# Supplementary material for: IGF2BP2-m6A-circMMP9 axis recruits ETS1 to promote TRIM59 transcription in laryngeal squamous cell carcinoma
Source: Sci Rep. 2024 Feb 6;14:3014. doi: 10.1038/s41598-024-53422-4 (PMC10847447; doi:10.1038/s41598-024-53422-4)
Supplement: Supplementary file 2 — Supplementary Information 2. [file 41598_2024_53422_MOESM2_ESM.xls]

## Sheet: circRNA array
ProbeID	pValue(C-1_vs._N)	FC(C-1_vs._N)	log2FC(C-1_vs._N)	Regulation(C-1_vs._N)	Case_mean(C-1_vs._N)	Control_mean(C-1_vs._N)	ProbeSequence	TargetID	Chromosome	Start	End	Strand	Source	Type	Circid	Gene_Symbol	Best_Transcript	Conservation	circRNA_GeneID	1-A1.flag	2-B1.flag	4-D1.flag	5-E1.flag	6-F1.flag	8-H1.flag	1-A1.normalized	2-B1.normalized	4-D1.normalized	5-E1.normalized	6-F1.normalized	8-H1.normalized
hsa_circ_0026385_7_34	0.00653212	30.708	4.94054	up	9.7985	4.85796	CTCCCTGGAATGTGTCTATTAAATGCATGTGTCACCTGGTTGAGTGGAGAGGGAGTTTCT	hsa_circ_0026385	chr12	52817853	52820635	-	circbase	circRNA	hsa_circ_0026385	KRT75	NM_004693	species_specific	9119	Detected	Detected	Detected	Detected	Detected	Detected	9.38685	9.52749	10.4812	4.52416	5.23976	4.80995
hsa_circ_0043639_16_20	0.00894152	23.71	4.56743	up	13.569	9.00153	TGACAATAAAGCTTGTTGACTCAGCTATGATCGCTACGCCCACTTGGTGGCCTATAAAGG	hsa_circ_0043639	chr17	39775691	39780882	-	circbase	circRNA	hsa_circ_0043639	KRT17	NM_000422	species_specific	3872	Detected	Detected	Detected	Detected	Detected	Detected	13.7823	13.85	13.0746	9.8226	8.44003	8.74197
hsa_circ_0043633_16_10	0.0070373	21.7622	4.44376	up	14.2312	9.78744	TGACAATAAAGCTTGTTGACTCAGCTATGCCTGACTCAGTACAAGAAAGAACCGGTGACC	hsa_circ_0043633	chr17	39775691	39776810	-	circbase	circRNA	hsa_circ_0043633	KRT17	NM_000422	species_specific	3872	Detected	Detected	Detected	Detected	Detected	Detected	14.5257	14.4391	13.7288	10.5976	9.26642	9.49833
hsa_circ_0121608_16_20	0.00161659	18.8506	4.23654	up	5.70306	1.46652	TTTGCAACAGTCAGCTGCTGTTTATGCAGGTTACACCTATGTTTGAGGATTGGACTACTA	hsa_circ_0121608	chr3	121215654	121217517	-	circbase	circRNA	hsa_circ_0121608	POLQ	NM_199420	species_specific	10721	Detected	Detected	Detected	Not Detected	Not Detected	Not Detected	5.94787	5.38983	5.77148	1.88744	1.3182	1.19391
hsa_circ_0043638_16_23	0.00852895	17.1445	4.09967	up	15.0005	10.9008	TGACAATAAAGCTTGTTGACTCAGCTATGATCCTCACAGCCACCGTGGACAATGCCAACA	hsa_circ_0043638	chr17	39775691	39779284	-	circbase	circRNA	hsa_circ_0043638	KRT17	NM_000422	species_specific	3872	Detected	Detected	Detected	Detected	Detected	Detected	15.3285	15.1864	14.4866	11.8086	10.3684	10.5255
hsa_circ_0044511_16_26	0.00525804	15.0739	3.91398	up	8.62662	4.71264	TAAAGCATGTGGAAATGACCCAAACATAAGGTTTCAGTGGTTTGGATGGTGCCAAGGGAG	hsa_circ_0044511	chr17	48261456	48274031	-	circbase	circRNA	hsa_circ_0044511	COL1A1	NM_000088	species_specific	1277	Detected	Detected	Detected	Not Detected	Detected	Detected	8.0847	10.0635	7.73169	3.61826	6.30465	4.21501
hsa_circ_0066952_2_24	0.00150905	14.2995	3.83789	up	6.52992	2.69203	AATGAATTCATCCAGAGTACAGAAGCCAGTGATGGAACAGAAGTCAGGCAGATCTAGCCA	hsa_circ_0066952	chr3	121228885	121252056	-	circbase	circRNA	hsa_circ_0066952	POLQ	NM_199420	species_specific	10721	Detected	Detected	Detected	Not Detected	Not Detected	Detected	6.64512	6.16711	6.77754	2.51192	2.51469	3.04947
HSA_CIRCpedia_113176_7_34	0.00261248	13.1129	3.71292	up	5.16595	1.45303	AGAAGAATGGAGAGCCGTGCACGCAGACTGTGAATTTGAGGAATTAAGGAATTTGCAAGA	HSA_CIRCpedia_113176	chr10	13172375	13186280	+	circpedia	circRNA	HSA_CIRCpedia_113176	MCM10	ENST00000378714.7	species_specific	55388	Detected	Detected	Detected	Not Detected	Not Detected	Not Detected	5.14139	5.47567	4.88078	1.08727	2.0788	1.19302
hsa_circ_0012159_9_30	0.00777268	10.9223	3.4492	up	7.56711	4.11791	GAGAAGGCTATGGAAGAGCTCAAGGAGATCATACAGGTTTAATTCACAGTGCCAATGTAA	hsa_circ_0012159	chr1	45206584	45228330	+	circbase	circRNA	hsa_circ_0012159	KIF2C	NM_006845	species_specific	11004	Detected	Detected	Detected	Not Detected	Detected	Detected	7.22876	7.37814	8.09445	3.18387	4.10614	5.06373
hsa_circ_0012165_16_165	0.00484589	10.768	3.42868	up	4.62284	1.19416	CTATGGAAGAGCTCAAGGAGATCATACAGTTCGGAGGAAATCATGTCTTGTGAAGGAAGT	hsa_circ_0012165	chr1	45219404	45228330	+	circbase	circRNA	hsa_circ_0012165	KIF2C	NM_006845	species_specific	11004	Detected	Detected	Detected	Not Detected	Not Detected	Not Detected	4.17607	4.86573	4.82673	1.15273	1.45556	0.974187
hsa_circ_0014766_4_13	0.00534498	9.8121	3.29456	up	5.395	2.10044	AACTCAGGCTGAAATCCAGGGCAATATCAACCATGTCAACGCTGAGGAACTCAGCAACAT	hsa_circ_0014766	chr1	156532378	156533458	-	circbase	circRNA	hsa_circ_0014766	IQGAP3	NM_178229	species_specific	128239	Detected	Detected	Detected	Not Detected	Not Detected	Not Detected	5.55339	5.1445	5.48712	1.87703	1.7837	2.6406
hsa_circ_0040889_14_60	0.00636192	9.35593	3.22588	up	6.88271	3.65683	AACTCTAATAAAGTCATGCTTACAGCCACTAATCCGAGCCAAGGAGGCACAGAAGCAGCT	hsa_circ_0040889	chr16	88873688	88875666	+	circbase	circRNA	hsa_circ_0040889	CDT1	NM_030928	species_specific	81620	Detected	Detected	Detected	Not Detected	Detected	Detected	6.54352	6.96053	7.14407	3.40914	3.24817	4.31318
hsa_circ_0060571_7_16	0.00849757	9.35376	3.22555	up	11.9857	8.76013	TGGAGTGTTTCTAATAAACTTGGATTCTCTAACCTTTAGTCCTCGCCCTGAACCTGAGCC	hsa_circ_0060571	chr20	44641893	44645200	+	circbase	circRNA	hsa_circ_0060571	MMP9	NM_004994	species_specific	4318	Detected	Detected	Detected	Detected	Detected	Detected	12.7534	11.5077	11.6959	8.9294	8.58659	8.76439
hsa_circ_0033062_16_13	0.00645718	9.20077	3.20175	up	6.45681	3.25506	GAAATAAAGATGAATTGTTGCAACTCTTCGGGAACACATCCAAGCTTAAGACGGTGAGGT	hsa_circ_0033062	chr14	94577078	94583033	+	circbase	circRNA	hsa_circ_0033062	IFI27	NM_005532	species_specific	3429	Detected	Detected	Detected	Not Detected	Detected	Detected	5.85663	7.09445	6.41935	2.14375	4.08054	3.54087
HSA_CIRCpedia_144281_16_1012	0.00778065	8.87416	3.14961	up	4.46882	1.31921	CCAACTGCTGTAAAGAACTTATATCAAAGGCAGTTAATTGGACTTTACACCATGGCTCAC	HSA_CIRCpedia_144281	chr15	66518878	66537263	+	circpedia	circRNA	HSA_CIRCpedia_144281	ZWILCH	ENST00000535141.6	species_specific	55055	Detected	Detected	Detected	Not Detected	Not Detected	Not Detected	4.57253	4.89794	3.93598	1.50737	1.22763	1.22262
hsa_circ_0007028_6_15	0.00926381	8.73288	3.12646	up	5.28969	2.16323	AAACTTGTGAGGGAATTTGAGCCCATGCTACAAGTGAAGCTCCTACAAGTGCTGGGAAGA	hsa_circ_0007028	chr3	121251836	121260326	-	circbase	circRNA	hsa_circ_0007028	POLQ	NM_199420	species_specific	10721	Detected	Detected	Detected	Not Detected	Not Detected	Not Detected	5.59084	4.68441	5.59383	2.67832	1.94205	1.86933
hsa_circ_0066945_16_1004	0.00604779	8.23788	3.04227	up	6.39639	3.35412	CTTTCACCAGTTCAGATGACATCGCTGAGGTTACACCTATGTTTGAGGATTGGACTACTA	hsa_circ_0066945	chr3	121195386	121217517	-	circbase	circRNA	hsa_circ_0066945	POLQ	NM_199420	species_specific	10721	Detected	Detected	Detected	Not Detected	Detected	Detected	6.53961	6.06641	6.58315	3.10668	3.45399	3.50167
hsa_circ_0033065_16_20	0.00275942	8.05241	3.00942	up	14.5372	11.5278	GAAATAAAGATGAATTGTTGCAACTCTTCGAGCAACTGGACTCTCCGGATTGACCAAGTT	hsa_circ_0033065	chr14	94582778	94583033	+	circbase	circRNA	hsa_circ_0033065	IFI27	NM_005532	species_specific	3429	Detected	Detected	Detected	Detected	Detected	Detected	13.6052	15.2505	14.7558	10.8281	12.3115	11.4437
hsa_circ_0013563_6_1021	0.0067034	7.97804	2.99603	up	7.23244	4.23641	CCGTACAGCAACTATACGTCTGTATTGGAGTCATTGGAGATATTTGGATTTGACCTGCAT	hsa_circ_0013563	chr1	113464611	113471974	-	circbase	circRNA	hsa_circ_0013563	SLC16A1	NM_001166496	chr3_104649257_104651029_+	6566	Detected	Detected	Detected	Detected	Detected	Detected	7.15617	7.73737	6.8038	4.36597	4.25038	4.09288
hsa_circ_0041027_15_30	0.00816924	7.95075	2.99109	up	4.07306	1.08196	TGTCAACGCACTGATGGATTTCCACCAAAGCATCTGATGCTGTTCAGATGCAGAGAGAGT	hsa_circ_0041027	chr16	89824984	89858955	-	circbase	circRNA	hsa_circ_0041027	FANCA	NM_000135	species_specific	2175	Detected	Detected	Detected	Not Detected	Not Detected	Not Detected	4.63061	3.47135	4.1172	1.21332	0.986182	1.04639
HSA_CIRCpedia_16070_7_21	0.00761119	7.72622	2.94976	up	4.36199	1.41222	AGACAGAGGAAGAACACTAAGAAGTTCTAAACCTAAAGGTTACTACAGGCTGCCTCAGCT	HSA_CIRCpedia_16070	chr15	89594414	89595611	+	circpedia	circRNA	HSA_CIRCpedia_16070	TICRR	ENST00000268138.11	species_specific	90381	Detected	Detected	Detected	Not Detected	Not Detected	Not Detected	5.18261	4.12124	3.78212	1.7537	1.24138	1.24159
hsa_circ_0039235_14_15	0.00425997	7.69586	2.94408	up	6.98278	4.0387	TTTCGAATGCTCTTTACTTCCTTTGTGGAGCATTGTCAGTTCGAGCTCTCGGGAGCTGAT	hsa_circ_0039235	chr16	47143393	47156695	-	circbase	circRNA	hsa_circ_0039235	NETO2	NM_018092	species_specific	81831	Detected	Detected	Detected	Not Detected	Detected	Detected	7.20173	6.83803	6.90857	3.87673	4.13598	4.10338
hsa_circ_0059396_14_2032	0.00575194	7.69017	2.94301	up	4.86005	1.91704	CAATGGTAAATGTGCCACATATTCATGCAAGGAGAGATGAATGGAGAGTATAGAGGCAGA	hsa_circ_0059396	chr20	5932656	5937875	+	circbase	circRNA	hsa_circ_0059396	MCM8	NM_182802	species_specific	84515	Detected	Detected	Detected	Not Detected	Not Detected	Not Detected	4.99083	5.92215	3.66718	1.7257	2.87013	1.15529
hsa_circ_0033064_16_34	0.00505218	7.63949	2.93348	up	12.6874	9.75395	GAAATAAAGATGAATTGTTGCAACTCTTCTTGTGGCTGTGCCCATGGTGCTCAGTGCCAT	hsa_circ_0033064	chr14	94582126	94583033	+	circbase	circRNA	hsa_circ_0033064	IFI27	NM_005532	species_specific	3429	Detected	Detected	Detected	Detected	Detected	Detected	11.0445	13.7732	13.2446	8.50221	10.7733	9.98636
hsa_circ_0121606_1_24	0.00777144	7.49935	2.90677	up	7.06279	4.15602	TGATGCTGCATGCTATATTGACTCCTTCAAATCCAGATACACAGTTATCACAGGATGGAT	hsa_circ_0121606	chr3	121168161	121206356	-	circbase	circRNA	hsa_circ_0121606	POLQ	NM_199420	species_specific	10721	Detected	Detected	Detected	Not Detected	Detected	Detected	6.91326	6.95191	7.3232	3.59329	3.98481	4.88997
hsa_circ_0012158_16_30	0.00365497	7.48755	2.90449	up	4.27027	1.36577	TGACATTCTTCGAGATCTACAATGGGAAGGTTTAATTCACAGTGCCAATGTAAGGACTGT	hsa_circ_0012158	chr1	45206584	45223812	+	circbase	circRNA	hsa_circ_0012158	KIF2C	NM_006845	species_specific	11004	Detected	Detected	Detected	Not Detected	Not Detected	Not Detected	4.19246	4.21711	4.40124	1.46487	1.48786	1.14459
hsa_circ_0003520_16_1006	0.00512895	7.35456	2.87864	up	6.92623	4.04759	TCGAATGCTCTTTACTTCCTTTGTGGAGCTGTTGTTAATAACAGTACTGGTAGTGGAAGG	hsa_circ_0003520	chr16	47143393	47165936	-	circbase	circRNA	hsa_circ_0003520	NETO2	NM_018092	species_specific	81831	Detected	Detected	Detected	Detected	Detected	Detected	7.02532	6.78399	6.96939	4.00758	4.31251	3.82269
hsa_circ_0003091_9_12	0.00819194	7.3386	2.8755	up	5.42837	2.55286	TATGAACAGTGGAAGGTCCTCAACGAGATCGATGCGGGACCTGTCCTATATCAAGATCAT	hsa_circ_0003091	chr3	48572944	48573896	-	circbase	circRNA	hsa_circ_0003091	PFKFB4	NM_004567	species_specific	5210	Detected	Detected	Detected	Not Detected	Not Detected	Not Detected	5.74049	5.62766	4.91695	3.30864	2.28928	2.06067
hsa_circ_0029112_5_1038	0.00549339	7.24221	2.85643	up	3.98928	1.13285	ACGACTGGCATTACAAGAAGAGCCAGATCATTCTAAAGAGGCAAACTTTGAAAGCAGATT	hsa_circ_0029112	chr12	123054227	123062338	+	circbase	circRNA	hsa_circ_0029112	KNTC1	NM_014708	species_specific	9735	Detected	Detected	Detected	Not Detected	Not Detected	Not Detected	4.31184	3.86511	3.79088	1.05314	1.32904	1.01637
hsa_circ_0105433_16_24	0.00558629	7.11779	2.83143	up	6.81435	3.98292	TCGAATGCTCTTTACTTCCTTTGTGGAGCATCCAGTGTAAAGATGTGAAGAGTTCAAGAT	hsa_circ_0105433	chr16	47143393	47168321	-	circbase	circRNA	hsa_circ_0105433	NETO2	ENST00000562435.1	species_specific	81831	Detected	Detected	Detected	Detected	Detected	Detected	6.94013	6.67283	6.83008	3.93263	4.26445	3.75167
hsa_circ_0046828_16_22	0.00352514	7.07565	2.82286	up	5.00588	2.18302	TCCAGAATGAGCTGGAGAGACTGAAAGAGGTAGCCAAAGATGTATCTGTCAGATTGCACC	hsa_circ_0046828	chr18	8720335	8720494	+	circbase	circRNA	hsa_circ_0046828	CCDC165	NM_015210	species_specific		Detected	Detected	Detected	Not Detected	Not Detected	Not Detected	6.11002	4.93765	3.96998	2.99281	2.12146	1.43479
HSA_CIRCpedia_352537_0_26	0.00998209	7.0281	2.81313	up	7.93997	5.12684	TGAGCTGGCTTGGATGCTGTCCAAGGACCTGAATGACATGCTGTGATCAAATTACTCATT	HSA_CIRCpedia_352537	chr22	19483861	19497447	+	circpedia	circRNA	HSA_CIRCpedia_352537	CDC45	ENST00000407835.5	species_specific	8318	Detected	Detected	Detected	Detected	Detected	Detected	7.46634	7.79935	8.55421	4.19047	4.93477	6.25527
hsa_circ_0066931_0_7	0.00938875	7.00723	2.80884	up	6.88411	4.07526	AATCCCATGGTCATCGAGAGGGTATGCTCCAAAGTGACCAAACAGGACGAATAACCTTTA	hsa_circ_0066931	chr3	121154968	121187278	-	circbase	circRNA	hsa_circ_0066931	POLQ	NM_199420	species_specific	10721	Detected	Detected	Detected	Not Detected	Detected	Detected	6.80727	6.63475	7.2103	3.5099	3.85476	4.86112
HSA_CIRCpedia_27352_0_16	0.0095387	6.95868	2.79881	up	7.63628	4.83747	GTAACACCGTACAGCAACTATACGTCTGTATTGGAGTCATTGGAGATATTTGGATTTGAC	HSA_CIRCpedia_27352	chr1	112921989	112929352	-	circpedia	circRNA	HSA_CIRCpedia_27352	SLC16A1	ENST00000369626.7	species_specific	6566	Detected	Detected	Detected	Detected	Detected	Detected	7.61383	8.1881	7.10691	4.7721	4.93532	4.80498
hsa_circ_0120869_2_17	0.00229011	6.741	2.75296	up	5.40887	2.65591	TTCATAGGTAGGCAGGGCTGAATCCTAAGGAAACTGGTAGGAAGTGTGGACGCATGAAAT	hsa_circ_0120869	chr2	70887726	70887859	-	circbase	circRNA	hsa_circ_0120869	ADD2	ENST00000264436.3	species_specific	119	Detected	Detected	Detected	Not Detected	Not Detected	Not Detected	5.29781	5.48433	5.44448	2.73708	2.79188	2.43877
hsa_circ_0076555_8_22	0.00191045	6.63589	2.73029	up	10.9546	8.22433	AACAATATTCCTGACTACCGACTCAGACCCATGCTTCCTTGTTCTGCAGTTGGAACTGGA	hsa_circ_0076555	chr6	43498425	43521240	-	circbase	circRNA	hsa_circ_0076555	XPO5	NM_020750	species_specific	57510	Detected	Detected	Detected	Detected	Detected	Detected	11.3989	10.8308	10.6342	8.4898	8.05254	8.13064
hsa_circ_0084893_16_23	0.00790668	6.61418	2.72556	up	5.58226	2.8567	TGAGTGTACAGGAGAAGAAGTTCATACAGTTCATTCGGCTCCTAAAGAAGTAGCAGTGTC	hsa_circ_0084893	chr8	95390407	95423543	-	circbase	circRNA	hsa_circ_0084893	RAD54B	NM_001205263	species_specific	25788	Detected	Detected	Detected	Not Detected	Not Detected	Not Detected	6.24376	5.2917	5.21132	3.03157	2.83633	2.70218
hsa_circ_0069270_9_8	0.00885371	6.56648	2.71512	up	5.92951	3.21438	TAATGCTCCTTCAACAAGGTCTTAATGACAGATCAGCTTACGGCAGTCTCGCGGGATTTC	hsa_circ_0069270	chr4	17812524	17816981	+	circbase	circRNA	hsa_circ_0069270	NCAPG	NM_022346	species_specific	64151	Detected	Detected	Detected	Not Detected	Not Detected	Detected	6.09066	5.96222	5.73564	3.2472	2.87989	3.51606
hsa_circ_0112244_14_20	0.00674592	6.44113	2.68731	up	6.20597	3.51866	AAGAAACCAGAGGGTTGCAATGGTTCCACAGAAGGAAGCTTATCTAACACGTGGAATGAA	hsa_circ_0112244	chr1	226483542	226485514	-	circbase	circRNA	hsa_circ_0112244	LIN9	ENST00000328205.5	species_specific	286826	Detected	Detected	Detected	Detected	Detected	Detected	6.97293	5.74077	5.90421	3.84675	3.21638	3.49284
hsa_circ_0137348_16_1001	0.00621432	6.3784	2.67319	up	5.58875	2.91555	TGAGTGTACAGGAGAAGAAGTTCATACAGGTCACGACTGCTGAATATGAGACGATCTGCA	hsa_circ_0137348	chr8	95390407	95479783	-	circbase	circRNA	hsa_circ_0137348	RAD54B	NM_012415	species_specific	25788	Detected	Detected	Detected	Not Detected	Not Detected	Detected	5.94087	5.52282	5.30255	3.2042	2.5188	3.02366
hsa_circ_0104650_16_18	0.00747794	6.33842	2.66412	up	4.176	1.51188	ACAGATTCAGAACTAGAGCTTCTCGTGAGGTTGTTGAAGATTGGAAATTCATAGCCCAGG	hsa_circ_0104650	chr15	78885433	78893729	+	circbase	circRNA	hsa_circ_0104650	CHRNA5	NM_000745	species_specific	1138	Detected	Detected	Detected	Not Detected	Not Detected	Not Detected	4.27815	4.39451	3.85534	2.0133	1.32712	1.19521
hsa_circ_0026189_16_21	0.00678158	6.33696	2.66379	up	6.30229	3.6385	TTCAACACCACAGACACCAGATATTAAAGCGCTCTACTAGCCGACAGTTTGTTGATGGTC	hsa_circ_0026189	chr12	50385780	50395035	-	circbase	circRNA	hsa_circ_0026189	RACGAP1	NM_001126103	species_specific	29127	Detected	Detected	Detected	Not Detected	Detected	Detected	6.46983	6.11209	6.32494	3.38292	3.55229	3.98028
HSA_CIRCpedia_114901_0_38	0.00728269	6.3211	2.66017	up	6.73381	4.07364	CATGTACAGCATCACCACAGGTTTCTGGAAGGAATCAAATATGTGATCTTTAGGTGAAGA	HSA_CIRCpedia_114901	chr8	27787884	27788978	+	circpedia	circRNA	HSA_CIRCpedia_114901	ESCO2	ENST00000305188.12	species_specific	157570	Detected	Detected	Detected	Not Detected	Detected	Detected	6.44612	6.83556	6.91975	3.40902	4.14078	4.67111
hsa_circ_0029117_1_27	0.000545815	6.29644	2.65454	up	4.2154	1.56086	AACATGACTTGCAAGAGGAGGAACTTCTCTTGCTGTACATAGAGGCAAATTGGCCAGAAA	hsa_circ_0029117	chr12	123055571	123057832	+	circbase	circRNA	hsa_circ_0029117	KNTC1	NM_014708	species_specific	9735	Detected	Detected	Detected	Not Detected	Not Detected	Not Detected	4.76701	4.00553	3.87367	1.99828	1.36604	1.31828
HSA_CIRCpedia_145018_15_32	0.000312879	6.18835	2.62956	up	8.86613	6.23657	TCGCCAGGGTCTGGAAGATTTCCTCAGAAAGAATTTGTAAGTGTCTGGGTTCGAGATCCT	HSA_CIRCpedia_145018	chr7	26360974	26365145	+	circpedia	circRNA	HSA_CIRCpedia_145018	SNX10	ENST00000446848.6	species_specific	29887	Detected	Detected	Detected	Detected	Detected	Detected	8.94998	9.13777	8.51063	6.40866	6.43853	5.86253
hsa_circ_0056046_7_37	0.00161435	5.94551	2.5718	up	5.77096	3.19916	TTGGAGCAAGATTCTCAAGGAAGCAACAAGATCCTAAGTCTTGGACGAGCCTGAGGATGT	hsa_circ_0056046	chr2	111991204	111991316	-	circbase	circRNA	hsa_circ_0056046	TCONS_l2_00014790	TCONS_l2_00014790	species_specific		Detected	Detected	Detected	Not Detected	Detected	Not Detected	5.81855	6.0907	5.40362	3.35411	3.6184	2.62496
hsa_circ_0036730_15_1010	0.0027894	5.88478	2.55699	up	5.52954	2.97255	GAAGAACACTAAGAAGTTCTAAACCTAAAGGTTACTACAGGCTGCCTCAGCTAATAAGGA	hsa_circ_0036730	chr15	90137645	90138842	+	circbase	circRNA	hsa_circ_0036730	C15orf42	NM_152259	species_specific		Detected	Detected	Detected	Not Detected	Not Detected	Not Detected	6.19191	4.95179	5.44491	3.83232	2.13573	2.9496
hsa_circ_0025721_16_4008	0.00860161	5.73201	2.51904	up	5.79635	3.27731	TGGATGCTTACCCAACTCAAAGAAGAAAGGTAAAGTGTTGAGAGAGGAGAACCAGTGCAT	hsa_circ_0025721	chr12	27521194	27543172	+	circbase	circRNA	hsa_circ_0025721	ARNTL2	NM_020183	species_specific	56938	Detected	Detected	Detected	Not Detected	Not Detected	Detected	6.03832	5.06563	6.2851	3.66161	2.08724	4.08308
hsa_circ_0027749_9_44	0.00472389	5.66563	2.50224	up	5.3281	2.82587	TATGTGAACATTGTTTCCAAGAACTGCAGAAATTAGAGATAAAGAAGCCACCAGTGGCCC	hsa_circ_0027749	chr12	95485482	95605043	-	circbase	circRNA	hsa_circ_0027749	FGD6	NM_018351	species_specific	55785	Detected	Detected	Detected	Not Detected	Detected	Not Detected	5.0519	6.0373	4.89511	2.77501	3.19594	2.50664
hsa_circ_0005459_2_23	0.00544196	5.49856	2.45905	up	4.31003	1.85098	ACAGCTTATAAAGGAGACCACATGCTTATAATTATGGTGCAAGGAAATCCTTTAGCCTGG	hsa_circ_0005459	chr13	96254676	96261767	-	circbase	circRNA	hsa_circ_0005459	DZIP1	NM_198968	species_specific	22873	Detected	Detected	Detected	Not Detected	Not Detected	Not Detected	4.83681	4.55703	3.53627	2.0172	2.32331	1.21243
hsa_circ_0019512_15_18	0.00930811	5.43197	2.44148	up	8.48563	6.04415	AGAATATCCTGGTTTCACTTGGAGCTGTGGAATGATGTCTATGAATGGGCTCGTGACCAC	hsa_circ_0019512	chr10	102114183	102116521	+	circbase	circRNA	hsa_circ_0019512	SCD	NM_005063	species_specific	6319	Detected	Detected	Detected	Detected	Detected	Detected	8.62494	8.26901	8.56293	5.73212	5.92661	6.47371
hsa_circ_0106137_1_1037	0.000489298	5.39826	2.43249	up	5.25793	2.82543	CTGGAAATTCAACCTGAAGCTGATGCTCTTTCAGATACTGAACGCTGGTCATGGTGATGT	hsa_circ_0106137	chr16	89828356	89829201	-	circbase	circRNA	hsa_circ_0106137	FANCA	NM_000135	species_specific	2175	Detected	Detected	Detected	Not Detected	Not Detected	Not Detected	5.62537	5.22951	4.9189	3.28518	2.79885	2.39227
hsa_circ_0041008_0_18	0.0040271	5.34769	2.41892	up	6.16223	3.74331	ACTGCCAGATGCGAGCAGTTCTTCCACTTGGTCAACTCTGAGATGTTAACTTACCAAGAC	hsa_circ_0041008	chr16	89815066	89828430	-	circbase	circRNA	hsa_circ_0041008	FANCA	NM_000135	species_specific	2175	Detected	Detected	Detected	Detected	Detected	Detected	6.70067	5.96952	5.81648	3.97427	3.6899	3.56576
HSA_CIRCpedia_96157_0_300	0.00893073	5.30447	2.40721	up	7.02622	4.61901	GAACTTCAGAAACTTTCAAAGTTTGATGAGCAGAGAACTGCTACTGGTCTCACTCCATTG	HSA_CIRCpedia_96157	chr20	56381432	56390665	-	circpedia	circRNA	HSA_CIRCpedia_96157	AURKA	ENST00000395914.5	species_specific	6790	Detected	Detected	Detected	Detected	Detected	Detected	6.92652	7.1212	7.03093	4.18021	4.61688	5.05994
HSA_CIRCpedia_365641_13_1021	0.00992122	5.2774	2.39983	up	4.46328	2.06346	TGGAACTCTACAAAGAAGCTTGTGAAGGACAGGCGAACAGTTGTCTCCAAACGTGGTGTT	HSA_CIRCpedia_365641	chr12	411746	411978	+	circpedia	circRNA	HSA_CIRCpedia_365641	CCDC77	ENST00000540180.5	species_specific	84318	Detected	Detected	Detected	Not Detected	Not Detected	Not Detected	4.63121	4.65109	4.10755	2.32671	1.79472	2.06894
HSA_CIRCpedia_38938_16_27	0.005803	5.25006	2.39233	up	7.56646	5.17412	AAGTCAGAAATGTGAAGGACAAGGTTATGAAAGTTTCATTTGCTGTATGCCATCCTCGAG	HSA_CIRCpedia_38938	chr2	191001073	191013678	-	circpedia	circRNA	HSA_CIRCpedia_38938	STAT1	ENST00000361099.7	species_specific	6772	Detected	Detected	Detected	Detected	Detected	Detected	7.04095	8.54725	7.11116	5.01429	5.95709	4.55098
HSA_CIRCpedia_151002_14_26	0.00341185	5.24508	2.39097	up	8.34492	5.95395	TTCCAGTGGTGCCAGTGGTGAAATATTACAGGCGTATCAGACTCTATTTCTGCTTCAGCA	HSA_CIRCpedia_151002	chr4	168430477	168456152	-	circpedia	circRNA	HSA_CIRCpedia_151002	DDX60L	ENST00000260184.11	species_specific	91351	Detected	Detected	Detected	Detected	Detected	Detected	8.0299	8.75779	8.24707	5.91058	6.2899	5.66138
hsa_circ_0084724_16_1014	0.0036069	5.11326	2.35424	up	7.34862	4.99438	CAACCCAAGACCTAAGAATCTTGATGTTGCTCACAAATACAGTGCACACGGTAGAACGAG	hsa_circ_0084724	chr8	70550969	70551093	+	circbase	circRNA	hsa_circ_0084724	SULF1	NM_001128205	species_specific	23213	Detected	Detected	Detected	Detected	Detected	Detected	6.99394	8.08131	6.97061	4.90682	5.67587	4.40045
hsa_circ_0025724_7_17	0.00842489	5.11201	2.35389	up	8.8153	6.46141	TGACTTTCTCACCAGTAAACATTGTGGCTGTTCCTGTATGCCGAAGAAATGGCTCTCACG	hsa_circ_0025724	chr12	27623554	27655118	+	circbase	circRNA	hsa_circ_0025724	C12orf70	NM_001145010	species_specific		Detected	Detected	Detected	Detected	Detected	Detected	8.17142	8.8468	9.42769	6.159	6.08898	7.13626
hsa_circ_0006457_9_1005	0.000593264	5.00902	2.32453	up	8.123	5.79848	ACATTGTCTTGAAACCGCCAACCATTGTCACACAAGCACAAGACTCTGCTGACATTATTT	hsa_circ_0006457	chr2	238296224	238296827	-	circbase	circRNA	hsa_circ_0006457	COL6A3	NM_004369	species_specific	1293	Detected	Detected	Detected	Detected	Detected	Detected	7.79639	8.62281	7.94981	5.48924	6.19264	5.71355
HSA_CIRCpedia_40141_3_20	0.00228002	5.0027	2.32271	up	8.05853	5.73582	AAAGGCACATTGTCTTGAAACCGCCAACCATTGTCACACAAGCACAAGACTCTGCTGACA	HSA_CIRCpedia_40141	chr2	237387581	237388184	-	circpedia	circRNA	HSA_CIRCpedia_40141	COL6A3	ENST00000353578.8	species_specific	1293	Detected	Detected	Detected	Detected	Detected	Detected	7.72779	8.62711	7.82069	5.53815	6.08376	5.58555
hsa_circ_0098266_5_28	0.00592405	4.96487	2.31176	up	11.5231	9.21139	CAGAGTACTGTTGCTGTCCACAGCCATGAGCCACTCCTCAACAACACATGACTGAATATA	hsa_circ_0098266	chr12	27548251	27571129	+	circbase	circRNA	hsa_circ_0098266	ARNTL2	NM_020183	species_specific	56938	Detected	Detected	Detected	Detected	Detected	Detected	11.3962	10.853	12.3201	9.42323	8.27308	9.93785
HSA_CIRCpedia_360230_13_28	0.00164198	4.94239	2.30521	up	9.79696	7.49175	ATGCTGCTGAAAGGGAGAAACTGAAGTCCCAGCCTGAAGTCTTGCACATGATCTACATGA	HSA_CIRCpedia_360230	chr1	163327487	163349080	+	circpedia	circRNA	HSA_CIRCpedia_360230	NUF2	ENST00000524800.5	species_specific	83540	Detected	Detected	Detected	Detected	Detected	Detected	9.60521	9.6079	10.1777	7.37602	7.11668	7.98255
hsa_circ_0140070_8_27	0.00355518	4.91393	2.29688	up	6.9486	4.65172	GCATTCCTAAGAGACCATCTTCTCCTGTGATATCCAACATGTGACAAACTTTCAACATCA	hsa_circ_0140070	chrX	20060619	20071106	-	circbase	circRNA	hsa_circ_0140070	MAP7D2	NM_001168465	species_specific	256714	Detected	Detected	Detected	Detected	Detected	Detected	7.08505	6.28348	7.47725	4.84757	4.18912	4.91846
hsa_circ_0098270_15_1020	0.00451718	4.83281	2.27286	up	11.2523	8.97942	TTGCTGTCCACAGCCATGAGCCACTCCTCAGTTACAGTCTTCTTCATACCTTGATGATTC	hsa_circ_0098270	chr12	27568801	27571129	+	circbase	circRNA	hsa_circ_0098270	ARNTL2	NM_020183	species_specific(species_specific)	56938	Detected	Detected	Detected	Detected	Detected	Detected	11.082	10.6248	12.0501	9.11091	8.15436	9.67299
hsa_circ_0051417_16_20	0.00481903	4.821	2.26933	up	10.4178	8.14849	TTTAATAAAGATTCACCAAGTTTCACGCAGGCGCTGATGGACGAGACCATGAAGGAGTTG	hsa_circ_0051417	chr19	45411789	45412650	+	circbase	circRNA	hsa_circ_0051417	APOE	NM_000041	species_specific	348	Detected	Detected	Detected	Detected	Detected	Detected	9.58757	11.6105	10.0554	7.39336	9.56963	7.48247
hsa_circ_0113628_0_24	0.00765174	4.81174	2.26656	up	8.3255	6.05894	CTCCATATAGGGAGAACTGCTCAGATTGGCCATGTCTATCCTGCAACATTGATGAGTGCA	hsa_circ_0113628	chr1	53716361	53736825	-	circbase	circRNA	hsa_circ_0113628	LRP8	NM_004631	species_specific	7804	Detected	Detected	Detected	Detected	Detected	Detected	8.81818	7.80712	8.35121	6.21677	5.52035	6.4397
hsa_circ_0041024_12_23	0.00616166	4.76729	2.25317	up	5.04422	2.79106	TCTTGTCAACGCACTGATGGATTTCCACCAAAGCATATTCAGGAGGCCTTACTACGTGTC	hsa_circ_0041024	chr16	89824984	89845411	-	circbase	circRNA	hsa_circ_0041024	FANCA	NM_000135	species_specific	2175	Detected	Detected	Detected	Not Detected	Not Detected	Not Detected	5.45476	4.88571	4.7922	3.32863	2.85644	2.18809
hsa_circ_0094781_8_22	0.00129191	4.76217	2.25162	up	4.41424	2.16262	AGAAGAGGTGCTGACACCTGATGGAAGACCGATTCAGGTGATGGAAGTCAAAGGACAAAT	hsa_circ_0094781	chr11	106647164	106681204	-	circbase	circRNA	hsa_circ_0094781	GUCY1A2	ENST00000526355.1	mmu_circ_0015561	2977	Detected	Detected	Detected	Not Detected	Not Detected	Not Detected	4.54936	5.22229	3.47106	2.30305	3.10826	1.07655
hsa_circ_0087776_7_52	0.00313214	4.74402	2.24611	up	4.80254	2.55643	ATGCTACTCTGATAATGGATCTGGATCTGGAGAAGGAGAATTAAATGTGAGGGAGTCTGA	hsa_circ_0087776	chr9	103261046	103275615	+	circbase	circRNA	hsa_circ_0087776	TMEFF1	NM_003692	species_specific	8577	Detected	Detected	Detected	Not Detected	Not Detected	Not Detected	5.48353	5.14762	3.77646	2.98707	3.05163	1.63058
HSA_CIRCpedia_357126_14_22	0.00232479	4.73193	2.24243	up	3.73035	1.48792	AGTGAAGCACAAGAGCCTGAGAATGACCAAGAGTATACCAAGATGTCTGATAATTTAGAG	HSA_CIRCpedia_357126	chr22	17540411	17543003	+	circpedia	circRNA	HSA_CIRCpedia_357126	CECR2	ENST00000400585.6	species_specific	27443	Detected	Detected	Detected	Not Detected	Not Detected	Not Detected	4.28046	3.46709	3.4435	2.23638	1.2009	1.02649
hsa_circ_0060496_11_24	0.00080954	4.65532	2.21888	up	12.1083	9.88943	GCTCAATAAAGAAGCCCATGGCTGGTGGCATGCAAACATCAATGCGGCCAAATCTAGTTT	hsa_circ_0060496	chr20	43248162	43249042	-	circbase	circRNA	hsa_circ_0060496	ADA	NM_000022	species_specific	100	Detected	Detected	Detected	Detected	Detected	Detected	12.1003	12.106	12.1186	9.76158	9.91244	9.99427
HSA_CIRCpedia_61599_11_26	0.00109727	4.59901	2.20132	up	8.62914	6.42781	GCTGTATATCTTAACAACACTGGCTACAGAACAGGACCCTATCTGCAGATGTTCTGAATA	HSA_CIRCpedia_61599	chr8	69563538	69576209	+	circpedia	circRNA	HSA_CIRCpedia_61599	SULF1	ENST00000260128.8	MMU_CIRCpedia_213379	23213	Detected	Detected	Detected	Detected	Detected	Detected	8.42132	9.12267	8.34341	6.36414	6.86915	6.05014
hsa_circ_0041034_7_1014	0.00400866	4.57769	2.19462	up	5.3751	3.18048	ATTCAACCTGAAGCTGATGCTCTTTCAGATACTGAACGGCTCTGCTTTGCAGGATCAAGC	hsa_circ_0041034	chr16	89828356	89877479	-	circbase	circRNA	hsa_circ_0041034	FANCA	NM_000135	species_specific	2175	Detected	Detected	Detected	Not Detected	Not Detected	Not Detected	5.7262	5.02094	5.37815	3.38576	3.10496	3.05072
HSA_CIRCpedia_141544_5_14	0.00562363	4.55237	2.18662	up	7.82885	5.64223	AAAGATGGAGGAAGCTATGACCTACACAGAAGTGGCAATGCATTGAGGATACATCTGGCA	HSA_CIRCpedia_141544	chr8	69621034	69640841	+	circpedia	circRNA	HSA_CIRCpedia_141544	SULF1	ENST00000260128.8	species_specific	23213	Detected	Detected	Detected	Detected	Detected	Detected	7.53327	8.58948	7.3638	5.59835	6.09307	5.23529
HSA_CIRCpedia_42274_16_34	0.00253111	4.54202	2.18333	up	5.14903	2.9657	AAGTGAGAGGAGAAGCCCAGAAACTCAAAGTCTGTTTATGATGGTGAAGAACATGGACGT	HSA_CIRCpedia_42274	chr2	72741303	72741469	-	circpedia	circRNA	HSA_CIRCpedia_42274	EXOC6B	ENST00000272427.10	species_specific	23233	Detected	Detected	Detected	Not Detected	Not Detected	Not Detected	5.94171	4.79541	4.70997	3.60948	2.54615	2.74147
hsa_circ_0120372_14_1020	0.00341744	4.46957	2.16013	up	5.76376	3.60362	AGCAGCTGAAGGAAGTTTCCGTGGAAGAAAGGGACAGCACGCAAGATTCAAGAAGTATGT	hsa_circ_0120372	chr2	55155449	55155888	+	circbase	circRNA	hsa_circ_0120372	EML6	ENST00000356458.6	mmu_circ_0002951(MMU_CIRCpedia_218618)	400954	Detected	Detected	Detected	Detected	Detected	Not Detected	6.13572	5.75618	5.39937	4.09709	3.72767	2.9861
HSA_CIRCpedia_157443_1_1012	0.00561407	4.46601	2.15899	up	6.12218	3.9632	AAGAGTCAAGGAAGTTCGAACTGACAGTGGGAGTCTTCGAAGAGGGAGAAGTTACACACT	HSA_CIRCpedia_157443	chr20	37040152	37089122	-	circpedia	circRNA	HSA_CIRCpedia_157443	RBL1	ENST00000373664.7	MMU_CIRCpedia_10802	5933	Detected	Detected	Detected	Detected	Detected	Detected	6.36345	6.09265	5.91046	4.07506	3.74026	4.07427
hsa_circ_0060229_16_1024	0.0065881	4.43081	2.14757	up	5.13794	2.99037	TCGAACTGACAGTGGGAGTCTTCGAAGAGACTTTGCTGTAAACAGACTAAAGCTGGCAGA	hsa_circ_0060229	chr20	35668555	35684059	-	circbase	circRNA	hsa_circ_0060229	RBL1	NM_002895	species_specific	5933	Detected	Detected	Detected	Not Detected	Not Detected	Detected	5.22405	5.12596	5.0638	2.72613	3.15151	3.09346
hsa_circ_0044029_14_26	0.00067574	4.42679	2.14626	up	8.85285	6.70659	ACCTTGTTCTGAAATAAAGCATCTCCTGCTTGCAGCCCTGAAGCAGCTTCCTAGGAACAA	hsa_circ_0044029	chr17	42231923	42239844	+	circbase	circRNA	hsa_circ_0044029	C17orf53	NM_001171251	species_specific	78995	Detected	Detected	Detected	Detected	Detected	Detected	8.63673	8.54015	9.38169	6.3928	6.48956	7.23742
hsa_circ_0012590_0_46	0.00348678	4.40125	2.13791	up	7.14017	5.00226	ACCCACATGACATTGTCATCTTCCATGAGCTGAAGCAGCCAAGAGAAGTTAAATACAATA	hsa_circ_0012590	chr1	53726135	53734270	-	circbase	circRNA	hsa_circ_0012590	LRP8	NM_004631	species_specific	7804	Detected	Detected	Detected	Detected	Detected	Detected	7.66338	6.3683	7.38882	5.40574	4.48341	5.11761
hsa_circ_0043525_6_28	0.00486772	4.37041	2.12777	up	9.06721	6.93945	TGTTTCAGGAGATGTTCGCAAAGCACTGGATGTTTGCAGAAGGAACTGAAAGGCTTTAAA	hsa_circ_0043525	chr17	38449707	38451708	+	circbase	circRNA	hsa_circ_0043525	CDC6	NM_001254	species_specific	990	Detected	Detected	Detected	Detected	Detected	Detected	8.98753	8.90104	9.31307	6.89876	6.49793	7.42165
HSA_CIRCpedia_61604_9_16	0.000144476	4.34965	2.1209	up	9.10019	6.97929	AGCAGTGCAACCCAAGACCTAAGAATCTTGATGTTGCTCACAAATACAGTGCACACGGTA	HSA_CIRCpedia_61604	chr8	69638734	69638858	+	circpedia	circRNA	HSA_CIRCpedia_61604	SULF1	ENST00000260128.8	species_specific	23213	Detected	Detected	Detected	Detected	Detected	Detected	8.78773	9.64095	8.8719	6.71766	7.49113	6.72909
hsa_circ_0056038_16_31	0.00360885	4.34517	2.11941	up	6.23529	4.11588	CATCAAGCCCAAGACTGAATTTCAATTGGGTTATTTCAGACACGCCTCACTGAAACCCAT	hsa_circ_0056038	chr2	111406810	111428145	-	circbase	circRNA	hsa_circ_0056038	BUB1	NM_004336	species_specific	699	Detected	Detected	Detected	Detected	Detected	Detected	6.47507	6.03471	6.19609	4.10399	4.07846	4.16519
hsa_circ_0068602_16_18	0.000860851	4.27353	2.09543	up	7.21307	5.11765	TGAAGAAACTCAATGATCGTGTCATGAGAGAAATGGGCCTGAGTTTACAGTGGCTGTATT	hsa_circ_0068602	chr3	195780288	195780429	-	circbase	circRNA	hsa_circ_0068602	TFRC	NM_003234	species_specific	7037	Detected	Detected	Detected	Detected	Detected	Detected	7.68011	6.82093	7.13818	5.49635	4.69549	5.1611
HSA_CIRCpedia_168540_0_40	0.00402807	4.2443	2.08553	up	6.57649	4.49097	GTAATGGTTCAGGAAACACGAAGACTTCATGGAATGGACATGTCAATCTTGTGTGCGTAA	HSA_CIRCpedia_168540	chr20	37055552	37056258	-	circpedia	circRNA	HSA_CIRCpedia_168540	RBL1	ENST00000373664.7	species_specific	5933	Detected	Detected	Detected	Detected	Detected	Detected	6.44733	6.58247	6.69969	4.2806	4.31861	4.8737
hsa_circ_0068605_0_24	0.00824457	4.21947	2.07706	up	8.24942	6.17236	ACAGACAGATTTGTCATGAAGAAACTCAATGATCGTGTCATGAGAGGATACCTTTCGTCC	hsa_circ_0068605	chr3	195780288	195789516	-	circbase	circRNA	hsa_circ_0068605	TFRC	NM_003234	species_specific	7037	Detected	Detected	Detected	Detected	Detected	Detected	8.64895	7.78949	8.30982	6.21686	6.00615	6.29407
hsa_circ_0026386_16_23	0.00697327	4.15629	2.0553	up	7.9116	5.8563	ATGTGTCTATTAAATGCATGTGTCACCTGTGTTCCAGCTTGCAAACGGCCATTGCTGATG	hsa_circ_0026386	chr12	52817853	52822260	-	circbase	circRNA	hsa_circ_0026386	KRT75	NM_004693	species_specific	9119	Detected	Detected	Detected	Detected	Detected	Detected	7.54599	8.04409	8.14471	5.16607	6.04975	6.35308
HSA_CIRCpedia_95847_7_14	0.00356982	4.10134	2.03609	up	6.91086	4.87477	GTTTCACTTACCAGAATACTACGTTCAGCTAAATTAAGGGAGAAGTTACACACTGGTTGG	HSA_CIRCpedia_95847	chr20	37088988	37089122	-	circpedia	circRNA	HSA_CIRCpedia_95847	RBL1	ENST00000373664.7	species_specific	5933	Detected	Detected	Detected	Detected	Detected	Detected	7.3435	6.67293	6.71616	5.1974	4.50326	4.92364
hsa_circ_0084719_7_1018	0.00194243	4.04921	2.01764	up	9.40975	7.39211	TATTCTTGTGCTTACCGATGATCAAGATGTGGAGCTGGGACCCTATCTGCAGATGTTCTG	hsa_circ_0084719	chr8	70475773	70476382	+	circbase	circRNA	hsa_circ_0084719	SULF1	NM_001128205	chr1_12786078_12786698_+(MMU_CIRCpedia_7032)	23213	Detected	Detected	Detected	Detected	Detected	Detected	9.52321	9.65611	9.04994	7.41709	7.81658	6.94267
hsa_circ_0058823_16_521	0.000946242	3.99644	1.99871	up	8.2433	6.24459	AACCTTGTGAAGTTTGGTCACAAACAAGTACATCTGCAACATCGACCCATCCTGTGGATT	hsa_circ_0058823	chr2	238247657	238249793	-	circbase	circRNA	hsa_circ_0058823	COL6A3	NM_004369	species_specific	1293	Detected	Detected	Detected	Detected	Detected	Detected	7.90442	8.90079	7.9247	5.85766	7.02421	5.8519
HSA_CIRCpedia_95844_5_20	0.00705913	3.99608	1.99858	up	6.72317	4.72459	GGTTCAGGAAACACGAAGACTTCATGGAATGGACATGTCACAAAGCAGTGAATAAGGAGT	HSA_CIRCpedia_95844	chr20	37055552	37062270	-	circpedia	circRNA	HSA_CIRCpedia_95844	RBL1	ENST00000373664.7	species_specific	5933	Detected	Detected	Detected	Detected	Detected	Detected	6.7307	6.767	6.67182	4.55997	4.60296	5.01084
HSA_CIRCpedia_95845_16_26	0.00303595	3.99237	1.99724	up	5.47259	3.47535	AACAGATGAACAGCCAGGATCTCACATAGCAAAGCAGTGAATAAGGAGTATGAAGAGTAT	HSA_CIRCpedia_95845	chr20	37056145	37062270	-	circpedia	circRNA	HSA_CIRCpedia_95845	RBL1	ENST00000373664.7	species_specific	5933	Detected	Detected	Detected	Not Detected	Detected	Detected	5.45878	5.47742	5.48159	3.25169	3.52616	3.64819
hsa_circ_0135648_11_51	0.00453051	3.99207	1.99714	up	4.92492	2.92779	AATAAATGCAATGGTGGAGGAGGAAGCCAAGAAGTCAATTGGTGTCAACACTGGTTTGAA	hsa_circ_0135648	chr8	124138295	124154696	+	circbase	circRNA	hsa_circ_0135648	WDR67	NM_145647	species_specific		Detected	Detected	Detected	Not Detected	Not Detected	Not Detected	5.43315	4.68363	4.658	3.63184	2.42789	2.72363
hsa_circ_0026195_16_1015	0.00559018	3.97357	1.99044	up	5.21763	3.2272	ATGAGATTGAGCAAAGAGGTCTGACTGAGGAACGACAGATTCAGCTGATTCGAGAGATGC	hsa_circ_0026195	chr12	50388196	50399175	-	circbase	circRNA	hsa_circ_0026195	RACGAP1	NM_001126103	species_specific	29127	Detected	Detected	Detected	Not Detected	Not Detected	Detected	5.54115	4.72921	5.38254	3.6707	2.91586	3.09503
hsa_circ_0071938_14_1016	0.00199337	3.94517	1.98009	up	5.2307	3.25061	ATGGAAATGGAGGGCATCTTCAACCACAAAGGCTTTGGAATGGATCCATGACAATGGCGA	hsa_circ_0071938	chr5	14381238	14420130	+	circbase	circRNA	hsa_circ_0071938	TRIO	NM_007118	species_specific	7204	Detected	Detected	Detected	Not Detected	Detected	Not Detected	5.45919	5.35967	4.87325	3.30219	3.46138	2.98827
hsa_circ_0067394_16_3002	0.00455638	3.9359	1.97669	up	6.30873	4.33204	CAGAATACATTGCTGATTATCTCATGCAGTTGAGGCTAAGACGTCTGAAGCCAGGCCCTT	hsa_circ_0067394	chr3	133327378	133363207	-	circbase	circRNA	hsa_circ_0067394	TOPBP1	NM_007027	species_specific(species_specific)	11073	Detected	Detected	Detected	Detected	Detected	Detected	6.78235	6.23196	5.91187	4.59103	4.22392	4.18115
hsa_circ_0014100_16_70	0.00556503	3.93479	1.97629	up	5.1603	3.18402	AGAAGACAAACAGTGTGGAGGAAAGCAAGGAAGCAATGCAGAATCAGGTGAATGTTAATC	hsa_circ_0014100	chr1	151070327	151089992	+	circbase	circRNA	hsa_circ_0014100	GABPB2	NM_144618	species_specific	126626	Detected	Detected	Detected	Not Detected	Not Detected	Not Detected	5.08059	5.38907	5.01125	3.39115	3.20577	2.95513
hsa_circ_0079672_15_40	0.00999198	3.92185	1.97153	up	4.89995	2.92841	AAGGCTCAGGAAGAGGAGAGCAGCAAGCGGATTTATGAGGAATCCAAGATGAATTTGGAG	hsa_circ_0079672	chr7	28527792	28547355	+	circbase	circRNA	hsa_circ_0079672	CREB5	NM_182898	chr6_53369786_53388906_+	9586	Detected	Detected	Detected	Not Detected	Not Detected	Not Detected	5.63106	4.48008	4.5887	3.86298	2.70218	2.22008
HSA_CIRCpedia_173823_14_23	0.00517353	3.91792	1.97009	up	9.56807	7.59799	GACCATTGCTGCATATTGGCATGGGACCCAGGACAACAGCTTTGAGCAGTTCATTATTAA	HSA_CIRCpedia_173823	chr2	191381461	191400468	+	circpedia	circRNA	HSA_CIRCpedia_173823	MYO1B	ENST00000339514.8	species_specific	4430	Detected	Detected	Detected	Detected	Detected	Detected	9.8444	10.0258	8.83401	8.04835	7.77379	6.97183
hsa_circ_0097812_16_17	0.0011322	3.8869	1.95862	up	4.63641	2.67779	AACAAGCCAACAGACAAGAAGGAGCGAAAGTGGATAAAGTGGTTCAAATGTTCGAGACCA	hsa_circ_0097812	chr12	124343696	124345717	+	circbase	circRNA	hsa_circ_0097812	DNAH10	ENST00000409039.3	species_specific	196385	Detected	Detected	Detected	Not Detected	Not Detected	Not Detected	5.00408	4.72906	4.17611	3.16645	2.66442	2.20251
hsa_circ_0053001_13_11	0.00345129	3.88467	1.95779	up	5.50524	3.54744	TCTTCCCACTGACGTCACCGTGACATGTCAAGGTGAAAGCATGTATTGCCAATGTAGAAC	hsa_circ_0053001	chr2	25037244	25039686	+	circbase	circRNA	hsa_circ_0053001	CENPO	NM_001199803	species_specific	79172	Detected	Detected	Detected	Not Detected	Detected	Detected	5.63391	5.29283	5.58897	3.53527	3.2473	3.85976
hsa_circ_0071680_3_18	0.00588334	3.87332	1.95357	up	7.47504	5.52147	CTTTGGGACAGCTTGGTATACGATGTGGAAGTCAAATCCCATCCCATCGATTTGAGTGCA	hsa_circ_0071680	chr5	896779	900664	+	circbase	circRNA	hsa_circ_0071680	TRIP13	NM_004237	species_specific	9319	Detected	Detected	Detected	Detected	Detected	Detected	7.77677	7.12154	7.52682	5.52884	5.3697	5.66587
hsa_circ_0024996_16_1033	0.00649688	3.84728	1.94384	up	6.18782	4.24398	AAACACTTAGAGGAAGTTCTGGAGATGAAGTGGAGGAGTTACTGATGGCCATGGAGAAGG	hsa_circ_0024996	chr12	1399017	1399178	+	circbase	circRNA	hsa_circ_0024996	ERC1	NR_027948	mmu_circ_0013012(MMU_CIRCpedia_4839)	23085	Detected	Detected	Detected	Detected	Detected	Detected	6.71111	6.09814	5.75421	4.69043	4.45719	3.58433
hsa_circ_0066944_15_20	0.00299487	3.82748	1.93639	up	5.54596	3.60957	AGGCTGGGAAGACAGTTCAGCACTAGTAAGGAATGGTGGTTGTGGATGAATTACATATGC	hsa_circ_0066944	chr3	121192196	121256055	-	circbase	circRNA	hsa_circ_0066944	POLQ	NM_199420	species_specific	10721	Detected	Detected	Detected	Not Detected	Detected	Detected	5.59216	5.47854	5.56718	3.44816	3.68489	3.69565
HSA_CIRCpedia_40134_16_34	0.00191736	3.81007	1.92982	up	10.0286	8.0988	CACAGAACCATTGGCTCTCACTGAAACAGTTAAGATGTCCCGTGAAGTCCAGGTGTTTGA	HSA_CIRCpedia_40134	chr2	237333449	237334889	-	circpedia	circRNA	HSA_CIRCpedia_40134	COL6A3	ENST00000353578.8	species_specific	1293	Detected	Detected	Detected	Detected	Detected	Detected	9.398	10.7167	9.97118	7.37382	8.95573	7.96686
hsa_circ_0014754_13_25	0.00200507	3.78895	1.9218	up	6.33048	4.40868	TTAGCCATCACCTCATCTGTGGACCAAATTCCCAGACACAGCTTTCTGGGTTCAACATGA	hsa_circ_0014754	chr1	156506972	156518279	-	circbase	circRNA	hsa_circ_0014754	IQGAP3	NM_178229	species_specific	128239	Detected	Detected	Detected	Detected	Detected	Detected	6.27625	5.78844	6.92675	4.32412	4.02875	4.87317
hsa_circ_0137578_12_26	0.00047947	3.76802	1.91381	up	6.03807	4.12426	TGACCACAGCAAATGACCAAGCATGAACTAAAGGTGTGTATGTAATATAGATTGCAGTGG	hsa_circ_0137578	chr9	103310025	103339237	+	circbase	circRNA	hsa_circ_0137578	TMEFF1	ENST00000374879.4	species_specific	8577	Detected	Detected	Detected	Detected	Detected	Detected	6.27455	6.36664	5.47302	4.43763	4.38542	3.54975
hsa_circ_0068179_16_15	0.00596819	3.72444	1.89702	up	5.78281	3.88578	AGCAGAGACCAAGCCGAAATACTGGAAGGCGACTGATTGAAGCAAGAAGGATGATGGATA	hsa_circ_0068179	chr3	183436287	183439924	+	circbase	circRNA	hsa_circ_0068179	YEATS2	NM_018023	species_specific	55689	Detected	Detected	Detected	Detected	Detected	Detected	6.274	5.75007	5.32435	4.15623	3.79468	3.70643
HSA_CIRCpedia_371570_16_1014	0.000115224	3.72064	1.89555	up	5.6791	3.78355	ACCTATACTATGACCTCATCAACTTTACCAGATAATCATTCAGGTCTTCGTGAGCTAAGG	HSA_CIRCpedia_371570	chr3	184824544	184860065	+	circpedia	circRNA	HSA_CIRCpedia_371570	VPS8	ENST00000287546.8	species_specific	23355	Detected	Detected	Detected	Detected	Detected	Detected	6.00901	6.01628	5.012	4.13836	4.13616	3.07612
hsa_circ_0086322_10_17	0.000282847	3.7171	1.89418	up	5.41836	3.52418	GCACCATGAAACTGAACAGTTCGTCTGAACTCGCAAGATGCCACTGGGAAAGAAGTGTAT	hsa_circ_0086322	chr9	6588400	6602205	-	circbase	circRNA	hsa_circ_0086322	GLDC	NM_000170	species_specific	2731	Detected	Detected	Detected	Not Detected	Detected	Detected	5.07947	5.99111	5.18449	3.21435	4.13153	3.22667
HSA_CIRCpedia_40137_5_21	0.00487949	3.70878	1.89095	up	10.035	8.14409	CTAATGGTGAGCACAGAACCATTGGCTCTCACTGAAACAGATCAATAACACAGCAGTGGG	HSA_CIRCpedia_40137	chr2	237333449	237342161	-	circpedia	circRNA	HSA_CIRCpedia_40137	COL6A3	ENST00000353578.8	species_specific	1293	Detected	Detected	Detected	Detected	Detected	Detected	9.50616	10.6704	9.92859	7.51782	9.0417	7.87276
hsa_circ_0045039_16_3042	0.000517853	3.68923	1.88332	up	4.36661	2.48329	ATGGTTCTTAATACTGTGATGCCTAGAAGGCATAAACTTGGAGGAGGCAGTGGAGAGAGC	hsa_circ_0045039	chr17	59955247	60002460	-	circbase	circRNA	hsa_circ_0045039	INTS2	NR_026641	species_specific	57508	Detected	Detected	Detected	Not Detected	Not Detected	Not Detected	5.23956	4.1487	3.71155	3.34341	2.19838	1.90808
hsa_circ_0037531_0_16	0.00928575	3.67036	1.87592	up	5.65799	3.78206	ACAACAAGTCTTCTCCGTGCAGAAGGGACTCAATGACACAATGAGCTGTCTTTAGCCAAA	hsa_circ_0037531	chr16	2493649	2493801	+	circbase	circRNA	hsa_circ_0037531	CCNF	NM_001761	species_specific	899	Detected	Detected	Detected	Not Detected	Detected	Detected	5.80341	5.66718	5.50337	3.70452	3.65349	3.98818
hsa_circ_0006401_16_1004	0.00546334	3.6609	1.8722	up	9.0974	7.2252	CACAGAACCATTGGCTCTCACTGAAACAGAAATGTTCCGAATAACGTTACTTCAAGTCCT	hsa_circ_0006401	chr2	238242092	238245175	-	circbase	circRNA	hsa_circ_0006401	COL6A3	NM_004369	species_specific(species_specific)	1293	Detected	Detected	Detected	Detected	Detected	Detected	8.37056	9.84895	9.0727	6.71623	8.01723	6.94216
hsa_circ_0137347_16_48	0.00249475	3.65926	1.87155	up	3.76006	1.88851	CAGCCTGGAACAGTGCTTGACACATTCTATTCATTCGGCTCCTAAAGAAGTAGCAGTGTC	hsa_circ_0137347	chr8	95358815	95423543	-	circbase	circRNA	hsa_circ_0137347	RAD54B	NM_001205263	species_specific	25788	Detected	Detected	Detected	Not Detected	Not Detected	Not Detected	4.30446	3.36977	3.60595	2.50781	1.31209	1.84562
hsa_circ_0041032_4_20	0.00673526	3.65454	1.86969	up	5.32975	3.46006	GAAATTCAACCTGAAGCTGATGCTCTTTCAGATACTGAACGACTGGGTGGCGCGTTTGAT	hsa_circ_0041032	chr16	89828356	89857944	-	circbase	circRNA	hsa_circ_0041032	FANCA	NM_000135	species_specific	2175	Detected	Detected	Detected	Not Detected	Detected	Detected	5.72695	5.02082	5.24147	3.54889	3.31119	3.5201
hsa_circ_0122968_11_1015	0.00369772	3.65145	1.86847	up	6.24111	4.37264	CTAGCTATAAACCAAATGACCTTGTGGAAGTTAGGATACTTCTAGAATTACTGGCTCCCA	hsa_circ_0122968	chr3	183442206	183446639	+	circbase	circRNA	hsa_circ_0122968	YEATS2	ENST00000305135.5	chr16_20159136_20162137_+	55689	Detected	Detected	Detected	Detected	Detected	Detected	6.29705	6.29603	6.13025	4.22163	4.61363	4.28267
hsa_circ_0129362_0_15	0.00124162	3.63381	1.86148	up	6.09655	4.23507	GGCAATAGAATTGGATCCCAATAATGCAGTTTACTATTGCAACAGAATGACGTTCTGCCC	hsa_circ_0129362	chr5	65000105	65004385	-	circbase	circRNA	hsa_circ_0129362	SGTB	ENST00000381007.4	species_specific	54557	Detected	Detected	Detected	Detected	Detected	Detected	6.11844	6.2361	5.93512	4.14669	4.4915	4.06701
hsa_circ_0058832_16_15	0.00187632	3.60434	1.84974	up	7.71924	5.8695	ACTTGGATTATGAACTAGCGGAGCAGCTTCAGTTGAGAGTGATGCTGCAGACATTGTCTT	hsa_circ_0058832	chr2	238271895	238277820	-	circbase	circRNA	hsa_circ_0058832	COL6A3	NM_004369	species_specific	1293	Detected	Detected	Detected	Detected	Detected	Detected	7.06193	8.71295	7.38285	5.05203	6.93466	5.62182
hsa_circ_0101164_2_20	0.00824146	3.59607	1.84642	up	4.80621	2.95979	TAGTGGGAGGTGCAACGTAGCCCAAAGCTTCTTTGAATTCAGGTAACATCAAGAGGACCA	hsa_circ_0101164	chr14	100344821	100346176	+	circbase	circRNA	hsa_circ_0101164	EML1	ENST00000262233.6	species_specific	2009	Detected	Detected	Detected	Detected	Not Detected	Not Detected	5.68145	4.30532	4.43188	3.94578	2.12758	2.80602
hsa_circ_0063032_13_10	0.00990834	3.58664	1.84263	up	8.96996	7.12733	AAGCTGAAGAAGTTTATTGCCTACTGCCGAGTGGATGAACTCAAGCGGCATTACAACCTG	hsa_circ_0063032	chr22	35799199	35813849	+	circbase	circRNA	hsa_circ_0063032	MCM5	NM_006739	species_specific	4174	Detected	Detected	Detected	Detected	Detected	Detected	8.71825	9.29829	8.89335	6.66352	7.29958	7.41888
hsa_circ_0103931_7_18	0.00253707	3.56297	1.83308	up	4.1239	2.29082	TAGCCAAACTGTAATCATAGCTGATGAATAGCGTTCATGTGTTTAGGTCTTCAAAGCACC	hsa_circ_0103931	chr15	55835574	55835699	-	circbase	circRNA	hsa_circ_0103931	PYGO1	ENST00000302000.6	species_specific	26108	Detected	Detected	Detected	Not Detected	Not Detected	Not Detected	4.36491	4.40457	3.60223	2.40699	2.75216	1.71332
hsa_circ_0057094_14_67	0.000107158	3.56161	1.83253	up	4.32886	2.49633	AAACATGGAGATATGAATGACTGTGTGGAGCGTATATCCAGAGTCTTCAGGAGCTTCTTG	hsa_circ_0057094	chr2	173426947	173489823	+	circbase	circRNA	hsa_circ_0057094	PDK1	NM_002610	species_specific	5163	Detected	Detected	Detected	Not Detected	Not Detected	Not Detected	4.43675	4.78105	3.76879	2.63693	2.94882	1.90325
HSA_CIRCpedia_8786_16_15	0.00425329	3.55371	1.82933	up	7.00044	5.17112	AAAGAGACATACAGACACTCATCCTACAGGTTATTTGGACAAGAGGCACATTGACCCAAT	HSA_CIRCpedia_8786	chr12	405510	431954	+	circpedia	circRNA	HSA_CIRCpedia_8786	CCDC77	ENST00000422000.5	species_specific	84318	Detected	Detected	Detected	Detected	Detected	Detected	7.27056	6.69082	7.03995	5.207	5.02135	5.285
hsa_circ_0012380_3_90	0.0011052	3.51832	1.81489	up	5.34664	3.53175	GGAATCTGATCCCAAGGTTTATTCTCTACCATTGGTGGGAATCAGGAGAATAATTTGATC	hsa_circ_0012380	chr1	47761436	47778693	-	circbase	circRNA	hsa_circ_0012380	STIL	NM_001048166	species_specific	6491	Detected	Detected	Detected	Not Detected	Detected	Detected	5.63336	5.40222	5.00435	3.8523	3.47001	3.27294
hsa_circ_0040487_15_1016	0.00160748	3.51709	1.81438	up	4.43893	2.62455	TTCCCTAGACAACACTATTAAACTGACCAGTTCCCTACTGAAGGAACAGATGCTAAGGAA	hsa_circ_0040487	chr16	74666420	74671868	-	circbase	circRNA	hsa_circ_0040487	RFWD3	NM_018124	species_specific	55159	Detected	Detected	Detected	Not Detected	Not Detected	Not Detected	4.99278	4.45781	3.86621	3.26324	2.49847	2.11194
hsa_circ_0071893_13_9	0.0015952	3.50161	1.80802	up	5.75793	3.94991	TATATGAACATATCACTCTTGCTTATTCTGAGCGAGGAGGTCTGCAAGCGTGGCTTCACG	hsa_circ_0071893	chr5	14286979	14304701	+	circbase	circRNA	hsa_circ_0071893	TRIO	NM_007118	species_specific	7204	Detected	Detected	Detected	Detected	Detected	Detected	6.18847	5.80614	5.27918	4.51609	3.88692	3.44672
hsa_circ_0115125_4_2004	0.00661069	3.50062	1.80761	up	7.02804	5.22043	GAAGCGCTCTGCTGTACAAGTTCAATGGCAGCCCTTCTAAGACTTAGAAGATGCTACAAA	hsa_circ_0115125	chr20	35632104	35635962	-	circbase	circRNA	hsa_circ_0115125	RBL1	ENST00000373664.3	species_specific	5933	Detected	Detected	Detected	Detected	Detected	Detected	7.08745	7.10987	6.8868	5.03083	5.28912	5.34134
HSA_CIRCpedia_55680_6_22	0.00797519	3.48599	1.80157	up	7.88837	6.0868	CTCTGACCTTTGAAGATATCCCTGGAATTCCCAAGCAAGATTATTCTTCATTCTATGCAC	HSA_CIRCpedia_55680	chr6	84738496	84748087	-	circpedia	circRNA	HSA_CIRCpedia_55680	TBX18	ENST00000606784.5	species_specific	9096	Detected	Detected	Detected	Detected	Detected	Detected	8.49135	8.48776	6.68599	6.38491	6.93287	4.94261
HSA_CIRCpedia_2067_16_23	0.00253814	3.4853	1.80128	up	7.11846	5.31718	AATATCTGGCTAATGCCTGCTTCGGAAATGTTGTTCTGTACACTCTACTAAGCCAAGAGA	HSA_CIRCpedia_2067	chr10	68442916	68446413	-	circpedia	circRNA	HSA_CIRCpedia_2067	DNA2	ENST00000551118.6	species_specific	1763	Detected	Detected	Detected	Detected	Detected	Detected	6.91724	7.41913	7.019	5.16285	5.44225	5.34643
hsa_circ_0064211_16_16	0.00584396	3.47924	1.79877	up	6.389	4.59023	TATTTCTTACTCTCAACTGGTTCCGAGAGTGACCTACTGATAGAGAATACTTCACTCACT	hsa_circ_0064211	chr3	10083306	10107663	+	circbase	circRNA	hsa_circ_0064211	FANCD2	NM_033084	species_specific	2177	Detected	Detected	Detected	Detected	Detected	Detected	6.50787	6.39689	6.26225	4.45095	4.64204	4.67769
hsa_circ_0032693_0_40	0.000498898	3.47167	1.79563	up	5.23895	3.44332	GCAGATCTCCGGAGACAGAAAGCAAACAAAGAAACTCTTGAGAACGTCTGAATGCTGGTG	hsa_circ_0032693	chr14	76099971	76108241	+	circbase	circRNA	hsa_circ_0032693	FLVCR2	NM_017791	species_specific	55640	Detected	Detected	Detected	Not Detected	Detected	Detected	4.96192	5.54627	5.20866	3.20337	3.79373	3.33286
HSA_CIRCpedia_354370_15_30	0.00863528	3.46873	1.79441	up	4.75758	2.96317	CCAGAGAAAGATCTTCAAGATGTGTTAAAGAGAGAACATGCCACCACAAGATGCAGAAAT	HSA_CIRCpedia_354370	chr6	80011728	80039872	+	circpedia	circRNA	HSA_CIRCpedia_354370	TTK	ENST00000509894.5	species_specific	7272	Detected	Detected	Detected	Not Detected	Detected	Not Detected	4.93799	5.14123	4.19353	3.01642	3.14137	2.73174
hsa_circ_0103882_16_1024	0.00719775	3.45342	1.78803	up	5.89609	4.10806	AACAAATTAAAGTTCTTAAATCAAGCAAGATGCCTAAAGGCACAGATGACACCTGGGCCC	hsa_circ_0103882	chr15	52680025	52681560	-	circbase	circRNA	hsa_circ_0103882	MYO5A	NM_000259	species_specific(species_specific)	4644	Detected	Detected	Detected	Detected	Detected	Detected	6.61496	5.93096	5.14235	4.52455	4.32894	3.4707
hsa_circ_0115130_16_1038	0.00921697	3.44486	1.78445	up	5.63706	3.85261	AATACGACTTGGCGAATCAGGACCATATGGTGTCGCAAATGATGCTGGAGAGATCACACT	hsa_circ_0115130	chr20	35635813	35661279	-	circbase	circRNA	hsa_circ_0115130	RBL1	ENST00000373664.3	species_specific	5933	Detected	Detected	Detected	Not Detected	Detected	Detected	5.74847	6.11159	5.05112	3.79212	4.15403	3.61169
hsa_circ_0120052_5_2032	0.000988805	3.41691	1.77269	up	5.78471	4.01202	TGGAGAGAACAGTTCATTGAAGCTATCACTGTCAGTGCTGGAAGATCATTACCATTAGAA	hsa_circ_0120052	chr2	40387904	40404995	-	circbase	circRNA	hsa_circ_0120052	SLC8A1	NM_001252624	species_specific(species_specific)	6546	Detected	Detected	Detected	Detected	Detected	Detected	6.02971	6.1998	5.12462	4.15216	4.51254	3.37135
HSA_CIRCpedia_95838_6_5	0.0071142	3.41015	1.76983	up	6.28624	4.5164	TTTGCACTGAAATACGACTTGGCGAATCAGGACCATATGGTGTCGCAAATGATGCTGGAG	HSA_CIRCpedia_95838	chr20	37007410	37032876	-	circpedia	circRNA	HSA_CIRCpedia_95838	RBL1	ENST00000373664.7	species_specific	5933	Detected	Detected	Detected	Detected	Detected	Detected	6.40464	6.35593	6.09814	4.33691	4.76687	4.44544
HSA_CIRCpedia_16998_15_10	0.00828771	3.38555	1.75939	up	5.9181	4.15871	TGTTTCCAACTGTACACCAAAGAGGAGCGGACTATTGTGTCAAAGAATGCACTGCAGTAC	HSA_CIRCpedia_16998	chr16	23084859	23108183	-	circpedia	circRNA	HSA_CIRCpedia_16998	USP31	ENST00000219689.11	MMU_CIRCpedia_5573	57478	Detected	Detected	Detected	Detected	Detected	Detected	6.25152	5.5803	5.92248	4.81306	3.63436	4.02871
hsa_circ_0060235_1_1031	0.00360798	3.37372	1.75434	up	6.57973	4.82539	ACACTATACTCAATCAACAGATGAACAGCCAGGATCTCACATAGCAAAGCAGTGAATAAG	hsa_circ_0060235	chr20	35684548	35690673	-	circbase	circRNA	hsa_circ_0060235	RBL1	NM_002895	species_specific	5933	Detected	Detected	Detected	Detected	Detected	Detected	6.65463	6.34267	6.74188	4.70918	4.76199	5.005
hsa_circ_0056053_16_1007	0.00489468	3.37345	1.75422	up	4.90249	3.14827	ACAGGAACTCTGAAGCCCGGGCTTTCAAGAAATAATGTTGATATTTGGAACCCATGTCGA	hsa_circ_0056053	chr2	112539945	112638426	-	circbase	circRNA	hsa_circ_0056053	ANAPC1	NM_022662	species_specific	64682	Detected	Detected	Detected	Not Detected	Not Detected	Not Detected	5.30432	4.66381	4.73934	3.32832	3.11338	3.0031
hsa_circ_0106136_4_1610	0.00494464	3.34946	1.74393	up	5.571	3.82708	TGTACCATTCTTGTCAACGCACTGATGGATTTCCACCAAAGCTGGTCATGGTGATGTGCA	hsa_circ_0106136	chr16	89824984	89829201	-	circbase	circRNA	hsa_circ_0106136	FANCA	NM_000135	species_specific	2175	Detected	Detected	Detected	Detected	Detected	Detected	6.00526	5.28544	5.42231	4.07311	3.77303	3.63509
HSA_CIRCpedia_371947_16_18	0.00596523	3.33035	1.73568	up	6.67514	4.93947	AAGAAGTCAGGAAAGACTCCGTATCTAAGCTGATGACTATCAGCCAGTTCGTCTGCTCAG	HSA_CIRCpedia_371947	chr3	196475230	196488683	-	circpedia	circRNA	HSA_CIRCpedia_371947	RNF168	ENST00000318037.3	species_specific	165918	Detected	Detected	Detected	Detected	Detected	Detected	7.28983	6.16363	6.57196	5.47758	4.68985	4.65096
hsa_circ_0066940_11_17	0.00355353	3.32862	1.73492	up	4.84906	3.11414	AAGCTGTAGGCAAAGGCCTACTTCCCATGGGCAGGACGAATAACCTTTACAGAACCAAAT	hsa_circ_0066940	chr3	121187151	121187278	-	circbase	circRNA	hsa_circ_0066940	POLQ	NM_199420	species_specific	10721	Detected	Detected	Detected	Not Detected	Not Detected	Not Detected	5.15947	4.4638	4.92392	3.50376	2.85526	2.9834
HSA_CIRCpedia_32052_16_2009	0.00908497	3.30357	1.72403	up	6.6246	4.90058	AACTCTTCAAGCCTTCCTTTGATGTGAAGGTCAGAAGTATGAGTGTGCCAAGAGATGGAA	HSA_CIRCpedia_32052	chr3	133637875	133653524	-	circpedia	circRNA	HSA_CIRCpedia_32052	TOPBP1	ENST00000260810.9	MMU_CIRCpedia_941	11073	Detected	Detected	Detected	Detected	Detected	Detected	6.82954	6.43996	6.60432	4.77526	4.8991	5.02738
HSA_CIRCpedia_43618_5_136	0.00494484	3.28789	1.71716	up	5.85077	4.13361	GCACCATCAAATGGAAGTGGAAAGAATGACTCTAAAGGAGAACGAAGTTTGGAAACAGAA	HSA_CIRCpedia_43618	chr3	133623090	133638162	-	circpedia	circRNA	HSA_CIRCpedia_43618	TOPBP1	ENST00000260810.9	species_specific	11073	Detected	Detected	Detected	Detected	Detected	Detected	5.67716	6.08529	5.78987	4.01324	4.13671	4.25088
hsa_circ_0041021_16_1011	0.00970952	3.28712	1.71683	up	5.67156	3.95474	GTCAACGCACTGATGGATTTCCACCAAAGTTATATCGGCACAGGTGGCAGTGATTTCTGA	hsa_circ_0041021	chr16	89824984	89838222	-	circbase	circRNA	hsa_circ_0041021	FANCA	NM_000135	species_specific	2175	Detected	Detected	Detected	Detected	Detected	Detected	5.96812	5.46485	5.58172	4.59075	3.55184	3.72162
hsa_circ_0123172_16_1014	0.00374684	3.26122	1.70541	up	5.01423	3.30882	CTTATAGAGAGAAGGGTGATGAATCAGAGATGTTGTCATTTATGTATGCCCATTTGGCCT	hsa_circ_0123172	chr3	195027239	195053852	-	circbase	circRNA	hsa_circ_0123172	ACAP2	NM_012287	species_specific	23527	Detected	Detected	Detected	Not Detected	Detected	Not Detected	5.10751	5.18099	4.75421	3.60376	3.32601	2.99669
hsa_circ_0075076_8_24	0.00305899	3.2591	1.70447	up	6.70589	5.00142	CTGCTAATTGCATTAATATTCCATTAATGAGGCAAAGCATGTCTCACCACTGATAGGACG	hsa_circ_0075076	chr5	174939113	174939199	+	circbase	circRNA	hsa_circ_0075076	SFXN1	NM_022754	species_specific	94081	Detected	Detected	Detected	Detected	Detected	Detected	6.60238	6.66249	6.85281	4.89075	4.79806	5.31546
HSA_CIRCpedia_93966_2_22	0.00586206	3.2511	1.70093	up	10.5878	8.88686	AGGTCTCAGGTCAGAGCCACCTACCACGGAAGTTTCAGTACAAATCAATAACACAGCAGT	HSA_CIRCpedia_93966	chr2	237334625	237342161	-	circpedia	circRNA	HSA_CIRCpedia_93966	COL6A3	ENST00000353578.8	species_specific	1293	Detected	Detected	Detected	Detected	Detected	Detected	10.0032	11.2701	10.4901	8.22334	9.82467	8.61258
hsa_circ_0041028_5_40	0.00925735	3.24368	1.69763	up	5.77277	4.07514	GTACCATTCTTGTCAACGCACTGATGGATTTCCACCAAAGGCTCTGCTTTGCAGGATCAA	hsa_circ_0041028	chr16	89824984	89877479	-	circbase	circRNA	hsa_circ_0041028	FANCA	NM_000135	species_specific	2175	Detected	Detected	Detected	Detected	Detected	Detected	6.14429	5.58474	5.58928	4.11836	4.06935	4.0377
hsa_circ_0007870_7_24	0.0018556	3.1955	1.67604	up	6.51878	4.84274	CCATTTGACAAAGCCTGGAAAGATTATGAGACAAAGTTGCTCTAGACCAAGATAGAACAG	hsa_circ_0007870	chr8	131199481	131249240	-	circbase	circRNA	hsa_circ_0007870	ASAP1	NM_001247996	species_specific	50807	Detected	Detected	Detected	Detected	Detected	Detected	6.48381	6.27145	6.80108	4.73283	4.73997	5.05541
hsa_circ_0014950_0_25	0.00960332	3.1492	1.65499	up	6.95927	5.30428	GAGCCAGTGAACACAGTTTATTCCGAAGTGCAGTTTGCTGATAAGATGCTGCCTCAAAGA	hsa_circ_0014950	chr1	160519706	160520825	-	circbase	circRNA	hsa_circ_0014950	CD84	NM_001184879	species_specific	8832	Detected	Detected	Detected	Detected	Detected	Detected	6.53207	7.43762	6.90812	5.10556	5.46613	5.34115
hsa_circ_0068416_8_31	0.00741159	3.14217	1.65176	up	7.90826	6.25649	TTGGCTCAATATGGGACAGTGGAGAATGTGGAACAAGGTAAAGTGGAATTGCATGGGAAA	hsa_circ_0068416	chr3	185414399	185541001	-	circbase	circRNA	hsa_circ_0068416	IGF2BP2	NM_006548	species_specific	10644	Detected	Detected	Detected	Detected	Detected	Detected	8.50945	8.35607	6.85925	7.05812	6.42741	5.28395
hsa_circ_0122962_16_28	0.00184406	3.14113	1.65128	up	6.86704	5.21576	AGCAGAGACCAAGCCGAAATACTGGAAGGTGAAGAACTGAATGTCATCATGTCTGGAATC	hsa_circ_0122962	chr3	183432931	183439924	+	circbase	circRNA	hsa_circ_0122962	YEATS2	ENST00000305135.5	species_specific	55689	Detected	Detected	Detected	Detected	Detected	Detected	7.20417	6.85243	6.54452	5.43232	5.19643	5.01852
hsa_circ_0101790_7_1016	0.000776854	3.11651	1.63993	up	8.25735	6.61742	GGTCTCCTGGAGATGAAATGCTGTCCCAACCTTACTGGATTCTTACAACCAGTACAGAAA	hsa_circ_0101790	chr14	39543618	39555110	-	circbase	circRNA	hsa_circ_0101790	SEC23A	ENST00000537403.1	species_specific	10484	Detected	Detected	Detected	Detected	Detected	Detected	8.23546	8.38224	8.15436	6.52786	6.72284	6.60156
hsa_circ_0025588_0_21	0.00261855	3.11487	1.63917	up	7.65464	6.01547	AGGATATTGTAAAGCTCATTAATGGGAGATACAAAGGGCAATCAGGAGGATTGGCCACCA	hsa_circ_0025588	chr12	21629844	21654149	-	circbase	circRNA	hsa_circ_0025588	RECQL	NM_032941	species_specific	5965	Detected	Detected	Detected	Detected	Detected	Detected	7.50568	7.95146	7.50679	5.93554	6.14504	5.96583
HSA_CIRCpedia_363076_3_34	0.00462935	3.10992	1.63688	up	5.82065	4.18377	GGGAACATTCTCAGACCTTGAGAAATATCACTTTAATTCAAGAAGTATGGAGCAGTGGGA	HSA_CIRCpedia_363076	chr8	16164064	16177992	-	circpedia	circRNA	HSA_CIRCpedia_363076	MSR1	ENST00000350896.3	species_specific	4481	Detected	Detected	Detected	Detected	Detected	Detected	5.78183	6.41499	5.26513	4.2081	4.93222	3.41099
hsa_circ_0084412_16_22	0.00631155	3.10386	1.63406	up	5.60125	3.96719	AATAAAGCAAAGAAACGACGTTTGCCGCGGTACAATTCAACAGTGTTGTGATGCCATTGA	hsa_circ_0084412	chr8	48811029	48811129	-	circbase	circRNA	hsa_circ_0084412	PRKDC	NM_006904	species_specific	5591	Detected	Detected	Detected	Detected	Detected	Detected	6.1866	5.35741	5.25975	4.29752	3.80321	3.80083
hsa_circ_0013565_3_28	0.000902712	3.10248	1.63342	up	7.85725	6.22383	TTGCAAGCTGGTTAAGTGAGCAAATCTTGGGAAGATTTCAAGGTTGATAGACTGGATGCT	hsa_circ_0013565	chr1	113503098	113503197	+	circbase	circRNA	hsa_circ_0013565			species_specific		Detected	Detected	Detected	Detected	Detected	Detected	7.84784	7.79956	7.92435	6.1237	6.2441	6.30369
hsa_circ_0078280_16_1023	0.00750966	3.09373	1.62935	up	5.17083	3.54149	TTCCTCTTAAGAAAGAATATACAGAGGAGCTTCACGAGGCTGACATTGTGGTCCTAGGCT	hsa_circ_0078280	chr6	151226785	151334956	+	circbase	circRNA	hsa_circ_0078280	MTHFD1L	NM_001242767	species_specific(species_specific)	25902	Detected	Detected	Detected	Detected	Detected	Detected	5.5383	4.95085	5.02336	3.91919	3.56217	3.14311
hsa_circ_0110690_14_17	0.00274747	3.09279	1.62891	up	6.09233	4.46342	AGTGCTTGACCTTCACAACTATATTCGAAAGGGTAGTCACTCACTGAGGACAAACTGTTG	hsa_circ_0110690	chr1	14542875	14547755	+	circbase	circRNA	hsa_circ_0110690			species_specific		Detected	Detected	Detected	Detected	Detected	Detected	6.3704	6.13186	5.77475	4.83433	4.58101	3.97494
HSA_CIRCpedia_113509_16_24	0.00778471	3.09109	1.62812	up	6.74116	5.11304	TGTACAAGTTCAATGGCAGCCCTTCTAAGATATGCAACCATTGTCTCCAATTTCTGTCCA	HSA_CIRCpedia_113509	chr20	37003701	37035508	-	circpedia	circRNA	HSA_CIRCpedia_113509	RBL1	ENST00000373664.7	species_specific	5933	Detected	Detected	Detected	Detected	Detected	Detected	6.56567	6.99036	6.66744	4.83671	5.17813	5.32429
HSA_CIRCpedia_375478_16_27	0.00887501	3.08546	1.62548	up	6.2219	4.59641	ACTCAACAACAGTAAAGCATGTCCTAAAGCATGGTGGGAGTGACATTAAATGGGTTGATG	HSA_CIRCpedia_375478	chr2	224834149	224844839	-	circpedia	circRNA	HSA_CIRCpedia_375478	DOCK10	ENST00000409592.7	species_specific	55619	Detected	Detected	Detected	Detected	Detected	Detected	6.20529	6.82454	5.63586	4.67119	4.89835	4.2197
hsa_circ_0138823_0_22	0.000655443	3.08017	1.62301	up	4.47758	2.85458	GGAGACAGGGAATTGTCTAGGGTCTAACAGCCAGTGAGAGGCAGAGAACAACCTTATATT	hsa_circ_0138823	chr9	4826857	4831102	+	circbase	circRNA	hsa_circ_0138823	RCL1	ENST00000381732.3	species_specific	10171	Detected	Detected	Detected	Not Detected	Detected	Not Detected	4.81476	5.03946	3.57853	3.27137	3.3559	1.93645
hsa_circ_0026384_16_25	0.00608865	3.07612	1.62111	up	8.16678	6.54567	ATGTGTCTATTAAATGCATGTGTCACCTGCTGTGGTCACCTCTACTCTTTCCAGTGGCTA	hsa_circ_0026384	chr12	52817853	52818539	-	circbase	circRNA	hsa_circ_0026384	KRT75	NM_004693	species_specific	9119	Detected	Detected	Detected	Detected	Detected	Detected	7.7797	8.19383	8.52681	6.40836	6.40714	6.82152
hsa_circ_0095033_16_26	0.00816716	3.07291	1.61961	up	4.88667	3.26707	CAGATGACATGAATATGGAAGAGTACAAGGCATTCCATGAAGAATACTCCAGGCTCTATC	hsa_circ_0095033	chr11	113675394	113675768	-	circbase	circRNA	hsa_circ_0095033	USP28	ENST00000003302.4	mmu_circ_0015639	57646	Detected	Detected	Detected	Not Detected	Detected	Not Detected	5.48653	4.92486	4.24863	3.84816	3.5692	2.38384
hsa_circ_0049222_16_40	0.000542627	3.06026	1.61366	up	8.53534	6.92169	AAGAGACGTAGAGTTACATCCAGAGAACGGAATGTGTGAAGGAGAAATTGAATCTCTTGC	hsa_circ_0049222	chr19	10284546	10291561	-	circbase	circRNA	hsa_circ_0049222	DNMT1	NM_001130823	species_specific	1786	Detected	Detected	Detected	Detected	Detected	Detected	8.39481	8.68497	8.52625	6.74084	7.03648	6.98773
hsa_circ_0121379_0_21	0.000965765	3.05081	1.60919	up	7.2786	5.66941	CAAAGATGCTAATGAGTGTATTTGAATTAGCTTCTCCTAGGAGGGATGACTGCCCTTAAT	hsa_circ_0121379	chr3	101540880	101541100	+	circbase	circRNA	hsa_circ_0121379	FAM55C	NM_001134456	species_specific		Detected	Detected	Detected	Detected	Detected	Detected	7.3349	7.63033	6.87057	5.62688	6.05688	5.32447
HSA_CIRCpedia_91844_10_18	0.000394255	3.05019	1.6089	up	5.43629	3.82739	AGAACAGTTCATTGAAGCTATCACTGTCAGTGCTGACGAATATGATGACAAGCAGCCACT	HSA_CIRCpedia_91844	chr2	40160764	40164984	-	circpedia	circRNA	HSA_CIRCpedia_91844	SLC8A1	ENST00000406785.6	MMU_CIRCpedia_30817	6546	Detected	Detected	Detected	Not Detected	Detected	Detected	5.40429	5.76081	5.14375	3.78754	4.10091	3.59371
hsa_circ_0067402_16_1010	0.00287604	3.04772	1.60773	up	6.75801	5.15028	TCCTACCAGCCAGATCAACACAATTGATAGTCAGAAGTATGAGTGTGCCAAGAGATGGAA	hsa_circ_0067402	chr3	133372188	133372368	-	circbase	circRNA	hsa_circ_0067402	TOPBP1	NM_007027	species_specific	11073	Detected	Detected	Detected	Detected	Detected	Detected	6.90872	6.69692	6.66838	5.26164	5.2546	4.93459
hsa_circ_0041066_14_19	0.00204478	3.0258	1.59732	up	5.39083	3.79351	TGAAACAGTGAATAAAGCACTGTGTGATTTCCCATCCCGACATGCATGCTGTGGGATCGT	hsa_circ_0041066	chr16	89864766	89871800	-	circbase	circRNA	hsa_circ_0041066	FANCA	NM_001018112	species_specific	2175	Detected	Detected	Detected	Detected	Detected	Detected	5.43677	5.38767	5.34806	3.97383	3.76958	3.63712
HSA_CIRCpedia_176147_5_18	0.00113905	3.02062	1.59485	up	5.4002	3.80536	GAAGACAACACCAGTGTTGCAGACAATATTTCTCGGCAAAGCTAACTGTGTAGATATTTC	HSA_CIRCpedia_176147	chr2	178339671	178382507	+	circpedia	circRNA	HSA_CIRCpedia_176147	OSBPL6	ENST00000392505.6	species_specific	114880	Detected	Detected	Detected	Detected	Detected	Detected	6.09549	5.28995	4.81517	4.51156	3.59682	3.30769
hsa_circ_0060354_13_28	0.00507578	3.0106	1.59005	up	5.37165	3.7816	AGACCAGGACAGACCAAGAGAATAAGGACCCTTACGCTACTTCCTGAAGAATAAGGTCAG	hsa_circ_0060354	chr20	37518237	37536836	+	circbase	circRNA	hsa_circ_0060354	PPP1R16B	NM_015568	species_specific	26051	Detected	Detected	Detected	Detected	Detected	Detected	5.51179	5.46583	5.13732	4.09318	3.66064	3.59098
HSA_CIRCpedia_148170_16_16	0.0069124	3.00656	1.58811	up	7.58081	5.9927	ACATTCCTAGCAAACCTCCTTGGAGCAAGGTTACTTGCATAGACTATCAGACTTTGTTTG	HSA_CIRCpedia_148170	chr3	133643199	133643372	-	circpedia	circRNA	HSA_CIRCpedia_148170	TOPBP1	ENST00000260810.9	species_specific	11073	Detected	Detected	Detected	Detected	Detected	Detected	7.83527	7.58513	7.32204	5.9817	6.13006	5.86634
hsa_circ_0105209_0_1009	0.00986141	3.00395	1.58686	up	8.36278	6.77592	TGCACTTTATCCCAGTGTTTCCAACTGTACACCAAAGAGGAGCGGACTATTGTGTCAAAG	hsa_circ_0105209	chr16	23096180	23119504	-	circbase	circRNA	hsa_circ_0105209	USP31	ENST00000219689.7	species_specific	57478	Detected	Detected	Detected	Detected	Detected	Detected	8.72429	7.61559	8.74844	6.87886	6.31761	7.13128
HSA_CIRCpedia_108375_0_26	0.00198255	2.99721	1.58362	up	6.5437	4.96008	AACGCCAACTGGAGATTTCATCTACTTACATCTCAGTTACTACAGGATACTGAGGATTTG	HSA_CIRCpedia_108375	chr1	47304888	47310362	-	circpedia	circRNA	HSA_CIRCpedia_108375	STIL	ENST00000337817.9	species_specific	6491	Detected	Detected	Detected	Detected	Detected	Detected	6.68837	6.69952	6.2432	5.20768	4.98068	4.69187
hsa_circ_0126892_0_28	0.00344697	2.99309	1.58163	up	8.26181	6.68017	AGCCTTGAATTGGATGGAATCATTTATCTTCAAGCCACTCCAGAGGAACTTACAATGTCT	hsa_circ_0126892	chr4	71888083	71889423	+	circbase	circRNA	hsa_circ_0126892	DCK	ENST00000286648.5	chr5_88772629_88774229_+	1633	Detected	Detected	Detected	Detected	Detected	Detected	8.22161	8.50628	8.05753	6.69455	6.74318	6.60278
HSA_CIRCpedia_12114_6_22	0.00616711	2.98524	1.57785	up	8.20005	6.6222	AGGTCTCCTGGAGATGAAATGCTGTCCCAACCTTACTGGATTCTTACAACCAGTACAGAA	HSA_CIRCpedia_12114	chr14	39074414	39085906	-	circpedia	circRNA	HSA_CIRCpedia_12114	SEC23A	ENST00000537403.5	species_specific	10484	Detected	Detected	Detected	Detected	Detected	Detected	8.05149	8.37981	8.16884	6.40236	6.63102	6.83322
hsa_circ_0093977_15_4004	0.00710443	2.97743	1.57407	up	7.31024	5.73617	AAATATCTGGCTAATGCCTGCTTCGGAAATAGCTCTGATCCAGCCACACGCCAAATGCTA	hsa_circ_0093977	chr10	70202673	70225569	-	circbase	circRNA	hsa_circ_0093977	DNA2	ENST00000399180.2	species_specific(species_specific)	1763	Detected	Detected	Detected	Detected	Detected	Detected	7.08599	7.66495	7.17977	5.53105	5.85089	5.82658
HSA_CIRCpedia_133553_4_590	0.00393951	2.96621	1.56862	up	7.05002	5.4814	CATTTGCACTGAAATACGACTTGGCGAATCAGGACCATATGACTTAGAAGATGCTACAAA	HSA_CIRCpedia_133553	chr20	37007410	37007559	-	circpedia	circRNA	HSA_CIRCpedia_133553	RBL1	ENST00000373664.7	species_specific	5933	Detected	Detected	Detected	Detected	Detected	Detected	7.05852	7.41947	6.67208	5.40963	5.73471	5.29987
hsa_circ_0076732_16_18	0.00897514	2.94436	1.55795	up	6.33131	4.77335	AATAAACTTAGCCATTTCGTACACATGGTGATATCTTTGACCAGCTGGCCAAGTCATTGG	hsa_circ_0076732	chr6	52128811	52142486	-	circbase	circRNA	hsa_circ_0076732	MCM3	NM_002388	species_specific	4172	Detected	Detected	Detected	Detected	Detected	Detected	6.10564	6.51864	6.36966	4.78509	4.68714	4.84783
hsa_circ_0095150_15_3018	0.000550902	2.9362	1.55395	up	6.11952	4.56557	TTCATGATGAAGGAATTGGCTGGTGCCAAGGCGAAACCTAACCAAACTGTCCCTCATCTT	hsa_circ_0095150	chr11	119142444	119149423	+	circbase	circRNA	hsa_circ_0095150	CBL	ENST00000264033.4	species_specific	867	Detected	Detected	Detected	Detected	Detected	Detected	6.38262	5.86247	6.11346	4.76846	4.37433	4.55391
hsa_circ_0062304_14_12	0.00285792	2.93299	1.55237	up	10.1518	8.59945	TACAAGGGACGTTATATAAAGAACTGAACTCTCACGCCGATGATGGAGCTGAAGCCCAAC	hsa_circ_0062304	chr22	20112830	20114704	+	circbase	circRNA	hsa_circ_0062304	RANBP1	NM_002882	species_specific	5902	Detected	Detected	Detected	Detected	Detected	Detected	10.456	9.76953	10.2299	8.75315	8.23104	8.81417
hsa_circ_0099523_7_18	0.000834062	2.91719	1.54458	up	6.93749	5.39291	ATGGAATCACCAAGCTAAACACCATTGGCCACTATGAGGCATTAAACGTCGTCTTTGAAA	hsa_circ_0099523	chr12	94673247	94676177	+	circbase	circRNA	hsa_circ_0099523	PLXNC1	NM_005761	mmu_circ_0002591	10154	Detected	Detected	Detected	Detected	Detected	Detected	6.95669	7.35866	6.49712	5.50124	5.7739	4.90358
hsa_circ_0054101_0_20	0.00419383	2.91483	1.54341	up	12.0778	10.5343	CGAACAAGGAGTAAGGGAACTTTGCGATACATGAGCCCAGAACAGAAATCTGACTACCTG	hsa_circ_0054101	chr2	37341873	37365728	-	circbase	circRNA	hsa_circ_0054101	EIF2AK2	NM_002759	species_specific	5610	Detected	Detected	Detected	Detected	Detected	Detected	11.694	12.3649	12.1744	10.1869	10.9741	10.442
hsa_circ_0123206_16_15	0.00861847	2.90509	1.53858	up	5.87707	4.33848	TCACTCTTCCAGAGCAAGCTAAACTGCTAGTCAGAAGCTAGTAGAATGGCACCAGTTAGA	hsa_circ_0123206	chr3	196088714	196095026	-	circbase	circRNA	hsa_circ_0123206	UBXN7	ENST00000296328.4	species_specific	26043	Detected	Detected	Detected	Detected	Detected	Detected	6.17628	5.53836	5.91657	4.45676	4.28377	4.27493
HSA_CIRCpedia_356839_16_1010	0.00541071	2.89684	1.53448	up	6.53171	4.99723	TGTACAAGTTCAATGGCAGCCCTTCTAAGGAGGATTCCTTGCAGTGTTAAGGATCTGTTT	HSA_CIRCpedia_356839	chr20	37003701	37067297	-	circpedia	circRNA	HSA_CIRCpedia_356839	RBL1	ENST00000373664.7	species_specific	5933	Detected	Detected	Detected	Detected	Detected	Detected	6.74862	6.47899	6.36752	5.03153	4.91953	5.04064
hsa_circ_0136909_16_1008	0.00449235	2.89191	1.53202	up	5.67053	4.13851	CCATGCACTGTTACTTAAAGGAACCTAAGAGGCGTGGAGCTATTTCCTATGACAGTTCTG	hsa_circ_0136909	chr8	66647028	66695078	-	circbase	circRNA	hsa_circ_0136909	PDE7A	NM_001242318	species_specific	5150	Detected	Detected	Detected	Detected	Detected	Detected	5.94481	5.89637	5.17041	4.29513	4.56968	3.5507
hsa_circ_0075071_7_21	0.00139994	2.88839	1.53026	up	6.56164	5.03138	GCTGCTAATTGCATTAATATTCCATTAATGAGGCAAAGTCCGGGACCATGTCTGGAGAAC	hsa_circ_0075071	chr5	174919097	174939199	+	circbase	circRNA	hsa_circ_0075071	SFXN1	NM_022754	species_specific	94081	Detected	Detected	Detected	Detected	Detected	Detected	6.57885	6.39098	6.71509	5.02221	4.7773	5.29463
hsa_circ_0140484_8_666	0.00840158	2.88019	1.52616	up	4.86681	3.34065	GAACTGGCATCAAGCCTAAGTCTTCATTAAGAGCAAGGAAAGAAGTCTCGATCCAGACCC	hsa_circ_0140484	chrX	6685547	6701543	-	circbase	circRNA	hsa_circ_0140484	TCONS_00017287	TCONS_00017287	species_specific		Detected	Detected	Detected	Not Detected	Detected	Detected	5.27523	4.97404	4.35116	3.57179	3.34709	3.10306
HSA_CIRCpedia_372900_14_85	0.00200292	2.87992	1.52603	up	6.96591	5.43989	GCTGTACAAGTTCAATGGCAGCCCTTCTAAGGTTATATTCCCAAATAACTTTGAAACAGG	HSA_CIRCpedia_372900	chr20	37003701	37040285	-	circpedia	circRNA	HSA_CIRCpedia_372900	RBL1	ENST00000373664.7	species_specific	5933	Detected	Detected	Detected	Detected	Detected	Detected	6.93907	6.94338	7.01529	5.2951	5.41632	5.60824
HSA_CIRCpedia_130549_7_28	0.0098131	2.86818	1.52014	up	7.1644	5.64426	GGAAGAAGACATGTACAACCCAGCATCAGTTACCCAAGAATGAGAGGGAGAAACTTCAAA	HSA_CIRCpedia_130549	chr15	40646986	40657151	+	circpedia	circRNA	HSA_CIRCpedia_130549	KNL1	ENST00000346991.9	species_specific	57082	Detected	Detected	Detected	Detected	Detected	Detected	7.36641	7.09097	7.03582	5.72633	5.38945	5.81701
hsa_circ_0098651_13_20	0.00774994	2.86679	1.51944	up	4.47987	2.96043	CTCTAAACCATCTGAATTGGCTCAATGATGAGATGTTGCATTTGGATCCAAAGATTCTGG	hsa_circ_0098651	chr12	48457492	48468214	-	circbase	circRNA	hsa_circ_0098651	SENP1	ENST00000339976.6	species_specific	29843	Detected	Detected	Detected	Not Detected	Not Detected	Detected	4.558	4.29247	4.58914	3.05354	2.53286	3.29489
HSA_CIRCpedia_24440_0_26	0.00567319	2.86334	1.5177	up	5.97003	4.45233	ATATCCAAACAGGCCCTCCAGAATGAGCTGGAGAGACTGAAAGAGGATGAGTTAGATGAA	HSA_CIRCpedia_24440	chr18	8718423	8720496	+	circpedia	circRNA	HSA_CIRCpedia_24440	MTCL1	ENST00000306329.15	MMU_CIRCpedia_26526	23255	Detected	Detected	Detected	Detected	Detected	Detected	6.64731	5.18974	6.07303	5.27037	3.75877	4.32786
hsa_circ_0003474_16_27	0.00471054	2.85517	1.51358	up	5.25186	3.73829	ATGAACATATCACTCTTGCTTATTCTGAGATGTTTGACTGGATCACACACAACAAAGGCC	hsa_circ_0003474	chr5	14293120	14304701	+	circbase	circRNA	hsa_circ_0003474	TRIO	NM_007118	species_specific	7204	Detected	Detected	Detected	Detected	Detected	Not Detected	5.60718	5.62735	4.52107	3.95019	4.31654	2.94813
hsa_circ_0115352_14_1013	0.00451668	2.85352	1.51274	up	5.6412	4.12845	AAGGTTATTGTGCCTAACATGGAATTTAGAGATCCTATAGCAATGGAACTCAGCGATGCA	hsa_circ_0115352	chr20	47674989	47689234	+	circbase	circRNA	hsa_circ_0115352	CSE1L	NM_001316	species_specific	1434	Detected	Detected	Detected	Detected	Detected	Detected	6.12762	5.44257	5.35339	4.46525	3.88453	4.03558
HSA_CIRCpedia_364597_0_115	0.00735965	2.85295	1.51246	up	8.11495	6.60249	AACATGATGTTGGAAATCTTAGTGGATGCAGAATCAGATGAACTTGTCAGCAAAGGAGGC	HSA_CIRCpedia_364597	chr3	142403673	142426841	-	circpedia	circRNA	HSA_CIRCpedia_364597	XRN1	ENST00000264951.8	species_specific	54464	Detected	Detected	Detected	Detected	Detected	Detected	8.13894	8.27167	7.93424	6.38331	6.79885	6.62533
hsa_circ_0008998_16_24	0.00339337	2.84452	1.50818	up	6.77542	5.26724	AAGTGCAGCCTCCAGCTAGCACTGGACAGGTTCATGCTGAATACTCTAGATTTGTGAATC	hsa_circ_0008998	chr1	155891165	155891709	-	circbase	circRNA	hsa_circ_0008998	KIAA0907	NM_014949	mmu_circ_0010864		Detected	Detected	Detected	Detected	Detected	Detected	7.36493	6.36282	6.59851	5.68659	4.90025	5.21487
hsa_circ_0029129_14_1016	0.00608697	2.83061	1.50112	up	8.21797	6.71685	CAGCGTGTGATACAGATACCACTGCTTTCAGAGAGTGGTTAGATACATTCTCAAACAAGA	hsa_circ_0029129	chr12	123061441	123102944	+	circbase	circRNA	hsa_circ_0029129	KNTC1	NM_014708	species_specific	9735	Detected	Detected	Detected	Detected	Detected	Detected	7.64649	8.39846	8.60896	6.07974	7.12585	6.94497
hsa_circ_0044088_10_16	0.00256748	2.82275	1.4971	up	5.73361	4.23651	AACATGTCCAGCAGCAGAGTCAAGAACACGGAAAGAAATGATGATGCACGTGCAACAGCT	hsa_circ_0044088	chr17	42811457	42814234	+	circbase	circRNA	hsa_circ_0044088	DBF4B	NR_036623	species_specific	80174	Detected	Detected	Detected	Detected	Detected	Detected	5.87539	5.66828	5.65716	4.50477	4.03491	4.16985
hsa_circ_0103855_16_34	0.00231827	2.8217	1.49656	up	4.29213	2.79557	CCTTGACAGAAATCAAGATTGACAACCAGAACATTCCAATTCCAACCCTGAGGGAATTTG	hsa_circ_0103855	chr15	52074917	52090537	+	circbase	circRNA	hsa_circ_0103855	TMOD2	ENST00000249700.4	species_specific	29767	Detected	Detected	Detected	Not Detected	Detected	Not Detected	4.31745	4.75144	3.8075	2.68234	3.28903	2.41534
hsa_circ_0054675_16_26	0.003893	2.82056	1.49598	up	6.55751	5.06152	GAAGAGATAGGAACTCTTGGTTGGGATAAGAAGTTGCCTTAAAGAATAGACAAGAGCTGT	hsa_circ_0054675	chr2	58449076	58449177	-	circbase	circRNA	hsa_circ_0054675	FANCL	NM_001114636	species_specific	55120	Detected	Detected	Detected	Detected	Detected	Detected	6.51248	6.53207	6.62798	5.1428	5.09262	4.94915
hsa_circ_0122352_0_14	0.00232461	2.8192	1.49529	up	8.24453	6.74924	ACCATCCACATAAGACCAACAATCGAATAAGACGGACAGAAGAAGGAGATTATTTGGTAG	hsa_circ_0122352	chr3	148857790	148858285	+	circbase	circRNA	hsa_circ_0122352	HPS3	ENST00000296051.2	species_specific	84343	Detected	Detected	Detected	Detected	Detected	Detected	8.75575	8.1668	7.81103	7.11604	6.7454	6.38629
HSA_CIRCpedia_2073_6_24	0.000710476	2.81413	1.49269	up	7.48076	5.98807	AAACACTTCGACTGACTTCCCTCAGATGCAGCTCTCTCTATTTCAGAAGAAAGTGGTAGC	HSA_CIRCpedia_2073	chr10	68459103	68470163	-	circpedia	circRNA	HSA_CIRCpedia_2073	DNA2	ENST00000551118.6	species_specific	1763	Detected	Detected	Detected	Detected	Detected	Detected	7.35063	7.48912	7.60252	5.81443	5.96044	6.18933
hsa_circ_0064213_13_6	0.0023224	2.81194	1.49157	up	6.34015	4.84859	TTCATTCCGTAACAGCCATGGATACACTTGAGGTTCGCCAGTTGGTGATGGATAAGTTGT	hsa_circ_0064213	chr3	10084242	10084347	+	circbase	circRNA	hsa_circ_0064213	FANCD2	NM_033084	species_specific	2177	Detected	Detected	Detected	Detected	Detected	Detected	6.42023	6.23765	6.36258	4.81736	4.7226	5.0058
hsa_circ_0096221_0_12	0.00619292	2.80606	1.48855	up	4.97244	3.4839	ACAGGAGGTCTAAGCAAGGGAGCAACACATGAACAAGGACTAGAGATGCATAGTATTTGG	hsa_circ_0096221	chr11	66553240	66553367	-	circbase	circRNA	hsa_circ_0096221	C11orf80	ENST00000360962.4	species_specific	79703	Detected	Detected	Detected	Not Detected	Detected	Detected	5.18387	5.21349	4.51997	3.45996	3.84015	3.15158
hsa_circ_0126894_0_36	0.00203317	2.80474	1.48787	up	8.99776	7.50989	TGAAGACTACAGGCAGCCAAATGGTTCCAGATACTTCAGCTTTGTGAACTTACAATGTCT	hsa_circ_0126894	chr4	71888083	71895146	+	circbase	circRNA	hsa_circ_0126894	DCK	ENST00000504952.1	species_specific	1633	Detected	Detected	Detected	Detected	Detected	Detected	8.95867	9.12496	8.90964	7.45071	7.53206	7.54689
hsa_circ_0075072_14_23	0.00455977	2.80272	1.48683	up	7.59189	6.10507	ATTGCATTAATATTCCATTAATGAGGCAAAGGACTACGCCGGCTGTGCTGTTCTGGCAGT	hsa_circ_0075072	chr5	174937111	174939199	+	circbase	circRNA	hsa_circ_0075072	SFXN1	NM_022754	species_specific	94081	Detected	Detected	Detected	Detected	Detected	Detected	7.81906	7.41149	7.54513	6.14704	5.94852	6.21964
hsa_circ_0006447_0_26	0.00088853	2.79223	1.48142	up	5.42576	3.94434	CGAGTACCAGGAAGAGCGCTTAGATAAATGACCATGTACAATGGGATATCCAGGAATGAT	hsa_circ_0006447	chr8	131302246	131374017	-	circbase	circRNA	hsa_circ_0006447	ASAP1	NM_001247996	species_specific	50807	Detected	Detected	Detected	Detected	Detected	Detected	5.66976	5.14852	5.45899	4.10444	3.68502	4.04357
hsa_circ_0068090_15_66	0.00288257	2.78808	1.47927	up	8.36593	6.88666	GGACATGTCTCAGATATCAATGCTGTCAGTGCTGCTAGTCAGTGCTTCTCAAGATGGAAA	hsa_circ_0068090	chr3	179131199	179134344	-	circbase	circRNA	hsa_circ_0068090	GNB4	NM_021629	species_specific	59345	Detected	Detected	Detected	Detected	Detected	Detected	8.10474	9.00104	7.99201	6.7351	7.367	6.55788
HSA_CIRCpedia_374238_6_31	0.00656755	2.78769	1.47907	up	11.583	10.1039	ATGCCACCAACAACTCCATCCAGCAGTTTCTTCACCAAGGCTCACTTATGTCTGTAAAGA	HSA_CIRCpedia_374238	chr1	159014660	159032691	+	circpedia	circRNA	HSA_CIRCpedia_374238	IFI16	ENST00000340979.10	species_specific	3428	Detected	Detected	Detected	Detected	Detected	Detected	11.7616	11.4871	11.5003	10.047	10.0819	10.1829
hsa_circ_0053367_7_14	0.00308253	2.77627	1.47315	up	4.4693	2.99615	GAGGGAACGGAAATAAAGGAGTTATTTGTAATGACTAAGGGTCTGGGCCATGGCGCCTTT	hsa_circ_0053367	chr2	29415639	29445473	-	circbase	circRNA	hsa_circ_0053367	ALK	NM_004304	species_specific	238	Detected	Detected	Detected	Not Detected	Detected	Not Detected	4.70372	4.78076	3.92344	3.39405	3.23669	2.35772
HSA_CIRCpedia_120465_15_28	0.00837471	2.77009	1.46993	up	5.90086	4.43093	ATCCAAATTTCACAGTCAGAGACAACCGAGGCGTATACCAGATGTCTGTGTCAGAAGCAG	HSA_CIRCpedia_120465	chr16	64971578	64988344	-	circpedia	circRNA	HSA_CIRCpedia_120465	CDH11	ENST00000394156.7	species_specific	1009	Detected	Detected	Detected	Detected	Detected	Detected	6.17804	5.87907	5.64548	4.52612	4.32654	4.44013
hsa_circ_0009017_14_15	0.00561476	2.76675	1.46819	up	8.99706	7.52886	TCTACTAACAGTGTTATACCATGAGTCTTGGCGGAAAGAACACCCGGAAATGAAAGGCCA	hsa_circ_0009017	chr12	27867712	27890541	+	circbase	circRNA	hsa_circ_0009017	MRPS35	NM_021821	species_specific	60488	Detected	Detected	Detected	Detected	Detected	Detected	8.60871	8.8275	9.55496	7.35998	7.22734	7.99928
HSA_CIRCpedia_124623_14_16	0.00735297	2.7547	1.46189	up	8.16822	6.70632	GGGTGTGCACAATCAGTTTATACCTCTGCAGGTATTATCCTTATCATTATGCACCTTTCC	HSA_CIRCpedia_124623	chr3	142312597	142414291	-	circpedia	circRNA	HSA_CIRCpedia_124623	XRN1	ENST00000264951.8	species_specific	54464	Detected	Detected	Detected	Detected	Detected	Detected	7.99599	8.40251	8.10614	6.68633	6.69047	6.74217
hsa_circ_0025691_2_535	0.00759039	2.75293	1.46097	up	8.70416	7.2432	TAGTGAAGGATGTGGAGGAAGAGTTACAGACTACCGGATTACATCTCATGCAGATTCAAA	hsa_circ_0025691	chr12	27068934	27078784	-	circbase	circRNA	hsa_circ_0025691	C12orf11	NM_018164	species_specific		Detected	Detected	Detected	Detected	Detected	Detected	8.495	8.77426	8.84323	7.03622	7.09048	7.60288
HSA_CIRCpedia_124889_15_30	0.00596435	2.74785	1.45831	up	5.14628	3.68798	CAATAAGGATGCCATTGAGATGGCCAGCAGATCTCTGACATCTACATTAGTGGAGAATCA	HSA_CIRCpedia_124889	chr1	39282207	39303078	+	circpedia	circRNA	HSA_CIRCpedia_124889	MACF1	ENST00000567887.5	species_specific	23499	Detected	Detected	Detected	Not Detected	Detected	Detected	4.91695	5.57597	4.94594	3.55388	3.8923	3.61775
hsa_circ_0110795_16_1019	0.00191661	2.74658	1.45764	up	8.12389	6.66625	ATTTCACCATGGTTGAAGAGGTGGCTGAGGAAGCAATGCAGAATCAGGTGAATGTTAATC	hsa_circ_0110795	chr1	151070327	151090615	+	circbase	circRNA	hsa_circ_0110795	GABPB2	ENST00000368918.3	species_specific	126626	Detected	Detected	Detected	Detected	Detected	Detected	8.0003	8.15942	8.21194	6.45171	6.66949	6.87754
HSA_CIRCpedia_93791_10_38	0.0038343	2.73162	1.44976	up	6.81846	5.36871	CCGAACCTTATATTAAGAACCCAGACTCCAACAAGATTCGCTGGATAATTCTGTAACTTG	HSA_CIRCpedia_93791	chr2	224864552	224874751	-	circpedia	circRNA	HSA_CIRCpedia_93791	DOCK10	ENST00000409592.7	species_specific	55619	Detected	Detected	Detected	Detected	Detected	Detected	6.92997	7.21066	6.31476	5.33384	5.74327	5.02901
HSA_CIRCpedia_353227_11_22	0.00842003	2.71992	1.44356	up	4.33589	2.89233	AAAGGCTGTCAAGTATCAGAGTGAAGCCCGGAGGATTGAGGAAACTCGGCTTAACATTGA	HSA_CIRCpedia_353227	chr11	59787036	59795712	+	circpedia	circRNA	HSA_CIRCpedia_353227	STX3	ENST00000633708.1	species_specific	6809	Detected	Detected	Detected	Not Detected	Detected	Not Detected	4.59349	4.85572	3.55846	2.9138	3.42301	2.34017
hsa_circ_0054474_14_1137	0.00864198	2.71611	1.44154	up	6.02298	4.58144	CTCAGAGCCAGAAGAGGAAGAAGAGATGGAGTTGTGACTTCTCACCAGGAGATTTGGTTT	hsa_circ_0054474	chr2	48018065	48023202	+	circbase	circRNA	hsa_circ_0054474	MSH6	NM_000179	species_specific(species_specific)	2956	Detected	Detected	Detected	Detected	Detected	Detected	6.23822	5.97855	5.85216	4.94693	4.65593	4.14146
HSA_CIRCpedia_73637_3_36	0.000799889	2.71047	1.43854	up	6.47785	5.03931	AAGATAGTTGTCAGCTTTCAGGAGGAAATGAAGTGGAAGGAGGTATACTCCCACCTCCCA	HSA_CIRCpedia_73637	chr11	20054079	20093199	+	circpedia	circRNA	HSA_CIRCpedia_73637	NAV2	ENST00000360655.8	species_specific	89797	Detected	Detected	Detected	Detected	Detected	Detected	6.63239	7.04064	5.76052	5.20378	5.52715	4.38699
hsa_circ_0110796_16_46	0.000761335	2.70882	1.43766	up	7.26327	5.82561	ATTTCACCATGGTTGAAGAGGTGGCTGAGCCAATACAGAGGAAATTATAGAAGGAAATTC	hsa_circ_0110796	chr1	151079512	151090615	+	circbase	circRNA	hsa_circ_0110796	GABPB2	ENST00000368918.3	species_specific	126626	Detected	Detected	Detected	Detected	Detected	Detected	7.18361	7.27022	7.336	5.68559	5.81807	5.97317
hsa_circ_0110791_11_42	0.00663854	2.68877	1.42695	up	8.60661	7.17967	AGTTGATTTCACCATGGTTGAAGAGGTGGCTGAGATGTCTTTGGTGGACTTGGGAAAGAG	hsa_circ_0110791	chr1	151060665	151090615	+	circbase	circRNA	hsa_circ_0110791	GABPB2	ENST00000368918.3	species_specific	126626	Detected	Detected	Detected	Detected	Detected	Detected	8.61384	8.60587	8.60013	6.99331	7.16236	7.38334
HSA_CIRCpedia_50465_2_36	0.00998004	2.68739	1.42621	up	5.17696	3.75075	CTGTTCTAGAGCAGGGATCAGCAAACTTGCTGTAAAGAGCCAGGATGACTTGAAAGTAGG	HSA_CIRCpedia_50465	chr5	139278326	139280058	+	circpedia	circRNA	HSA_CIRCpedia_50465	SNHG4	ENST00000506188.5	species_specific	724102	Detected	Detected	Detected	Detected	Detected	Detected	5.72491	5.12567	4.68029	4.10926	3.98102	3.16197
hsa_circ_0102535_16_1008	0.00442964	2.68295	1.42382	up	4.78423	3.36041	GAAAGGCAGAAGTGATTTACAGAGTCCAAGCTTAGGAAAGGTTGCGGAGCTGGATGTAAC	hsa_circ_0102535	chr14	71571951	71575763	+	circbase	circRNA	hsa_circ_0102535	PCNX	NM_014982	species_specific(species_specific)		Detected	Detected	Detected	Not Detected	Detected	Not Detected	4.87907	5.37403	4.09958	3.4744	3.77679	2.83003
hsa_circ_0134065_1_26	0.00526936	2.68068	1.4226	up	9.3791	7.9565	TTTCTATGACTGTGTTGACACGGAGATTAAGTTCTTTAAGTGAAGATGGCTGCAGCTCCT	hsa_circ_0134065	chr7	29963571	30008684	-	circbase	circRNA	hsa_circ_0134065	SCRN1	NM_001145513	chr6_54509202_54548383_-	9805	Detected	Detected	Detected	Detected	Detected	Detected	9.73036	9.489	8.91795	8.12169	8.08019	7.66763
hsa_circ_0067781_14_26	0.000193743	2.67737	1.42082	up	11.9597	10.5388	TTTGAGGCCCATAACATTCTCAGGGAGTCTGATGATGAATAAGGTATTTGGAGGTACTGT	hsa_circ_0067781	chr3	155621651	155652835	+	circbase	circRNA	hsa_circ_0067781	GMPS	NM_003875	species_specific	8833	Detected	Detected	Detected	Detected	Detected	Detected	11.9303	11.714	12.2348	10.5083	10.2595	10.8488
hsa_circ_0012374_14_34	0.00440071	2.67236	1.41812	up	6.86922	5.45111	AGACAGACAGCTAAGACTACTTCAGGCACAGCTCTGGCAAGAAACTTGAGCAGTAATCTG	hsa_circ_0012374	chr1	47745912	47765640	-	circbase	circRNA	hsa_circ_0012374	STIL	NM_001048166	species_specific	6491	Detected	Detected	Detected	Detected	Detected	Detected	6.71084	7.09507	6.80176	5.23917	5.54696	5.56718
hsa_circ_0067787_14_1016	0.000253165	2.66754	1.41551	up	12.0353	10.6198	TTTGAGGCCCATAACATTCTCAGGGAGTCTGTGATAAATGCTGCTCATTCTTTCTACAAT	hsa_circ_0067787	chr3	155632207	155652835	+	circbase	circRNA	hsa_circ_0067787	GMPS	NM_003875	species_specific	8833	Detected	Detected	Detected	Detected	Detected	Detected	12.054	11.8064	12.2457	10.5938	10.4184	10.8474
hsa_circ_0122477_16_30	0.00393041	2.66624	1.4148	up	4.64476	3.22996	AAAGGGTGAAACGGTCAAGAAATCTAGAGAACATCAGCACTGGAATGGCCATAGCTGGAA	hsa_circ_0122477	chr3	155481285	155520380	-	circbase	circRNA	hsa_circ_0122477	C3orf33	NM_173657	species_specific	285315	Detected	Detected	Detected	Not Detected	Not Detected	Not Detected	4.92231	4.72982	4.28216	3.6813	3.19514	2.81343
HSA_CIRCpedia_170792_16_1588	0.00285184	2.65261	1.40741	up	5.12169	3.71428	AACATCTGGGATGACATCATCACAAATCGAGAGATTCTCCCTGAGAAACAAGCAGAATTT	HSA_CIRCpedia_170792	chr8	47817449	47930012	-	circpedia	circRNA	HSA_CIRCpedia_170792	PRKDC	ENST00000314191.6	species_specific	5591	Detected	Detected	Detected	Not Detected	Detected	Detected	5.22585	5.11779	5.02144	3.67523	3.74151	3.7261
hsa_circ_0044213_15_28	0.00881884	2.65185	1.407	up	5.02478	3.61778	GAAACAGCCAAATGTCAGGCCATGAAGAAGGTTGTAAACATGTTAAAGGCATCCTGTTAT	hsa_circ_0044213	chr17	44751779	44791352	+	circbase	circRNA	hsa_circ_0044213			species_specific		Detected	Detected	Detected	Detected	Not Detected	Detected	5.31334	4.58297	5.17802	4.1699	3.01289	3.67055
hsa_circ_0054679_7_17	0.00152386	2.6517	1.40692	up	7.06909	5.66217	GAACAATACTTAGTGGATACCATCGAATAGTACAACAGGGAAGAGACTTCCACCTTAGGA	hsa_circ_0054679	chr2	58456948	58459247	-	circbase	circRNA	hsa_circ_0054679	FANCL	NM_001114636	species_specific	55120	Detected	Detected	Detected	Detected	Detected	Detected	7.07603	7.07937	7.05186	5.68026	5.76162	5.54462
hsa_circ_0122974_3_14	0.00717937	2.65027	1.40614	up	6.55543	5.14929	TGATCCCTCAAGGAGCCATCCTGCGAGCTACGAACAATGCTACTGGATAGAACTTATACT	hsa_circ_0122974	chr3	183465459	183491582	+	circbase	circRNA	hsa_circ_0122974	YEATS2	ENST00000305135.5	species_specific	55689	Detected	Detected	Detected	Detected	Detected	Detected	6.79924	6.53348	6.33356	5.15542	5.27225	5.0202
hsa_circ_0122492_16_1020	0.0016338	2.64951	1.40572	up	7.3207	5.91498	CAGAGCTCATCAGAAAGTTGAGAGAGGAGTGCTATTATCATCTCTGGAGGACCTAATTCT	hsa_circ_0122492	chr3	155615715	155633981	+	circbase	circRNA	hsa_circ_0122492	GMPS	ENST00000496455.1	species_specific	8833	Detected	Detected	Detected	Detected	Detected	Detected	7.51017	7.12923	7.3227	6.20579	5.71762	5.82151
hsa_circ_0052998_5_84	0.00336751	2.6495	1.40572	up	10.2407	8.83502	CTTGCCGAACTTTCTCAATAAACCCTATTTCTTATTTATATTGAAGACGTGGATGGCGGG	hsa_circ_0052998	chr2	25016330	25045245	+	circbase	circRNA	hsa_circ_0052998	CENPO	NM_024322	species_specific	79172	Detected	Detected	Detected	Detected	Detected	Detected	10.0724	10.2986	10.3513	8.60254	9.05523	8.84731
hsa_circ_0105710_16_1521	0.00867064	2.64711	1.40442	up	6.56716	5.16275	TCCAAATTTCACAGTCAGAGACAACCGAGGAACGTCAGTAATCCAGGTGACAGCTTCAGA	hsa_circ_0105710	chr16	65005481	65026937	-	circbase	circRNA	hsa_circ_0105710	CDH11	ENST00000394156.3	species_specific(species_specific)	1009	Detected	Detected	Detected	Detected	Detected	Detected	6.575	6.81712	6.30937	4.90774	5.53131	5.0492
hsa_circ_0009172_14_1024	0.00188796	2.64691	1.40431	up	7.32647	5.92216	CGACTGACTTCCCTCAGATGCAGCTCTCTCTATTTCAGAAGAAAGTGGTAGCTTCCTTTC	hsa_circ_0009172	chr10	70218860	70229920	-	circbase	circRNA	hsa_circ_0009172	DNA2	NM_001080449	species_specific	1763	Detected	Detected	Detected	Detected	Detected	Detected	7.26461	7.30786	7.40693	5.90077	5.78345	6.08225
hsa_circ_0025690_3_5	0.00501298	2.64035	1.40073	up	8.7466	7.34587	AGTGAAGGATGTGGAGGAAGAGTTACAGACTACCGGATTACAGTGATTCGCATCTAGGTG	hsa_circ_0025690	chr12	27068934	27070666	-	circbase	circRNA	hsa_circ_0025690	C12orf11	NM_018164	chr6_146556130_146557622_-		Detected	Detected	Detected	Detected	Detected	Detected	8.52732	8.76929	8.94318	7.20658	7.17067	7.66035
hsa_circ_0107458_12_1012	0.00975871	2.64007	1.40058	up	4.27403	2.87345	CTGCTGAAGACATTTGATGAGAAGGAGTTAGAGGGATCTTAGCAACATCAATTGTGAAGA	hsa_circ_0107458	chr17	62547701	62568074	-	circbase	circRNA	hsa_circ_0107458	SMURF2	NM_022739	species_specific	64750	Detected	Detected	Detected	Not Detected	Not Detected	Not Detected	4.62107	4.53654	3.66448	3.10161	2.97705	2.54171
hsa_circ_0067788_0_20	0.00173081	2.63647	1.39861	up	14.0006	12.602	ATGACTGGTATACCTGCAACACCTGGCAATGAGATCCCTGTAGAGTGATAAATGCTGCTC	hsa_circ_0067788	chr3	155632207	155654299	+	circbase	circRNA	hsa_circ_0067788	GMPS	NM_003875	species_specific	8833	Detected	Detected	Detected	Detected	Detected	Detected	14.0395	13.7404	14.222	12.5916	12.4579	12.7566
hsa_circ_0016709_11_24	0.00604461	2.62226	1.39081	up	6.63008	5.23927	CCTTTGCCTCTGGTTATTGGAACGAAAGTTACAGAAATTTACAGCAACAATGTCAACACC	hsa_circ_0016709	chr1	226465475	226475498	-	circbase	circRNA	hsa_circ_0016709	LIN9	NM_173083	species_specific	286826	Detected	Detected	Detected	Detected	Detected	Detected	6.77767	6.2092	6.90336	5.2813	5.03561	5.4009
hsa_circ_0108995_6_4	0.000497584	2.61877	1.38889	up	7.19343	5.80454	AACAAGAATCGCATCTCTTGGGTCGGAGAAGCCGTCAAGCATTTGCCGAATACATTCTGA	hsa_circ_0108995	chr19	10262073	10265732	-	circbase	circRNA	hsa_circ_0108995	DNMT1	ENST00000340748.4	species_specific	1786	Detected	Detected	Detected	Detected	Detected	Detected	7.27909	7.24265	7.05856	5.94744	5.84574	5.62045
HSA_CIRCpedia_365533_10_13	0.00808176	2.61561	1.38715	up	7.61859	6.23144	GGGATTCAGATGAAAGTGACGCTAGTGCCCTAAAGATGATGAAACTAGCAGCCAAGGAAA	HSA_CIRCpedia_365533	chrX	118566573	118588478	+	circpedia	circRNA	HSA_CIRCpedia_365533	DOCK11	ENST00000276204.10	species_specific	139818	Detected	Detected	Detected	Detected	Detected	Detected	7.39239	7.75752	7.70587	6.10059	6.5237	6.07003
hsa_circ_0110797_16_27	0.00568814	2.61313	1.38578	up	8.1016	6.71582	ATTTCACCATGGTTGAAGAGGTGGCTGAGTTCTAACTGTACCTGCTGGTAAGGTTGCAGA	hsa_circ_0110797	chr1	151089867	151090615	+	circbase	circRNA	hsa_circ_0110797	GABPB2	ENST00000368918.3	species_specific	126626	Detected	Detected	Detected	Detected	Detected	Detected	7.82246	8.11642	8.36592	6.64658	6.62815	6.87273
hsa_circ_0031168_16_26	0.00084292	2.60914	1.38357	up	5.28056	3.89699	GAGTCATGGAAATAGTTGATGCAGATGAGAAAGGAGAAGATGAGTATGCCAACGTTGATG	hsa_circ_0031168	chr14	21837908	21841589	-	circbase	circRNA	hsa_circ_0031168	SUPT16H	NM_007192	species_specific	11198	Detected	Detected	Detected	Detected	Detected	Detected	5.45313	5.66622	4.72235	3.99316	4.34252	3.3553
HSA_CIRCpedia_93792_0_21	0.000955558	2.60716	1.38248	up	7.77029	6.38781	GCAAGTGGTGCCGAACCTTATATTAAGAACCCAGACTCCAACAAGAGCAGAATACAAACC	HSA_CIRCpedia_93792	chr2	224864552	224886531	-	circpedia	circRNA	HSA_CIRCpedia_93792	DOCK10	ENST00000409592.7	species_specific	55619	Detected	Detected	Detected	Detected	Detected	Detected	7.70122	8.07079	7.53886	6.24241	6.69305	6.22796
hsa_circ_0011712_13_23	0.00461113	2.60354	1.38048	up	5.84718	4.4667	ACTCCAGGCCTGACACCCAGGTTTGACTCAAGCACGAAAGGTAATACAGGTAGATGAAAT	hsa_circ_0011712	chr1	38166107	38169019	+	circbase	circRNA	hsa_circ_0011712	CDCA8	NM_018101	species_specific	55143	Detected	Detected	Detected	Not Detected	Detected	Detected	5.38753	5.77887	6.37514	3.95407	4.26855	5.17749
hsa_circ_0110794_3_1025	0.000453907	2.59787	1.37733	up	8.98054	7.60322	CCCAATGGAGTTGATTTCACCATGGTTGAAGAGGTGGCTGAGAATGGTGCAGATGTGAAT	hsa_circ_0110794	chr1	151065667	151090615	+	circbase	circRNA	hsa_circ_0110794	GABPB2	ENST00000368918.3	species_specific	126626	Detected	Detected	Detected	Detected	Detected	Detected	8.93231	8.9063	9.10302	7.53875	7.48823	7.78268
HSA_CIRCpedia_108370_0_1038	0.00109704	2.59255	1.37437	up	5.48601	4.11164	GTTGGAATCTGATCCCAAGGTTTATTCTCTACCATTGGTGGGAATGATACTGAGGATTTG	HSA_CIRCpedia_108370	chr1	47295764	47310362	-	circpedia	circRNA	HSA_CIRCpedia_108370	STIL	ENST00000337817.9	species_specific	6491	Detected	Detected	Detected	Detected	Detected	Detected	5.42571	5.48955	5.54276	3.9834	4.09656	4.25495
hsa_circ_0113934_16_1022	0.00246038	2.59144	1.37375	up	5.84549	4.47173	CGTTCCACACCAACTCCAGAACTTATAAGAACTCACCTGAGCTGGATGAAGAAGGCTACA	hsa_circ_0113934	chr1	67108492	67137678	+	circbase	circRNA	hsa_circ_0113934	SGIP1	NM_032291	species_specific(species_specific)	84251	Detected	Detected	Detected	Detected	Detected	Detected	5.7388	6.01986	5.7778	4.50157	4.57949	4.33414
hsa_circ_0107220_16_57	0.00587614	2.58759	1.37161	up	5.4367	4.06509	ATCAGTTGCCAATTGTTACATACGAAACTCGCTGGCTGACAGAGCAGAGAGCTCAATGTC	hsa_circ_0107220	chr17	57105775	57168701	-	circbase	circRNA	hsa_circ_0107220	TRIM37	NM_015294	species_specific	4591	Detected	Detected	Detected	Detected	Detected	Detected	5.7923	5.73362	4.78419	4.49751	4.15321	3.54455
hsa_circ_0072714_2_68	0.00755049	2.58571	1.37056	up	7.28638	5.91582	CTTTCATGAGTTTGGTCACGTGATGCATCAGATTTGTGCACAGGAAACCTGTGATCTGGG	hsa_circ_0072714	chr5	65073253	65088482	+	circbase	circRNA	hsa_circ_0072714	NLN	NM_020726	species_specific	57486	Detected	Detected	Detected	Detected	Detected	Detected	7.07261	7.54677	7.23975	5.54874	6.09347	6.10524
hsa_circ_0062661_9_29	0.00382371	2.58459	1.36993	up	5.07441	3.70448	GGCTCATTTGATGAAGAGGATACCAAAGGGATTAAGGACTGTCCTTTCATTGTATGTATG	hsa_circ_0062661	chr22	26081136	26107130	+	circbase	circRNA	hsa_circ_0062661	ADRBK2	NM_005160	species_specific		Detected	Detected	Detected	Detected	Detected	Not Detected	5.51126	5.47942	4.23257	4.21064	3.94048	2.96233
hsa_circ_0050801_16_15	0.00100856	2.57528	1.36473	up	4.95182	3.58709	ACATAAGGGAGATAGTGCAGAGACTGAAGCTGCTACGGAAGAGGCACATAGGAAATGACA	hsa_circ_0050801	chr19	38600866	38610522	+	circbase	circRNA	hsa_circ_0050801	SIPA1L3	NM_015073	species_specific	23094	Detected	Detected	Detected	Detected	Detected	Not Detected	5.88448	5.096	3.875	4.57988	3.75535	2.42605
hsa_circ_0052997_0_20	0.00479952	2.57487	1.3645	up	10.7838	9.41926	CTCTGCTTGCCGAACTTTCTCAATAAACCCTATTTCTTATTTATAGACCTGCGGCTCCGC	hsa_circ_0052997	chr2	25016174	25045245	+	circbase	circRNA	hsa_circ_0052997	CENPO	NM_001199803	species_specific	79172	Detected	Detected	Detected	Detected	Detected	Detected	10.6428	10.8049	10.9036	9.16419	9.62879	9.4648
hsa_circ_0001822_10_17	0.00143018	2.57297	1.36344	up	6.37596	5.01252	AAGTGAACTAGGAAAGAGGGAACGCCAATCCAAGGATAACTGCAGCATTGGACTAGAGGT	hsa_circ_0001822	chr8	130916744	130924663	-	circbase	circRNA	hsa_circ_0001822	FAM49B	NM_016623	species_specific	51571	Detected	Detected	Detected	Detected	Detected	Detected	6.61076	6.04483	6.47229	5.23553	4.59847	5.20357
hsa_circ_0122483_5_21	0.00667539	2.56663	1.35987	up	9.53511	8.17523	TATTGGCAAGCCTGTTCTTGGAATTTGCTATGGTATGCAGCTGGAGAATGCTGGAGGAGA	hsa_circ_0122483	chr3	155611306	155615830	+	circbase	circRNA	hsa_circ_0122483	GMPS	ENST00000496455.1	chr3_63980135_63982525_+	8833	Detected	Detected	Detected	Detected	Detected	Detected	9.71723	9.1286	9.75949	8.20501	7.98632	8.33438
hsa_circ_0023990_0_23	0.00529084	2.56376	1.35826	up	7.54966	6.19139	GGTGGTGCTATTCCTCATGATCACAGCCTCTACATATGCAATAAGCTAGGATTGTGTCTA	hsa_circ_0023990	chr11	89165951	89185063	-	circbase	circRNA	hsa_circ_0023990	NOX4	NM_001143837	species_specific	50507	Detected	Detected	Detected	Detected	Detected	Detected	7.44521	7.54995	7.65382	5.96766	6.3886	6.21792
hsa_circ_0056606_16_22	0.00777404	2.55955	1.35589	up	8.92405	7.56816	AGGCTGGAGCTTTGATGTTGGCTGATAATAGTTTACCCTTACCTGTGTCGGGCCTTGAAA	hsa_circ_0056606	chr2	136616870	136627931	-	circbase	circRNA	hsa_circ_0056606	MCM6	NM_005915	species_specific	4175	Detected	Detected	Detected	Detected	Detected	Detected	8.69491	9.12039	8.95685	7.22343	7.63965	7.84141
hsa_circ_0081843_16_26	0.00745259	2.55937	1.35579	up	5.75484	4.39905	ATCATTATTCGTCCTCAGAATGTTAGCTGTTCAAGAAGCCTACAGGGAAATGCTCACAGC	hsa_circ_0081843	chr7	105103067	105103197	-	circbase	circRNA	hsa_circ_0081843	PUS7	NM_019042	species_specific	54517	Detected	Detected	Detected	Detected	Detected	Detected	6.12068	5.41783	5.72601	4.66442	4.29664	4.2361
hsa_circ_0054637_7_48	0.000785899	2.55573	1.35373	up	10.427	9.07323	CGGTACTGCTTCATAACACACAACTTGATCAACGAAAGTTTCCTCCTTATGCAACTAATG	hsa_circ_0054637	chr2	55867761	55883506	-	circbase	circRNA	hsa_circ_0054637	PNPT1	NM_033109	species_specific	87178	Detected	Detected	Detected	Detected	Detected	Detected	10.1469	10.5493	10.5847	8.82449	9.11994	9.27525
HSA_CIRCpedia_173537_8_22	0.008214	2.54968	1.35032	up	6.17004	4.81972	ACACCTCAAGTATGATAGCCAGAAATGCTTCAACAAGATCAGTATTTAAGGACAACCAGG	HSA_CIRCpedia_173537	chr2	224852934	224856982	-	circpedia	circRNA	HSA_CIRCpedia_173537	DOCK10	ENST00000409592.7	species_specific	55619	Detected	Detected	Detected	Detected	Detected	Detected	6.07992	6.81226	5.61794	4.57719	5.37062	4.51137
HSA_CIRCpedia_32184_15_72	0.00828169	2.53201	1.34029	up	6.80699	5.4667	GACAGACAGCTAAGACTACTTCAGGCACAGGATACTGAGGATTTGGAATTAAAGAAATCA	HSA_CIRCpedia_32184	chr1	47280240	47310362	-	circpedia	circRNA	HSA_CIRCpedia_32184	STIL	ENST00000337817.9	species_specific	6491	Detected	Detected	Detected	Detected	Detected	Detected	6.70144	7.14223	6.57729	5.54761	5.57044	5.28205
HSA_CIRCpedia_105654_16_26	0.00984332	2.5281	1.33805	up	7.2481	5.91005	AGCAAAGACAAGAATCTGGCATTGTTGAGCTGTCTGTGATCCTGGAAACATACGTGTGAC	HSA_CIRCpedia_105654	chr3	133611003	133617326	-	circpedia	circRNA	HSA_CIRCpedia_105654	TOPBP1	ENST00000260810.9	species_specific	11073	Detected	Detected	Detected	Detected	Detected	Detected	7.26396	7.48313	6.99722	5.84683	5.96333	5.92
hsa_circ_0052444_11_21	0.00338335	2.52523	1.33641	up	6.73871	5.4023	TCGGCCTCGGTGAGCATGGTGCTCAGTGTGAATGATACCTGCACTTTAATCAGATAGAAA	hsa_circ_0052444	chr2	1664652	1687923	-	circbase	circRNA	hsa_circ_0052444	PXDN	NM_012293	species_specific	7837	Detected	Detected	Detected	Detected	Detected	Detected	6.69229	6.92834	6.59551	5.48613	5.45267	5.2681
hsa_circ_0012572_11_15	8.1e-05	2.52442	1.33595	up	5.01656	3.68061	TGACTTCCAGAGGCGTACTCTTCTCCAAGATCTGCTTGTGGCTATAGGAATGAGGAATCA	hsa_circ_0012572	chr1	53329652	53347337	+	circbase	circRNA	hsa_circ_0012572	ZYG11A	NM_001004339	species_specific	440590	Detected	Detected	Detected	Not Detected	Detected	Detected	5.14123	4.76372	5.14474	3.79778	3.41172	3.83232
hsa_circ_0049187_16_42	0.0049829	2.52007	1.33346	up	9.80612	8.47266	TTCTTCAAATAAATCTCTCCTATAAACCACCCTGCCAAACGGAAACCTCAGGAAGAGTCT	hsa_circ_0049187	chr19	10244021	10286294	-	circbase	circRNA	hsa_circ_0049187	DNMT1	NM_001130823	species_specific	1786	Detected	Detected	Detected	Detected	Detected	Detected	9.91369	9.80154	9.70313	8.39575	8.59576	8.42646
hsa_circ_0102866_16_40	0.000475768	2.51921	1.33297	up	6.03848	4.7055	AAGGCAGTGAGAGAGAGAAGGAAAGTCAGGAGGGTAAGGAATTTGTTATGTTCACCATTA	hsa_circ_0102866	chr14	91402975	91403479	+	circbase	circRNA	hsa_circ_0102866	RPS6KA5	ENST00000261991.3	species_specific	9252	Detected	Detected	Detected	Detected	Detected	Detected	6.80169	5.82269	5.49105	5.41152	4.52749	4.1775
HSA_CIRCpedia_367389_4_37	0.0086621	2.5105	1.32798	up	11.2171	9.88908	GGGAAAGTGGAATATTTCCTGAAGTGGAAGGGATTTACAGATAATAGCTCTTCAAGTCTG	HSA_CIRCpedia_367389	chr7	26202970	26206510	+	circpedia	circRNA	HSA_CIRCpedia_367389	CBX3	ENST00000337620.8	species_specific	11335	Detected	Detected	Detected	Detected	Detected	Detected	11.6978	10.9829	10.9705	10.1597	9.64444	9.86306
HSA_CIRCpedia_32183_13_1016	0.00747783	2.50096	1.32248	up	7.28544	5.96296	AAGACAGACAGCTAAGACTACTTCAGGCACAGGTTTCCTTCAAGCAGGATGGTACCTTTC	HSA_CIRCpedia_32183	chr1	47280240	47304996	-	circpedia	circRNA	HSA_CIRCpedia_32183	STIL	ENST00000337817.9	species_specific	6491	Detected	Detected	Detected	Detected	Detected	Detected	7.27715	7.46603	7.11315	6.06961	5.91353	5.90573
hsa_circ_0038053_0_20	0.00719234	2.49998	1.32192	up	7.61341	6.2915	AGAAGCTAACTATTGGAAAGATCTGGCGATGACCTACAAACAGAGACACCATGCCACAAG	hsa_circ_0038053	chr16	15758592	15758718	+	circbase	circRNA	hsa_circ_0038053	NDE1	NM_001143979	species_specific	54820	Detected	Detected	Detected	Detected	Detected	Detected	7.85725	7.58564	7.39735	6.68694	6.04343	6.14411
hsa_circ_0098657_16_42	0.00532596	2.49893	1.32131	up	5.86533	4.54402	AGAGGCGACATGTTAGTACAGCAGAAGAGGACTTTGTATCTTTGCTAAAGTCAGTGATGT	hsa_circ_0098657	chr12	48477373	48495299	-	circbase	circRNA	hsa_circ_0098657	SENP1	ENST00000339976.6	chr15_98075808_98087133_-	29843	Detected	Detected	Detected	Detected	Detected	Detected	5.97046	5.70664	5.9189	4.5365	4.30526	4.7903
hsa_circ_0091380_16_29	0.00741212	2.49514	1.31912	up	5.77976	4.46064	AGGGAGTCTGAGCACTGACAAAGACACCGTATGGAAGAGAAACTGAACAACTAAACAAAC	hsa_circ_0091380	chrX	117702041	117761542	+	circbase	circRNA	hsa_circ_0091380	DOCK11	NM_144658	species_specific	139818	Detected	Detected	Detected	Detected	Detected	Detected	5.5591	5.93653	5.84364	4.39516	4.68497	4.30178
hsa_circ_0017997_16_21	0.00583371	2.48796	1.31496	up	7.66059	6.34563	ATGCTAAGAACAAGGAATCCTTACTTGAGCTCGTCGTCAAGGTGCACATGAATGATAACA	hsa_circ_0017997	chr10	26800675	26822454	+	circbase	circRNA	hsa_circ_0017997	APBB1IP	NM_019043	species_specific	54518	Detected	Detected	Detected	Detected	Detected	Detected	7.35941	8.28073	7.34162	6.23463	6.929	5.87324
HSA_CIRCpedia_41770_7_18	0.00312759	2.48685	1.31432	up	8.00441	6.69009	AGCCTTATTGAAGAGATAGGAACTCTTGGTTGGGATAAGGAAGAGACTTCCACCTTAGGA	HSA_CIRCpedia_41770	chr2	58221941	58232112	-	circpedia	circRNA	HSA_CIRCpedia_41770	FANCL	ENST00000403295.7	MMU_CIRCpedia_14757	55120	Detected	Detected	Detected	Detected	Detected	Detected	8.0296	7.73126	8.25237	6.61618	6.56092	6.89317
hsa_circ_0120460_15_20	0.00584519	2.48556	1.31357	up	11.7458	10.4322	AAAGTGCTTCAGTCGCCAGCTACAACCGTGGTGCTTTGTACCGTTACATTTGATTCATTA	hsa_circ_0120460	chr2	55863446	55889161	-	circbase	circRNA	hsa_circ_0120460	PNPT1	NM_033109	species_specific	87178	Detected	Detected	Detected	Detected	Detected	Detected	11.5215	11.6507	12.0653	10.3135	10.4332	10.55
hsa_circ_0042858_16_20	0.00985662	2.48541	1.31348	up	7.65768	6.3442	GGATCAAGCTGTGTGCATTAGTACAAATGGTGGATGATGACTTTACAGCCCAAGATTACA	hsa_circ_0042858	chr17	29112936	29120690	-	circbase	circRNA	hsa_circ_0042858	CRLF3	NM_015986	species_specific	51379	Detected	Detected	Detected	Detected	Detected	Detected	7.91498	7.61775	7.44031	6.40469	6.2519	6.376
hsa_circ_0034607_1_76	0.002516	2.48327	1.31224	up	7.14369	5.83145	AATCCTGGAAGAAGACATGTACAACCCAGCATCAGTTACCCAAGCTGAAGGCCTTTGGAA	hsa_circ_0034607	chr15	40937853	40949349	+	circbase	circRNA	hsa_circ_0034607	CASC5	NM_170589	species_specific		Detected	Detected	Detected	Detected	Detected	Detected	7.31563	7.04222	7.07322	5.93991	5.86185	5.69261
hsa_circ_0067615_6_2013	0.000943263	2.47898	1.30975	up	8.41468	7.10493	GGAAAGATGCAATACTTTCAGCCAACTATACAAGAGAAGCTAATAGAGAAGCCGATGTAC	hsa_circ_0067615	chr3	142074242	142078773	-	circbase	circRNA	hsa_circ_0067615	XRN1	NM_019001	chr9_96021805_96026933_+(MMU_CIRCpedia_35263)	54464	Detected	Detected	Detected	Detected	Detected	Detected	8.28322	8.56753	8.39327	6.91285	7.24223	7.15971
hsa_circ_0008674_3_16	0.00587761	2.47653	1.30832	up	6.79273	5.48441	AAATGGGATTGCCCACCACGATAATGCAGTTCTTATTACTAGATTTCACAAGAAGTGGCA	hsa_circ_0008674	chr5	64747301	64748745	-	circbase	circRNA	hsa_circ_0008674	ADAMTS6	NM_197941	chr13_104312714_104314383_+	11174	Detected	Detected	Detected	Detected	Detected	Detected	6.39226	7.3629	6.62303	5.27672	5.90743	5.26908
hsa_circ_0091373_2_80	0.000371395	2.47227	1.30584	up	7.37889	6.07305	CATTCATGGAATTGCCGAATCTCAGTTACGCTACATACAACAGGTATTCAAGAGACGATA	hsa_circ_0091373	chrX	117695345	117707981	+	circbase	circRNA	hsa_circ_0091373	DOCK11	NM_144658	species_specific	139818	Detected	Detected	Detected	Detected	Detected	Detected	7.24489	7.79159	7.10018	5.98852	6.46911	5.76152
hsa_circ_0128216_13_28	0.0064265	2.47125	1.30524	up	6.93927	5.63403	CAATGATGCCATGCACCTCAGCATGCTGGAAGGCAGACAAGTTTCAGATGTATGTCACAT	hsa_circ_0128216	chr5	14391009	14397263	+	circbase	circRNA	hsa_circ_0128216	TRIO	ENST00000344204.4	species_specific	7204	Detected	Detected	Detected	Detected	Detected	Detected	7.38246	6.74788	6.68746	5.93977	5.64919	5.31311
hsa_circ_0067783_1_10	0.0011742	2.46709	1.30281	up	12.2357	10.9329	TTTCTGGCTAGGCTTATACCTCGCATGTGTCACAACGTTAACAGGCATAGCAAATGAATC	hsa_circ_0067783	chr3	155628480	155649669	+	circbase	circRNA	hsa_circ_0067783	GMPS	NM_003875	species_specific	8833	Detected	Detected	Detected	Detected	Detected	Detected	12.146	12.0487	12.5125	10.919	10.667	11.2128
hsa_circ_0021479_16_65	0.00569936	2.466	1.30217	up	6.31286	5.01068	TTTCCAGCACATCGTCAGTTTATTCTACAGTTAATATGGGCGTCCAAGCCTCTGTTTCCC	hsa_circ_0021479	chr11	19734880	20083905	+	circbase	circRNA	hsa_circ_0021479	NAV2	NM_001244963	species_specific	89797	Detected	Detected	Detected	Detected	Detected	Detected	6.51328	6.78811	5.63717	5.09967	5.40049	4.53189
HSA_CIRCpedia_170073_14_30	0.00318929	2.45969	1.29848	up	9.34489	8.04641	GAGTCGTGGCTGTATCAGATGGAGAAACTAATGACTTTCTGGCTGATCAAGCTGCATGTT	HSA_CIRCpedia_170073	chr3	142400443	142417229	-	circpedia	circRNA	HSA_CIRCpedia_170073	XRN1	ENST00000264951.8	species_specific	54464	Detected	Detected	Detected	Detected	Detected	Detected	9.28227	9.49429	9.2581	7.83847	8.24922	8.05154
HSA_CIRCpedia_68876_14_18	0.00927516	2.4596	1.29842	up	4.87664	3.57822	TGAACTAAGTGAACCACTTCAGTCTGTGCAGGTGAAACCTGGAGATGACTTAGAAAGTGA	HSA_CIRCpedia_68876	chr4	112609378	112620190	-	circpedia	circRNA	HSA_CIRCpedia_68876	ZGRF1	ENST00000445203.6	species_specific	55345	Detected	Detected	Detected	Not Detected	Not Detected	Detected	5.2289	4.79773	4.60331	3.92431	3.28435	3.52601
hsa_circ_0068672_14_1020	0.00970572	2.45819	1.2976	up	9.0605	7.7629	TGAGCTGATAATGGATGCAGTCCCAGACAAAGATTCCTAGATGAGGTTATGAAGAAGTAT	hsa_circ_0068672	chr3	196626536	196627283	+	circbase	circRNA	hsa_circ_0068672	SENP5	NM_152699	chr16_31983263_31983873_-	205564	Detected	Detected	Detected	Detected	Detected	Detected	9.31307	8.78335	9.0851	7.77395	7.68396	7.8308
hsa_circ_0029183_13_16	0.000126696	2.45712	1.29697	up	6.73032	5.43336	ACCACCTTCAAATCGTAAATCAAGTACTCCAAACCAGGTGGTTACAGCTATTCAATTTGG	hsa_circ_0029183	chr12	123648496	123707674	-	circbase	circRNA	hsa_circ_0029183	MPHOSPH9	NM_022782	species_specific	10198	Detected	Detected	Detected	Detected	Detected	Detected	6.80183	6.74985	6.63928	5.4769	5.47414	5.34903
HSA_CIRCpedia_43896_13_28	0.000694327	2.45678	1.29677	up	8.62708	7.33032	GACACTGTCTTTATGGTTTAGATGCTGACTTGGAACTGAATTTATGGCCAGGTTACATGA	HSA_CIRCpedia_43896	chr3	142425221	142425538	-	circpedia	circRNA	HSA_CIRCpedia_43896	XRN1	ENST00000264951.8	MMU_CIRCpedia_35224	54464	Detected	Detected	Detected	Detected	Detected	Detected	8.53685	8.8371	8.50731	7.21618	7.60776	7.16701
hsa_circ_0054645_14_13	0.00717409	2.45625	1.29646	up	9.73305	8.43659	ATTGTGATGGAGGCTATTCAACAAGCTTCAGTCAGGTGACACTGCAGTAATGGTCACAGC	hsa_circ_0054645	chr2	55873393	55913579	-	circbase	circRNA	hsa_circ_0054645	PNPT1	NM_033109	species_specific	87178	Detected	Detected	Detected	Detected	Detected	Detected	9.6662	9.64105	9.89189	8.36226	8.53945	8.40806
hsa_circ_0030598_16_49	0.00794975	2.45297	1.29453	up	5.4557	4.16117	GCGGAAGTTAGCAGACACTTGTTCGAACTGAAGGAGATTTCCAAGATTCTGAGAAGTTCC	hsa_circ_0030598	chr13	95829960	95859035	-	circbase	circRNA	hsa_circ_0030598	ABCC4	NM_005845	species_specific	10257	Detected	Detected	Detected	Detected	Detected	Detected	5.74831	5.50819	5.1106	4.48255	4.39884	3.60212
HSA_CIRCpedia_371555_10_18	0.0051752	2.44328	1.28882	up	7.94282	6.654	GCAGCAGAACAACTTCTGGCAGAGTACTTAGAGAGAAATATTCTATAAAGTACAACCCAG	HSA_CIRCpedia_371555	chr3	142375797	142376594	-	circpedia	circRNA	HSA_CIRCpedia_371555	XRN1	ENST00000264951.8	species_specific	54464	Detected	Detected	Detected	Detected	Detected	Detected	7.95786	7.95057	7.92002	6.48325	6.76467	6.71407
hsa_circ_0005262_5_12	0.00419557	2.44	1.28688	up	10.813	9.52609	TGCGGTACTGCTTCATAACACACAACTTGATCAACGAAAGAAACTGTTCAGGTTCCATTA	hsa_circ_0005262	chr2	55867761	55871855	-	circbase	circRNA	hsa_circ_0005262	PNPT1	NM_033109	species_specific	87178	Detected	Detected	Detected	Detected	Detected	Detected	10.4684	10.8368	11.1337	9.3354	9.52979	9.71308
hsa_circ_0070993_15_42	0.00792085	2.43858	1.28604	up	5.25048	3.96444	GAAGAACTTATTCCAGAGAAACTGGCCAAGGAAGGAACATCAGCGGTAGAGAATTTGAAT	hsa_circ_0070993	chr4	140281653	140291558	+	circbase	circRNA	hsa_circ_0070993	NAA15	NM_057175	species_specific	80155	Detected	Detected	Detected	Detected	Detected	Detected	5.41992	5.71006	4.62145	4.16968	4.20911	3.51452
hsa_circ_0132002_0_16	0.00907384	2.43305	1.28277	up	7.97681	6.69405	CAGCAGCAAGAATCCCTAAAGCATGCCACAAGGATTATTGATGAGGGTTGAAGCTTTGAG	hsa_circ_0132002	chr6	57046829	57048709	+	circbase	circRNA	hsa_circ_0132002	BAG2	NM_004282	species_specific	9532	Detected	Detected	Detected	Detected	Detected	Detected	8.31822	7.69586	7.91636	6.96693	6.65202	6.46318
hsa_circ_0001353_9_33	4.32e-06	2.43236	1.28235	up	10.5143	9.23196	TTCCAGAAGAGTTAGTTTCCAGGCATCCATTTCCAGTGATAAATGCTGCTCATTCTTTCT	hsa_circ_0001353	chr3	155632207	155637127	+	circbase	circRNA	hsa_circ_0001353	GMPS	NM_003875	species_specific	8833	Detected	Detected	Detected	Detected	Detected	Detected	10.4747	10.3325	10.7358	9.19441	9.05335	9.44811
hsa_circ_0103041_14_14	0.00319603	2.42781	1.27965	up	10.0002	8.72053	AACACACAGACAGAGGAGGCCATACAGACCCTTACAGGTTTATGATAATGGATCGCTTTG	hsa_circ_0103041	chr14	97319167	97342457	+	circbase	circRNA	hsa_circ_0103041	VRK1	ENST00000216639.3	mmu_circ_0003700	7443	Detected	Detected	Detected	Detected	Detected	Detected	9.84297	10.0319	10.1257	8.64104	8.60729	8.91327
hsa_circ_0008891_7_16	0.00156928	2.4231	1.27686	up	5.31553	4.03868	AAGTATGAGAATACGTGTTGACATACAAGCCAGCTATGAGGCCTTTCTTTGTTTGGCATC	hsa_circ_0008891	chr17	74554455	74554682	+	circbase	circRNA	hsa_circ_0008891	LOC100507246	NR_038108	species_specific		Detected	Detected	Detected	Detected	Detected	Detected	5.76046	5.40481	4.78134	4.56043	4.03238	3.52322
hsa_circ_0057671_15_32	0.00424727	2.41999	1.275	up	12.8397	11.5647	AAACTTTCAGATGGAGTGGCTGTGCTGAAGGTGTGATGTTAGCTGTTGATGCTGTAATTG	hsa_circ_0057671	chr2	198353725	198360100	-	circbase	circRNA	hsa_circ_0057671	HSPD1	NM_002156	species_specific	3329	Detected	Detected	Detected	Detected	Detected	Detected	13.1679	12.4172	12.9339	11.8625	11.2993	11.5321
HSA_CIRCpedia_119336_4_33	0.0033633	2.41786	1.27373	up	9.79592	8.52219	TCTATGACCCTGACACCAGCATCATTTACTTATGTGGAAAGGTATGGCAGATCCCAGAAA	HSA_CIRCpedia_119336	chr12	108654305	108662158	-	circpedia	circRNA	HSA_CIRCpedia_119336	CORO1C	ENST00000261401.7	MMU_CIRCpedia_3608	23603	Detected	Detected	Detected	Detected	Detected	Detected	10.0529	9.61471	9.72019	8.63557	8.38124	8.54977
HSA_CIRCpedia_32192_0_39	0.00208018	2.41734	1.27342	up	6.38672	5.1133	GGCTTGCTGTTTGCGATACATATTCAATTCTTCTGTTCAAGAAAGGCTCTACAGTGCCAT	HSA_CIRCpedia_32192	chr1	47293457	47300152	-	circpedia	circRNA	HSA_CIRCpedia_32192	STIL	ENST00000337817.9	species_specific	6491	Detected	Detected	Detected	Detected	Detected	Detected	6.56581	6.37836	6.21598	5.36989	4.99105	4.97895
hsa_circ_0037364_0_16	0.00373167	2.41474	1.27187	up	12.0044	10.7326	CTGGAGTAATCAGGTGGAAATCCATAGACAAATGAAACATTCAGAGCGTTTACGTGTGTG	hsa_circ_0037364	chr16	1988233	1991406	-	circbase	circRNA	hsa_circ_0037364	SEPX1	NM_016332	species_specific		Detected	Detected	Detected	Detected	Detected	Detected	12.1104	12.1674	11.7355	10.9445	10.7436	10.5096
hsa_circ_0068533_12_1595	0.00542748	2.41262	1.2706	up	8.8807	7.6101	CTTGTCAATGCCTTTGTGTCTATCACAGTGGAGAGATGCAATTGAGAACAACATGGATTT	hsa_circ_0068533	chr3	194134487	194154625	-	circbase	circRNA	hsa_circ_0068533	ATP13A3	NM_024524	species_specific	79572	Detected	Detected	Detected	Detected	Detected	Detected	8.90501	9.06121	8.67587	7.80745	7.76768	7.25515
HSA_CIRCpedia_43887_0_1026	0.00819936	2.41012	1.2691	up	9.06893	7.79982	GGATCTGGAAAGATGCAATACTTTCAGCCAACTATACAAGAGAAGCTACCTGAGAAGAAA	HSA_CIRCpedia_43887	chr3	142355400	142384685	-	circpedia	circRNA	HSA_CIRCpedia_43887	XRN1	ENST00000264951.8	species_specific	54464	Detected	Detected	Detected	Detected	Detected	Detected	8.91514	9.2015	9.09014	7.46547	7.89756	8.03645
hsa_circ_0054542_16_38	0.00446351	2.39877	1.26229	up	6.7393	5.477	TGTGTCACCATGCTATTATGCATAGAAAGGTGGAACGAGAACTTTGTTCAGCCACAGCTG	hsa_circ_0054542	chr2	54093221	54153160	-	circbase	circRNA	hsa_circ_0054542	PSME4	NM_014614	species_specific	23198	Detected	Detected	Detected	Detected	Detected	Detected	6.88057	6.43392	6.9034	5.63708	5.30787	5.48605
hsa_circ_0054638_0_60	0.00440339	2.39646	1.2609	up	10.7951	9.53415	ATGACTGCGGTACTGCTTCATAACACACAACTTGATCAACGAAAGGTTGACTACAGACAA	hsa_circ_0054638	chr2	55867761	55912183	-	circbase	circRNA	hsa_circ_0054638	PNPT1	NM_033109	species_specific	87178	Detected	Detected	Detected	Detected	Detected	Detected	10.4582	10.8192	11.1077	9.34894	9.545	9.70851
hsa_circ_0125037_16_2023	0.00135552	2.39112	1.25769	up	5.71115	4.45346	CTCCTCATCTGCACAAGGATTCTCAACAGGTGAAACCTGGAGATGACTTAGAAAGTGATC	hsa_circ_0125037	chr4	113533679	113541346	-	circbase	circRNA	hsa_circ_0125037	C4orf21	NM_018392	species_specific(species_specific)		Detected	Detected	Detected	Detected	Detected	Detected	5.72523	5.69626	5.71196	4.37484	4.48446	4.50109
hsa_circ_0120861_16_1007	0.000952039	2.39078	1.25748	up	7.74244	6.48495	AGCTGCTATGAATGGACGGAAGATAATGGATACGTCGGTAACCTTTCCAGAGATGTGACA	hsa_circ_0120861	chr2	70457892	70463307	-	circbase	circRNA	hsa_circ_0120861	TIA1	NM_022173	species_specific	7072	Detected	Detected	Detected	Detected	Detected	Detected	8.05294	7.7336	7.44077	6.81502	6.40125	6.23859
HSA_CIRCpedia_375305_10_180	0.000677832	2.38836	1.25602	up	8.43499	7.17897	AGATGCAATACTTTCAGCCAACTATACAAGAGAAGGTCAGCAAAGGAGGCAGAAGACAAA	HSA_CIRCpedia_375305	chr3	142355400	142426841	-	circpedia	circRNA	HSA_CIRCpedia_375305	XRN1	ENST00000264951.8	species_specific	54464	Detected	Detected	Detected	Detected	Detected	Detected	8.20941	8.58286	8.51271	6.9243	7.39214	7.22046
hsa_circ_0122487_14_49	0.00477341	2.38818	1.25591	up	11.3906	10.1347	TTATACCTCGCATGTGTCACAACGTTAACAGCTGGAGAATGCTGGAGGAGACCTTAAGGA	hsa_circ_0122487	chr3	155611306	155649669	+	circbase	circRNA	hsa_circ_0122487	GMPS	ENST00000496455.1	species_specific	8833	Detected	Detected	Detected	Detected	Detected	Detected	11.1719	11.2381	11.7617	10.0855	9.86273	10.4558
HSA_CIRCpedia_174573_0_3014	0.00655681	2.38498	1.25398	up	8.91295	7.65897	ATTCCATGTGAACCCAATCTTGATGCTTTAATACAGAACCAGCATGGTATGTGCTCCAGA	HSA_CIRCpedia_174573	chr3	142380081	142422922	-	circpedia	circRNA	HSA_CIRCpedia_174573	XRN1	ENST00000264951.8	species_specific	54464	Detected	Detected	Detected	Detected	Detected	Detected	8.70123	9.19113	8.84649	7.28461	7.91171	7.7806
hsa_circ_0067822_16_24	0.00821766	2.38368	1.25319	up	6.67669	5.4235	TTTCAATAGCAATGAAGCCTTCTAACAAGGATGTTGAGGAAGTATATGCCGGAGACATCT	hsa_circ_0067822	chr3	158378662	158380473	+	circbase	circRNA	hsa_circ_0067822	GFM1	NM_024996	species_specific	85476	Detected	Detected	Detected	Detected	Detected	Detected	6.71636	6.77376	6.53997	5.25493	5.54297	5.47261
HSA_CIRCpedia_30954_1_57	0.00687967	2.38194	1.25214	up	7.32659	6.07445	ACTGTTATAGAGAGAACATTTCATGTAGATACTCCAGAGGAAAGGCTGAGTCATCACTAG	HSA_CIRCpedia_30954	chr1	243664771	243843282	-	circpedia	circRNA	HSA_CIRCpedia_30954	AKT3	ENST00000366540.5	MMU_CIRCpedia_12106	10000	Detected	Detected	Detected	Detected	Detected	Detected	7.63067	7.3041	7.04499	6.30553	5.91906	5.99877
hsa_circ_0057672_16_43	0.00590426	2.37799	1.24974	up	12.5304	11.2806	AACTTTCAGATGGAGTGGCTGTGCTGAAGGGAAGAACAGTGATTATTGAGCAGAGTTGGG	hsa_circ_0057672	chr2	198353725	198362116	-	circbase	circRNA	hsa_circ_0057672	HSPD1	NM_002156	species_specific	3329	Detected	Detected	Detected	Detected	Detected	Detected	12.8442	12.0661	12.6807	11.5759	10.992	11.274
hsa_circ_0054884_16_7020	0.00983598	2.3747	1.24775	up	6.77655	5.5288	GACAGCTATATTTGCCCATGTTATTCAAGATACTGAAACAAGAATGGCCCAAACATTGGC	hsa_circ_0054884	chr2	61721028	61727029	-	circbase	circRNA	hsa_circ_0054884	XPO1	NM_003400	species_specific(species_specific)	7514	Detected	Detected	Detected	Detected	Detected	Detected	6.82912	6.82976	6.67077	5.48399	5.43192	5.6705
hsa_circ_0139641_10_3016	0.00619533	2.37186	1.24602	up	7.28173	6.03572	GAATTGCCGAATCTCAGTTACGCTACATACAACAGATGATGAAACTAGCAGCCAAGGAAA	hsa_circ_0139641	chrX	117700536	117707981	+	circbase	circRNA	hsa_circ_0139641	DOCK11	ENST00000276204.6	species_specific(species_specific)	139818	Detected	Detected	Detected	Detected	Detected	Detected	6.97148	7.71055	7.16317	5.62646	6.6616	5.81909
HSA_CIRCpedia_39871_0_18	0.00261008	2.37117	1.2456	up	8.07134	6.82574	ACAGCAGTTCTGCACCACTCTCAGAATCCGGATTTCTCAGATGAGATCAGTATTTAAGGA	HSA_CIRCpedia_39871	chr2	224849506	224856982	-	circpedia	circRNA	HSA_CIRCpedia_39871	DOCK10	ENST00000409592.7	MMU_CIRCpedia_30541	55619	Detected	Detected	Detected	Detected	Detected	Detected	7.84668	8.4782	7.88914	6.50448	7.2088	6.76394
hsa_circ_0110793_16_40	0.00752588	2.35629	1.23652	up	5.36547	4.12895	TATTGTAACTGTGCAAGATGGACAGCAAGAATGGTGCAGATGTGAATGCCAAGGACATGC	hsa_circ_0110793	chr1	151065667	151079698	+	circbase	circRNA	hsa_circ_0110793	GABPB2	ENST00000368918.3	species_specific	126626	Detected	Detected	Detected	Detected	Detected	Detected	5.50719	5.51874	5.07049	4.44833	4.08736	3.85117
hsa_circ_0107204_0_23	0.00182294	2.35594	1.2363	up	4.21364	2.97733	GGCCAAGCTGTTGAACTAATGAAGCCACACAAACCAGACAGAGAGTAATTGCCCTTCCTT	hsa_circ_0107204	chr17	57033009	57049636	+	circbase	circRNA	hsa_circ_0107204	PPM1E	NM_014906	species_specific	22843	Detected	Detected	Detected	Not Detected	Detected	Not Detected	4.13708	4.43726	4.06657	2.8698	3.30398	2.75822
HSA_CIRCpedia_160845_16_28	0.00706216	2.35409	1.23517	up	5.62907	4.3939	TGAACTATAGTTTGGCTAGCTTCCTGAAGTGTTTGCATGCCATGGAGATCCAAGTCATGA	HSA_CIRCpedia_160845	chrX	118605237	118610418	+	circpedia	circRNA	HSA_CIRCpedia_160845	DOCK11	ENST00000276204.10	species_specific	139818	Detected	Detected	Detected	Detected	Detected	Detected	5.43542	6.16969	5.28212	4.34064	4.73058	4.11048
hsa_circ_0120459_15_10	0.00803488	2.35402	1.23513	up	11.5761	10.341	AAAGTGCTTCAGTCGCCAGCTACAACCGTGGTGTAACTATTAGTCAGGTGGATGAAGAAA	hsa_circ_0120459	chr2	55863446	55870560	-	circbase	circRNA	hsa_circ_0120459	PNPT1	NM_033109	species_specific	87178	Detected	Detected	Detected	Detected	Detected	Detected	11.3166	11.4534	11.9583	10.155	10.3636	10.5043
hsa_circ_0119740_16_30	0.00387059	2.35357	1.23485	up	5.42879	4.19393	CATATTCCCAGAAGGGACTGATCTCACAGCACAGTCACATTTGAAACCTAATGATACAGG	hsa_circ_0119740	chr2	30775358	30785158	+	circbase	circRNA	hsa_circ_0119740	LCLAT1	ENST00000491680.2	species_specific	253558	Detected	Detected	Detected	Detected	Detected	Detected	5.85799	5.04369	5.38468	4.5573	3.96241	4.06208
hsa_circ_0072283_4_30	0.0059112	2.34854	1.23176	up	5.82562	4.59386	ACAATTGACAGTGATATATTCATGTGGAACTATGAGGATGGAAGGCGCTCGTTTGGCGCG	hsa_circ_0072283	chr5	37363989	37371197	-	circbase	circRNA	hsa_circ_0072283	NUP155	NM_153485	species_specific	9631	Detected	Detected	Detected	Detected	Detected	Detected	6.33114	5.6634	5.48233	5.13209	4.25297	4.39652
HSA_CIRCpedia_41754_12_23	0.00771231	2.34259	1.2281	up	9.35598	8.12788	CTGATTGGATTGATGAACAATGAAGCAGCTCAGGTTTATCTTGCAGATTATGGACTTTCC	HSA_CIRCpedia_41754	chr2	58123100	58146474	+	circpedia	circRNA	HSA_CIRCpedia_41754	VRK2	ENST00000435505.6	species_specific	7444	Detected	Detected	Detected	Detected	Detected	Detected	9.26989	9.30376	9.49429	7.99554	7.91521	8.47288
hsa_circ_0122246_0_4014	0.00425766	2.33537	1.22365	up	8.89652	7.67287	ATTCCATGTGAACCCAATCTTGATGCTTTAATACAGAACCAGCATTGACTTTCTGGCTGA	hsa_circ_0122246	chr3	142098923	142136071	-	circbase	circRNA	hsa_circ_0122246	XRN1	ENST00000264951.4	species_specific(species_specific)	54464	Detected	Detected	Detected	Detected	Detected	Detected	8.7329	9.12545	8.83122	7.37493	7.89333	7.75034
hsa_circ_0067821_16_19	0.00479662	2.33346	1.22247	up	6.27016	5.04769	CCGAGCAGGAGAAGGTGCTCTTAAACAAGGTAGGTCGATTTGGACAATTAACTTATGTTC	hsa_circ_0067821	chr3	158376710	158402457	+	circbase	circRNA	hsa_circ_0067821	GFM1	NM_024996	species_specific	85476	Detected	Detected	Detected	Detected	Detected	Detected	5.74107	6.53468	6.53471	4.68277	5.19209	5.2682
hsa_circ_0092154_16_16	0.00372465	2.33206	1.22161	up	6.89317	5.67156	TCTTCATGGTGGCATGATCCATAGACAAGGCTGTATCGCATCCATTGAATACTGTGACCG	hsa_circ_0092154	chrX	154020043	154020560	-	circbase	circRNA	hsa_circ_0092154	MPP1	NM_001166462	chrX_75125370_75125880_-	4354	Detected	Detected	Detected	Detected	Detected	Detected	6.94139	6.96502	6.7731	5.86886	5.65885	5.48698
HSA_CIRCpedia_351064_6_26	0.00171153	2.32772	1.21892	up	7.92367	6.70475	AAATTGCCCTGAAACTGGTTGGTGAAGAAGGATTTGTAGTGACATTGAGATTTCAAGAGG	HSA_CIRCpedia_351064	chr6	150926121	150972058	+	circpedia	circRNA	HSA_CIRCpedia_351064	MTHFD1L	ENST00000367321.7	species_specific	25902	Detected	Detected	Detected	Detected	Detected	Detected	7.72188	7.85978	8.18935	6.53496	6.70782	6.87148
hsa_circ_0004650_0_18	0.0029314	2.32009	1.21418	up	5.65906	4.44488	AAATTGTTGACTTGCAAGATGATGAGGATTTCCAGATAGACACAGGTAATGAGAGGCCCT	hsa_circ_0004650	chr12	47497895	47501947	+	circbase	circRNA	hsa_circ_0004650			species_specific		Detected	Detected	Detected	Detected	Detected	Detected	6.07697	5.70286	5.19737	4.76259	4.46465	4.1074
hsa_circ_0068532_4_42	0.000957585	2.31517	1.21112	up	9.02788	7.81677	TCATTGTTCTTGTCAATGCCTTTGTGTCTATCACAGTGGAGGCTTTGAAGAGGGCACACG	hsa_circ_0068532	chr3	194134487	194150910	-	circbase	circRNA	hsa_circ_0068532	ATP13A3	NM_024524	species_specific	79572	Detected	Detected	Detected	Detected	Detected	Detected	9.11614	9.16643	8.80108	7.98	7.91567	7.55463
HSA_CIRCpedia_44916_7_28	0.00521846	2.31493	1.21097	up	8.9736	7.76263	TTGTTCTTGTCAATGCCTTTGTGTCTATCACAGTGGAGAGATGCAATTGAGAACAACATG	HSA_CIRCpedia_44916	chr3	194413758	194433896	-	circpedia	circRNA	HSA_CIRCpedia_44916	ATP13A3	ENST00000439040.5	species_specific	79572	Detected	Detected	Detected	Detected	Detected	Detected	9.03364	9.16692	8.72025	7.98785	7.92507	7.37497
HSA_CIRCpedia_365247_0_22	0.00715346	2.31247	1.20943	up	9.37606	8.16663	CTCTTCCTACAGAGGCCAGATTTGATTCCAACTGTATCACACCAGATTCCTGAATTTGAC	HSA_CIRCpedia_365247	chr3	142426743	142432893	-	circpedia	circRNA	HSA_CIRCpedia_365247	XRN1	ENST00000264951.8	species_specific	54464	Detected	Detected	Detected	Detected	Detected	Detected	9.26463	9.43401	9.42955	8.13225	8.35121	8.01643
HSA_CIRCpedia_124629_6_20	0.00401658	2.31227	1.20931	up	8.76085	7.55154	TTTATGCTGGGAACTCCCTATTATGGCTGCACTGGAGAAGTATTATCCTTATCATTATGC	HSA_CIRCpedia_124629	chr3	142383299	142414291	-	circpedia	circRNA	HSA_CIRCpedia_124629	XRN1	ENST00000264951.8	species_specific	54464	Detected	Detected	Detected	Detected	Detected	Detected	8.58507	8.98567	8.71179	7.26373	7.7412	7.64969
hsa_circ_0140147_0_22	0.00578974	2.31107	1.20856	up	5.22981	4.02125	TTCATTGGCAACTTCCTAGAACTGTTTGGACCTGATGGAGCATGGTTTGCAGTGATGATC	hsa_circ_0140147	chrX	24593246	24608291	-	circbase	circRNA	hsa_circ_0140147	PCYT1B	NM_004845	mmu_circ_0016403	9468	Detected	Detected	Detected	Detected	Detected	Detected	6.15841	4.60137	4.92965	4.77558	3.53299	3.75519
hsa_circ_0101278_13_24	0.0063987	2.30833	1.20685	up	5.16053	3.95368	GGAAGATCAAGCAGTTTGAGAAGCAAGTTGAGAATGTCGTTCATGAGCTAAGAATAACCA	hsa_circ_0101278	chr14	102457863	102461637	+	circbase	circRNA	hsa_circ_0101278	DYNC1H1	NM_001376	species_specific	1778	Detected	Detected	Detected	Not Detected	Detected	Detected	4.94192	5.56264	4.97703	3.77811	4.17045	3.91249
hsa_circ_0054634_0_13	0.00937768	2.30527	1.20494	up	10.6781	9.47317	AAACATCCTACTGCCCTAGGATTAGAAGTTGGCCAAGAAATTCAGGTGTAACTATTAGTC	hsa_circ_0054634	chr2	55864686	55870560	-	circbase	circRNA	hsa_circ_0054634	PNPT1	NM_033109	species_specific	87178	Detected	Detected	Detected	Detected	Detected	Detected	10.3609	10.729	10.9445	9.39	9.42517	9.60433
hsa_circ_0054856_12_1016	0.00896431	2.30289	1.20345	up	9.42727	8.22383	TTTCTGTTGTGACAGACACTTCACATACTGCTGAGACCCATGATGGAGTCCAGGATATGG	hsa_circ_0054856	chr2	61710091	61719333	-	circbase	circRNA	hsa_circ_0054856	XPO1	NM_003400	species_specific	7514	Detected	Detected	Detected	Detected	Detected	Detected	9.4831	9.12353	9.67519	8.05392	8.06848	8.54908
HSA_CIRCpedia_91113_12_1008	0.00467944	2.2993	1.20119	up	4.62271	3.42151	TGGCACCCTTTACTGCAGAGATGAGCGATTGGGATTCATGAAGAAGATGTAACTCTTAAA	HSA_CIRCpedia_91113	chr22	50128415	50142189	+	circpedia	circRNA	HSA_CIRCpedia_91113	MOV10L1	ENST00000545383.5	species_specific	54456	Detected	Detected	Detected	Not Detected	Detected	Detected	5.02256	4.52043	4.32513	3.71515	3.4816	3.06779
hsa_circ_0067779_7_44	0.00108812	2.29803	1.2004	up	9.34031	8.13992	ACAATGACACAGAGCTCATCAGAAAGTTGAGAGAGGAGATGATGAATAAGGTATTTGGAG	hsa_circ_0067779	chr3	155621651	155633981	+	circbase	circRNA	hsa_circ_0067779	GMPS	NM_003875	species_specific	8833	Detected	Detected	Detected	Detected	Detected	Detected	9.34988	9.0682	9.60286	8.22487	7.85133	8.34356
hsa_circ_0014725_0_3020	0.000765077	2.29571	1.19894	up	10.6838	9.48488	AGGATGAAGAGGTTGGAGATGGGACCACATCAGTAATTATTCTTGAGACGGAGTTTCACC	hsa_circ_0014725	chr1	156303337	156307031	-	circbase	circRNA	hsa_circ_0014725	CCT3	NR_036564	species_specific	7203	Detected	Detected	Detected	Detected	Detected	Detected	10.8646	10.4604	10.7265	9.68755	9.30471	9.46238
hsa_circ_0067608_16_42	0.00348244	2.29165	1.19639	up	8.49893	7.30254	GTGTGCACAATCAGTTTATACCTCTGCAGGGCTCCTTAGGCATGAATTTCCCTTTGCCTT	hsa_circ_0067608	chr3	142031439	142037536	-	circbase	circRNA	hsa_circ_0067608	XRN1	NM_019001	species_specific	54464	Detected	Detected	Detected	Detected	Detected	Detected	8.36094	8.6436	8.49224	7.24101	7.3058	7.36081
hsa_circ_0014099_0_26	0.00861498	2.2913	1.19617	up	8.29187	7.09571	GCATTGGCCAGCCATTTATTGTAACTGTGCAAGATGGACAGCAAGGAAGCAATGCAGAAT	hsa_circ_0014099	chr1	151070327	151079698	+	circbase	circRNA	hsa_circ_0014099	GABPB2	NM_144618	species_specific	126626	Detected	Detected	Detected	Detected	Detected	Detected	8.30807	8.12745	8.4401	7.00361	7.15474	7.12877
hsa_circ_0053350_15_1004	0.00170975	2.28673	1.19328	up	5.21805	4.02477	CATGGAAAGCTTATTCTTCTAATTACACAACATTTCACAGGACATGCAACGCCAGTTTCG	hsa_circ_0053350	chr2	29136934	29164440	+	circbase	circRNA	hsa_circ_0053350	WDR43	NM_015131	species_specific	23160	Detected	Detected	Detected	Detected	Detected	Detected	5.57896	5.06706	5.00813	4.36534	3.80021	3.90876
hsa_circ_0129361_0_26	0.00730247	2.28217	1.1904	up	5.92394	4.73354	AATAGCAATTGATTCAAAGTACAGCAAGGCCTATGGGAGAATGGGTTGCAATTCAGTGCT	hsa_circ_0129361	chr5	64981194	65008891	-	circbase	circRNA	hsa_circ_0129361	SGTB	ENST00000381007.4	species_specific	54557	Detected	Detected	Detected	Detected	Detected	Detected	5.83982	6.33045	5.60155	4.81262	4.95162	4.43636
HSA_CIRCpedia_374849_8_28	0.00208982	2.27911	1.18847	up	6.16529	4.97682	GGAGCAGCTGGATCATTCTGTCCAGTCATATATTAAGATTCGCTGGATAATTCTGTAACT	HSA_CIRCpedia_374849	chr2	224837761	224874751	-	circpedia	circRNA	HSA_CIRCpedia_374849	DOCK10	ENST00000409592.7	species_specific	55619	Detected	Detected	Detected	Detected	Detected	Detected	6.07553	6.49809	5.92224	4.99325	5.27717	4.66003
hsa_circ_0131046_6_1006	0.00358507	2.27907	1.18845	up	7.90013	6.71168	AAATTGCCCTGAAACTGGTTGGTGAAGAAGGATTTGTAGGCGCAGTTTGACATCGCAGTG	hsa_circ_0131046	chr6	151281410	151293194	+	circbase	circRNA	hsa_circ_0131046	MTHFD1L	ENST00000367321.3	species_specific(species_specific)	25902	Detected	Detected	Detected	Detected	Detected	Detected	7.65117	7.91604	8.13317	6.58266	6.73458	6.81779
hsa_circ_0122241_0_3030	0.00342509	2.27747	1.18743	up	9.02372	7.83629	GGATCTGGAAAGATGCAATACTTTCAGCCAACTATACAAGAGAAGAGCTCCAGAACTATT	hsa_circ_0122241	chr3	142074242	142090170	-	circbase	circRNA	hsa_circ_0122241	XRN1	ENST00000264951.4	species_specific(species_specific)	54464	Detected	Detected	Detected	Detected	Detected	Detected	8.86677	9.13628	9.0681	7.55004	8.05849	7.90034
HSA_CIRCpedia_361028_1_10	0.00376083	2.2768	1.18701	up	7.25717	6.07017	ACATTCATGGAATTGCCGAATCTCAGTTACGCTACATACAACAGTATGGAAGAGAAACTG	HSA_CIRCpedia_361028	chrX	118568078	118574018	+	circpedia	circRNA	HSA_CIRCpedia_361028	DOCK11	ENST00000276204.10	species_specific	139818	Detected	Detected	Detected	Detected	Detected	Detected	6.99932	7.66022	7.11197	5.76627	6.61623	5.82801
hsa_circ_0072257_16_1018	0.00114861	2.27153	1.18366	up	5.10252	3.91886	TCAAGAGTGGCAACAGAGAGATCACTGCAGTTCTGGAGTTCTTAATGATAGTTTGTCTGG	hsa_circ_0072257	chr5	37326002	37351458	-	circbase	circRNA	hsa_circ_0072257	NUP155	NM_153485	species_specific	9631	Detected	Detected	Detected	Detected	Detected	Detected	5.29059	5.22991	4.78708	4.04776	4.02881	3.68001
hsa_circ_0004680_11_22	0.000192638	2.26756	1.18114	up	10.1784	8.99727	GTTGGAGATGGGACCACATCAGTAATTATTCTTGACTATTGCAGATATCATCCGAACATG	hsa_circ_0004680	chr1	156303337	156304709	-	circbase	circRNA	hsa_circ_0004680	CCT3	NR_036564	species_specific	7203	Detected	Detected	Detected	Detected	Detected	Detected	10.3176	10.0011	10.2166	9.1414	8.84552	9.00488
hsa_circ_0029198_5_1018	0.000486222	2.2618	1.17747	up	6.34806	5.17058	GATGAAACTCCAAATGCTTGGATGTCTGATTCAGGAACAGCATATACAGGAGGAGATAAA	hsa_circ_0029198	chr12	123699290	123706442	-	circbase	circRNA	hsa_circ_0029198	MPHOSPH9	NM_022782	species_specific	10198	Detected	Detected	Detected	Detected	Detected	Detected	6.28057	6.48869	6.27492	5.15031	5.30636	5.05508
hsa_circ_0067858_16_34	0.005746	2.26126	1.17713	up	6.71753	5.5404	GCCACTAAATAAAGAGATTGAGCAAGTGCGTGATGAATGGTGCTATCCTTCAACAAGTGT	hsa_circ_0067858	chr3	160952514	160969795	+	circbase	circRNA	hsa_circ_0067858	NMD3	NM_015938	species_specific	51068	Detected	Detected	Detected	Detected	Detected	Detected	7.06213	6.76381	6.32663	5.74003	5.56791	5.31325
HSA_CIRCpedia_131882_13_18	0.00630497	2.25187	1.17113	up	4.35616	3.18503	TGAATCCAAAGGCGATTGAAGCAAGTTTGCAGGCGACATCTAGACTAAGAGAAAGAGGCT	HSA_CIRCpedia_131882	chr19	34327420	34327866	+	circpedia	circRNA	HSA_CIRCpedia_131882	KIAA0355	ENST00000299505.6	species_specific	9710	Detected	Detected	Detected	Not Detected	Detected	Not Detected	4.88475	4.54827	3.63546	3.65532	3.25254	2.64724
HSA_CIRCpedia_28298_1_38	0.00181577	2.25109	1.17062	up	7.10257	5.93195	AGCAAGTACTATAATGTGGAAGCCATGTATTGCTACCTGCGCTGGATGCAAGAAGCCAGT	HSA_CIRCpedia_28298	chr1	156272319	156274686	-	circpedia	circRNA	HSA_CIRCpedia_28298	SMG5	ENST00000361813.5	species_specific	23381	Detected	Detected	Detected	Detected	Detected	Detected	7.26989	6.89702	7.1408	6.18434	5.7292	5.8823
hsa_circ_0052560_9_16	0.00642519	2.25079	1.17043	up	8.095	6.92457	TTAATGCTACTTGCAAAGGCGTGTCCTACTGCACAGGAAGCTGACCTGGTTACAACTCAT	hsa_circ_0052560	chr2	9642301	9650260	-	circbase	circRNA	hsa_circ_0052560	ADAM17	NM_003183	species_specific	6868	Detected	Detected	Detected	Detected	Detected	Detected	8.44553	7.78588	8.0536	7.15622	6.54815	7.06935
hsa_circ_0047541_9_82	0.00697529	2.24296	1.1654	up	4.63105	3.46565	TTATCTAGCCTTATCTATGACAGCTGTGGGCCACAGCGTCTAAGCAGACAGAAAGCATTC	hsa_circ_0047541	chr18	43502306	43531204	-	circbase	circRNA	hsa_circ_0047541	EPG5	NM_020964	species_specific	57724	Detected	Detected	Detected	Not Detected	Detected	Not Detected	4.89813	4.96482	4.03021	3.57026	3.97512	2.85158
hsa_circ_0100524_2_16	0.00688974	2.24249	1.1651	up	6.17752	5.01242	CATAGAATATCTTTGGTCATACATGCAGCAGCTGGACTCCAAGCAATTGCTAACCATCCA	hsa_circ_0100524	chr13	43798188	43843713	-	circbase	circRNA	hsa_circ_0100524	ENOX1	NM_017993	species_specific	55068	Detected	Detected	Detected	Detected	Detected	Detected	6.33951	6.42826	5.76481	5.36738	5.1872	4.48269
HSA_CIRCpedia_106226_16_26	0.00853783	2.24051	1.16383	up	8.32574	7.16191	TCAATGCCTTTGTGTCTATCACAGTGGAGTGAGTTTAAATCCTGCCTGGAAAGAACTTGT	HSA_CIRCpedia_106226	chr3	194413758	194427252	-	circpedia	circRNA	HSA_CIRCpedia_106226	ATP13A3	ENST00000439040.5	species_specific	79572	Detected	Detected	Detected	Detected	Detected	Detected	8.29752	8.56166	8.11803	7.32345	7.21275	6.94952
HSA_CIRCpedia_118967_12_38	0.00255996	2.24009	1.16356	up	6.76634	5.60279	AAGGAAACACTTAGAGGAAGTTCTGGAGATGAAGCACATGAGGCAGCATTGGAAGCCAGA	HSA_CIRCpedia_118967	chr12	1189858	1290012	+	circpedia	circRNA	HSA_CIRCpedia_118967	ERC1	ENST00000543086.7	MMU_CIRCpedia_4842	23085	Detected	Detected	Detected	Detected	Detected	Detected	7.08885	6.66022	6.54995	5.83614	5.60814	5.36408
hsa_circ_0000140_0_20	0.0026673	2.23975	1.16333	up	8.51436	7.35102	CAATACCCGATAACACAAGTGCAGCCTCCAGCTAGCACTGGACAGATGCATTATGTTCAA	hsa_circ_0000140	chr1	155891165	155895634	-	circbase	circRNA	hsa_circ_0000140	KIAA0907	NM_014949	mmu_circ_0010862		Detected	Detected	Detected	Detected	Detected	Detected	8.9581	7.97503	8.60995	7.69302	6.91833	7.44173
hsa_circ_0100942_7_19	0.00264018	2.23746	1.16186	up	4.51277	3.35091	CTAAGCAATTGATACAGTTTGAGTTTGTCACTTGTGGGATTACAAGCTCCTCTAGGAAGG	hsa_circ_0100942	chr13	79891882	79892151	-	circbase	circRNA	hsa_circ_0100942			species_specific		Detected	Detected	Detected	Not Detected	Detected	Not Detected	4.90105	4.7081	3.92916	3.66893	3.49749	2.88629
hsa_circ_0087802_6_9	0.0054771	2.23701	1.16157	up	8.65286	7.49129	ATAGAAGACTACTCTGTTTCTCAGACAACACTTGACCAACTTTCTGCGGGTGATGAGCCG	hsa_circ_0087802	chr9	107547676	107591419	-	circbase	circRNA	hsa_circ_0087802	ABCA1	NM_005502	species_specific	19	Detected	Detected	Detected	Detected	Detected	Detected	8.45197	9.08542	8.42117	7.2131	7.82882	7.43194
HSA_CIRCpedia_346124_1_1026	6.72e-05	2.2361	1.16099	up	9.8741	8.71311	AAGAGGAGAAACTGATTGGATTGATGAACAATGAAGCAGCTCAGAAGTGATGCCACCAAA	HSA_CIRCpedia_346124	chr2	58048826	58146474	+	circpedia	circRNA	HSA_CIRCpedia_346124	VRK2	ENST00000435505.6	species_specific	7444	Detected	Detected	Detected	Detected	Detected	Detected	9.71141	9.78784	10.123	8.56105	8.60787	8.97042
HSA_CIRCpedia_350833_0_15	0.0026369	2.23463	1.16003	up	8.07206	6.91203	GATGTGCCTAGGCTCGGAAGCACGTTCAGTCTGGATACCTCCATGGAACAATATGAATTA	HSA_CIRCpedia_350833	chr11	119278165	119285566	+	circpedia	circRNA	HSA_CIRCpedia_350833	CBL	ENST00000264033.5	species_specific	867	Detected	Detected	Detected	Detected	Detected	Detected	8.22951	8.11108	7.8756	6.96761	6.94808	6.8204
HSA_CIRCpedia_65073_3_21	0.0027689	2.23401	1.15964	up	6.03269	4.87306	GAGTCCAGAAATGTGAACTATAGTTTGGCTAGCTTCCTGAAGGGTTCTCTTACATATTGT	HSA_CIRCpedia_65073	chrX	118608071	118610418	+	circpedia	circRNA	HSA_CIRCpedia_65073	DOCK11	ENST00000276204.10	species_specific	139818	Detected	Detected	Detected	Detected	Detected	Detected	6.10898	6.10784	5.88126	5.06004	4.93787	4.62126
hsa_circ_0120659_16_9558	0.00317812	2.22948	1.15671	up	8.87899	7.72228	TGTTGTGACAGACACTTCACATACTGCTGCAAAGAATGGCTCAAGAAGTACTGACACATT	hsa_circ_0120659	chr2	61710091	61753656	-	circbase	circRNA	hsa_circ_0120659	XPO1	ENST00000401558.2	species_specific(species_specific)	7514	Detected	Detected	Detected	Detected	Detected	Detected	8.91202	8.62209	9.10286	7.63392	7.48407	8.04887
hsa_circ_0014468_6_24	0.0091461	2.22853	1.15609	up	13.4776	12.3216	TAGGGTATAACCTGGCAATAAACCGTGCCTCTCACTGTGTTCAATGTCAGCTAGGTGCAA	hsa_circ_0014468	chr1	154955769	154965587	+	circbase	circRNA	hsa_circ_0014468	FLAD1	NM_025207	species_specific	80308	Detected	Detected	Detected	Detected	Detected	Detected	13.7389	13.2643	13.4297	12.3656	12.2593	12.3398
hsa_circ_0055783_0_12	0.0070644	2.22584	1.15435	up	6.36003	5.20567	GTCAAACTCTCCGTGTATGATGTCAAAGATAGATCTCAGGGAACAGGCTACTGCCACTTT	hsa_circ_0055783	chr2	99136408	99152308	+	circbase	circRNA	hsa_circ_0055783	INPP4A	NM_001134224	species_specific	3631	Detected	Detected	Detected	Detected	Detected	Detected	6.53841	6.37105	6.17062	5.32732	5.40671	4.88299
hsa_circ_0014722_16_22	0.00602605	2.22413	1.15324	up	10.0978	8.94455	AGATGGGACCACATCAGTAATTATTCTTGATTCAAGTCCAGCATCCAGCGGCCAAGTCCA	hsa_circ_0014722	chr1	156303337	156303434	-	circbase	circRNA	hsa_circ_0014722	CCT3	NR_036564	species_specific	7203	Detected	Detected	Detected	Detected	Detected	Detected	10.2548	9.83064	10.2079	9.05274	8.85172	8.92919
HSA_CIRCpedia_65919_16_12	0.00183821	2.22175	1.15169	up	5.91287	4.76118	GTGATAAGTGTAACGTCTGTGTGCATCAGGATTATAGCTGAGAAGGTAAAGGACGTTCTG	HSA_CIRCpedia_65919	chrX	47024723	47028103	+	circpedia	circRNA	HSA_CIRCpedia_65919	JADE3	ENST00000611250.4	species_specific	9767	Detected	Detected	Detected	Detected	Detected	Detected	6.01314	5.9523	5.77317	4.76564	4.86975	4.64814
HSA_CIRCpedia_138906_7_26	0.00524568	2.21962	1.15031	up	7.32834	6.17803	AAAGAAGGAACTGTTAGTTTGATTCTGCAGGCAGAAAGGAACACCAGTGTATTCAGTAGC	HSA_CIRCpedia_138906	chr3	160303914	160366152	-	circpedia	circRNA	HSA_CIRCpedia_138906	AC079594.2	ENST00000483754.1	species_specific		Detected	Detected	Detected	Detected	Detected	Detected	7.47194	7.43971	7.07338	6.21492	6.23117	6.088
hsa_circ_0014726_16_18	0.00756988	2.21511	1.14738	up	7.761	6.61362	AGATGGGACCACATCAGTAATTATTCTTGTTAGGTCTAGCTTTATATTCTTGGCCCATCC	hsa_circ_0014726	chr1	156303337	156307580	-	circbase	circRNA	hsa_circ_0014726	CCT3	NR_036565	species_specific	7203	Detected	Detected	Detected	Detected	Detected	Detected	7.82451	7.81543	7.64307	6.71108	6.47969	6.65011
hsa_circ_0001009_16_1023	0.00804745	2.21369	1.14646	up	5.8632	4.71675	GAAGAGATAGGAACTCTTGGTTGGGATAAGGAAGAGACTTCCACCTTAGGATAGTGTTGC	hsa_circ_0001009	chr2	58449076	58459247	-	circbase	circRNA	hsa_circ_0001009	FANCL	NM_018062	chr11_26397745_26407648_+	55120	Detected	Detected	Detected	Detected	Detected	Detected	5.91839	5.93103	5.74018	4.97306	4.6418	4.53538
hsa_circ_0067612_16_26	0.000145518	2.20937	1.14364	up	8.08625	6.94261	CTGATTTCTCCTTTCTTAGGATGCCACAGGTTCAGGATTCAGGTGATGTGATTACAGAAG	hsa_circ_0067612	chr3	142048275	142099022	-	circbase	circRNA	hsa_circ_0067612	XRN1	NM_019001	species_specific	54464	Detected	Detected	Detected	Detected	Detected	Detected	7.93348	8.27341	8.05186	6.81426	7.10643	6.90715
hsa_circ_0047442_16_32	0.00148569	2.20292	1.13942	up	5.20328	4.06386	ACAAAGGGAACATCATTGGTTACTCCCAGGTTTGAAGATGGCACCATCTCATTCCTTGAT	hsa_circ_0047442	chr18	33783075	33785239	+	circbase	circRNA	hsa_circ_0047442	MOCOS	NM_017947	species_specific	55034	Detected	Detected	Detected	Detected	Detected	Detected	5.5813	5.21319	4.81534	4.52192	4.00222	3.66745
hsa_circ_0107470_6_50	0.00409924	2.19861	1.13659	up	6.37209	5.2355	GACAGAGCTTCCAGTACTTCCTCAAGAAAGAATTCAGTGAAACAAACAGTCGTTGCTGTC	hsa_circ_0107470	chr17	63185403	63193359	+	circbase	circRNA	hsa_circ_0107470	RGS9	NM_003835	chr11_109246452_109250056_-	8787	Detected	Detected	Detected	Detected	Detected	Detected	6.5564	6.2225	6.33735	5.31804	5.22745	5.161
hsa_circ_0031727_16_1005	0.00814995	2.19835	1.13642	up	7.67337	6.53695	GAGATGAAATGCTGTCCCAACCTTACTGGTTTCCACCTAGTTATGCTGGTATATCTGAAC	hsa_circ_0031727	chr14	39543618	39561831	-	circbase	circRNA	hsa_circ_0031727	SEC23A	NM_006364	species_specific	10484	Detected	Detected	Detected	Detected	Detected	Detected	7.50166	7.84571	7.67275	6.2763	6.5924	6.74214
hsa_circ_0122495_5_1020	0.00093666	2.19813	1.13627	up	9.8492	8.71292	TCACAATGACACAGAGCTCATCAGAAAGTTGAGAGAGGAGGCATAGCAAATGAATCTAAA	hsa_circ_0122495	chr3	155628480	155633981	+	circbase	circRNA	hsa_circ_0122495	GMPS	ENST00000496455.1	species_specific	8833	Detected	Detected	Detected	Detected	Detected	Detected	9.87936	9.53908	10.1292	8.71162	8.4723	8.95485
hsa_circ_0098817_16_1026	0.00396717	2.1981	1.13626	up	6.92559	5.78933	GTCACCATGCTCAAAGTGAATATATTAAGTCTTCACCACACCCAAGAACTGCTCTATGAG	hsa_circ_0098817	chr12	547500	547720	+	circbase	circRNA	hsa_circ_0098817	CCDC77	ENST00000239830.4	species_specific(species_specific)	84318	Detected	Detected	Detected	Detected	Detected	Detected	7.13443	6.71092	6.93142	5.91974	5.71801	5.73025
hsa_circ_0120619_16_14	0.00803948	2.19416	1.13367	up	7.51393	6.38026	AAGACACATCTGGAAGCGTTTAGGAGAAGGAGCAAGAATTTATTAGTAAGTGCATGGAGA	hsa_circ_0120619	chr2	61541719	61541859	-	circbase	circRNA	hsa_circ_0120619	USP34	ENST00000398571.2	species_specific	9736	Detected	Detected	Detected	Detected	Detected	Detected	7.8507	7.40134	7.28976	6.51687	6.4042	6.21971
hsa_circ_0100759_16_1030	0.00322373	2.19119	1.13171	up	6.15008	5.01837	TATGTGAACCTGAGCAGTTTGTGGTTGTGGCAGTTCTGCTTCTTTGTATCCCTTTGTCCA	hsa_circ_0100759	chr13	60485868	60506949	-	circbase	circRNA	hsa_circ_0100759	DIAPH3	ENST00000400324.4	species_specific	81624	Detected	Detected	Detected	Detected	Detected	Detected	6.35624	6.13627	5.95773	5.11133	5.1144	4.82937
hsa_circ_0086285_0_19	0.00359283	2.18703	1.12897	up	7.46568	6.33671	CCACTGTTTGACCAAAGATGTAAATAAAGTAGAACCTATGTCTCTGCTCGTGGTGCAGAG	hsa_circ_0086285	chr9	5762540	5769452	+	circbase	circRNA	hsa_circ_0086285	KIAA1432	NM_001135920	species_specific		Detected	Detected	Detected	Detected	Detected	Detected	7.47322	7.35897	7.56485	6.34768	6.1108	6.55165
hsa_circ_0017229_8_18	0.00615285	2.18273	1.12613	up	8.2083	7.08217	TGAGCATTTAGTGAAGGATTTGGGCAGCCTCAATGGGTCTCGTAGTGTGGATAAGCAACA	hsa_circ_0017229	chr1	243385025	243385115	-	circbase	circRNA	hsa_circ_0017229	CEP170	NM_014812	species_specific	9859	Detected	Detected	Detected	Detected	Detected	Detected	8.54147	8.16034	7.9231	7.30231	6.97221	6.97199
hsa_circ_0014473_13_40	0.00578815	2.17603	1.1217	up	13.1768	12.0551	TAACCTGGCAATAAACCGTGCCTCTCACTGTGGTATAATCTGCAGATGTTGGAAGCTGAG	hsa_circ_0014473	chr1	154962814	154965587	+	circbase	circRNA	hsa_circ_0014473	FLAD1	NM_001184891	species_specific	80308	Detected	Detected	Detected	Detected	Detected	Detected	13.3751	12.9808	13.1746	12.082	11.9451	12.1383
hsa_circ_0120051_15_28	0.000411359	2.17432	1.12056	up	5.71533	4.59477	AGTTCATTGAAGCTATCACTGTCAGTGCTGGCCAACCTGTCTTCAGGAAGGTTCATGCTA	hsa_circ_0120051	chr2	40387904	40397489	-	circbase	circRNA	hsa_circ_0120051	SLC8A1	NM_021097	chr17_81428181_81437813_-	6546	Detected	Detected	Detected	Detected	Detected	Detected	5.57468	5.99018	5.58115	4.46716	4.90082	4.41634
hsa_circ_0017253_16_1036	0.00514101	2.17222	1.11917	up	5.62115	4.50198	TTCTGAAGAAAGAAGTCATTATTGCAAAGGCTGAGTCATCACTAGAGAGTGGGAAGGGCA	hsa_circ_0017253	chr1	243800912	244006584	-	circbase	circRNA	hsa_circ_0017253	AKT3	NM_005465	species_specific	10000	Detected	Detected	Detected	Detected	Detected	Detected	6.02199	5.44626	5.39519	4.89182	4.19339	4.42073
hsa_circ_0064250_8_61	0.00456437	2.17032	1.11791	up	5.01917	3.90126	GACGAAGTTCATCTTAGATACTGAAATGCACACTGAAATTGTAAATGCCTTCTGCCAGGA	hsa_circ_0064250	chr3	10108892	10116357	+	circbase	circRNA	hsa_circ_0064250	FANCD2	NM_033084	species_specific	2177	Detected	Detected	Detected	Not Detected	Detected	Detected	4.8508	5.04874	5.15797	3.81604	3.77951	4.10823
hsa_circ_0001259_11_25	0.00137695	2.16665	1.11547	up	5.36335	4.24788	AGGACAAGTTGACGATTGAGAGGGTTAATGTCAGAGGAGTTGGTGAACAGCAGGATGGAT	hsa_circ_0001259	chr22	51024958	51033691	+	circbase	circRNA	hsa_circ_0001259	TCONS_00029632	TCONS_00029632	species_specific		Detected	Detected	Detected	Detected	Detected	Detected	5.81374	5.13067	5.14563	4.64091	4.09568	4.00705
hsa_circ_0016994_0_24	0.0034811	2.16605	1.11507	up	7.21642	6.10135	AAGAGATATCTGTGGATGCTATGCATGTCTTCATTGATGAACATGATAACTGTTCCCAGG	hsa_circ_0016994	chr1	233388099	233388534	-	circbase	circRNA	hsa_circ_0016994	PCNXL2	NM_014801	species_specific		Detected	Detected	Detected	Detected	Detected	Detected	7.45456	7.17152	7.02319	6.47106	5.98237	5.85062
hsa_circ_0119627_4_23	0.00691957	2.15182	1.10555	up	4.51665	3.4111	GGGCTGATTTGGGTATATTGTGCTATAAGACTGTGAGGGAGGTAAACACGCACACAAACA	hsa_circ_0119627	chr2	26149888	26150031	+	circbase	circRNA	hsa_circ_0119627	KIF3C	NM_002254	species_specific	3797	Detected	Detected	Detected	Not Detected	Detected	Detected	4.57798	4.63837	4.3336	3.59391	3.35137	3.28801
HSA_CIRCpedia_138806_16_40	0.000395771	2.15131	1.10522	up	8.14187	7.03666	AGCATTTGTCACCACAGTCATTTGCCATGGGTATGTGCTCCAGAAGAAACTACATTTCAC	HSA_CIRCpedia_138806	chr3	142332966	142422922	-	circpedia	circRNA	HSA_CIRCpedia_138806	XRN1	ENST00000264951.8	species_specific	54464	Detected	Detected	Detected	Detected	Detected	Detected	7.97828	8.297	8.15035	6.84875	7.17218	7.08904
hsa_circ_0085606_16_1008	0.00167646	2.14852	1.10334	up	6.48804	5.3847	CTTATAAAGTATTACCATGCACAGTGCAAGATGCCGGACCAGATCTCTGTCTCGGAGTTC	hsa_circ_0085606	chr8	131191509	131370389	-	circbase	circRNA	hsa_circ_0085606	ASAP1	NM_001247996	species_specific	50807	Detected	Detected	Detected	Detected	Detected	Detected	6.62939	6.36427	6.47046	5.61498	5.2308	5.30831
hsa_circ_0052574_14_23	0.00970494	2.1396	1.09734	up	8.42346	7.32612	TTATTGCACTTCTTGCCACAATGTTACAGAGGAAGAGTTTAAAGAACGCTGTACTCAGTG	hsa_circ_0052574	chr2	9985348	9985447	+	circbase	circRNA	hsa_circ_0052574	TAF1B	NM_005680	species_specific	9014	Detected	Detected	Detected	Detected	Detected	Detected	8.47838	8.5185	8.27349	7.32147	7.26953	7.38736
HSA_CIRCpedia_374736_16_39	0.00327669	2.13888	1.09686	up	4.42486	3.32801	AACACCAAAGGAGGATGATGAACATCAAGGCACATACTGCAATTCTGCAAGTGCTTGCTT	HSA_CIRCpedia_374736	chr15	51486072	51535784	-	circpedia	circRNA	HSA_CIRCpedia_374736	DMXL2	ENST00000251076.9	species_specific	23312	Detected	Detected	Detected	Not Detected	Detected	Not Detected	4.81259	4.70822	3.75377	3.59201	3.69335	2.69865
hsa_circ_0118118_6_68	0.00443864	2.13183	1.09209	up	7.94627	6.85418	TAATCTTAGCAGACATGTGTTTCTGGAGCATCACAGAAGGAAGATGACCTGCCCAGAAGC	hsa_circ_0118118	chr2	174230179	174232559	+	circbase	circRNA	hsa_circ_0118118	CDCA7	NM_031942	species_specific	83879	Detected	Detected	Detected	Detected	Detected	Detected	7.70993	7.87217	8.25671	6.47336	6.83413	7.25505
hsa_circ_0080589_14_1010	0.00192131	2.13157	1.09192	up	4.21491	3.12299	ATGGTAGAGGAGGTGTTTGATGTTCTTTATATGCTCAGCGCTGTCCAAACTGAACGCCGA	hsa_circ_0080589	chr7	73927159	73929926	+	circbase	circRNA	hsa_circ_0080589	GTF2IRD1	NM_001199207	species_specific(species_specific)	9569	Detected	Detected	Detected	Not Detected	Not Detected	Not Detected	4.82586	3.80473	4.01413	3.6671	2.68673	3.01514
hsa_circ_0113289_16_41	0.00638021	2.12184	1.08532	up	5.95219	4.86687	CTTTGCAGAAGAACCAAAGTGACTTGAAGGATCTTTGCAGTTGGGTAGGACAGGCAGAAA	hsa_circ_0113289	chr1	39815191	39815299	+	circbase	circRNA	hsa_circ_0113289	MACF1	ENST00000564288.1	species_specific	23499	Detected	Detected	Detected	Detected	Detected	Detected	5.92579	6.22537	5.70541	4.93627	4.96613	4.69821
HSA_CIRCpedia_147638_16_18	0.00618609	2.12082	1.08462	up	5.13768	4.05306	AATGTGGCTGTTGACAGAGTACTTCTTGGGTGAAACCTGGAGATGACTTAGAAAGTGATC	HSA_CIRCpedia_147638	chr4	112558149	112620190	-	circpedia	circRNA	HSA_CIRCpedia_147638	ZGRF1	ENST00000445203.6	species_specific	55345	Detected	Detected	Detected	Detected	Detected	Detected	5.28172	5.12516	5.00616	4.33485	3.88332	3.94101
HSA_CIRCpedia_69039_0_66	0.00293319	2.119	1.08338	up	7.14345	6.06007	CAGCAGGATCTCTCTGCTTTGCAGAAGAACCAAAGTGACTTGAAGGCCCTATTTGCAGAA	HSA_CIRCpedia_69039	chr1	39319663	39349627	+	circpedia	circRNA	HSA_CIRCpedia_69039	MACF1	ENST00000567887.5	species_specific	23499	Detected	Detected	Detected	Detected	Detected	Detected	7.0384	7.1271	7.26486	6.05963	5.94488	6.17569
hsa_circ_0022809_4_41	0.00367997	2.11713	1.08211	up	6.91972	5.83761	TTCAAGCAGTGTCTACGAACAATTATTGAAGGCACAAGAAGGAGCCTGTCACTCTGCTGG	hsa_circ_0022809	chr11	65048462	65057343	+	circbase	circRNA	hsa_circ_0022809	POLA2	NM_002689	species_specific	23649	Detected	Detected	Detected	Detected	Detected	Detected	6.78253	7.16672	6.80992	5.69859	5.97152	5.84273
HSA_CIRCpedia_180284_16_2008	0.00125913	2.10075	1.07091	up	5.81384	4.74293	ATGGAAAGATATACAAAGCAGGACAGCTGCTTTGACTGGTGTACTCCTCCTAAGAAGAGA	HSA_CIRCpedia_180284	chr18	2700734	2703886	+	circpedia	circRNA	HSA_CIRCpedia_180284	SMCHD1	ENST00000320876.10	species_specific	23347	Detected	Detected	Detected	Detected	Detected	Detected	5.92295	5.84113	5.67743	4.88282	4.69458	4.65138
HSA_CIRCpedia_145921_2_40	0.001589	2.09853	1.06938	up	10.0521	8.98272	AGAGGAGAAACTGATTGGATTGATGAACAATGAAGCAGCTCAGGTGAAATAGCCCAATTT	HSA_CIRCpedia_145921	chr2	58139665	58146474	+	circpedia	circRNA	HSA_CIRCpedia_145921	VRK2	ENST00000435505.6	species_specific	7444	Detected	Detected	Detected	Detected	Detected	Detected	9.95932	9.90271	10.2943	8.84564	8.91867	9.18385
HSA_CIRCpedia_51785_16_24	0.0040868	2.09766	1.06878	up	6.01577	4.94699	GGAGAATTTATGACTTGCTCAAATGATGCAATCCTGTTCACAAGATTCCTGACTCGCATG	HSA_CIRCpedia_51785	chr5	37437921	37516590	+	circpedia	circRNA	HSA_CIRCpedia_51785	WDR70	ENST00000265107.8	species_specific	55100	Detected	Detected	Detected	Detected	Detected	Detected	6.12351	5.77457	6.14925	5.02522	4.83646	4.97929
HSA_CIRCpedia_375304_0_1013	0.00568602	2.09267	1.06534	up	9.11889	8.05355	GTTGGAATGCCACAACCTGATTTCTCCTTTCTTAGGATGCCACAGCTACCTGAGAAGAAA	HSA_CIRCpedia_375304	chr3	142329433	142384685	-	circpedia	circRNA	HSA_CIRCpedia_375304	XRN1	ENST00000264951.8	species_specific	54464	Detected	Detected	Detected	Detected	Detected	Detected	8.95663	9.32864	9.0714	7.89323	8.12259	8.14482
hsa_circ_0047443_14_30	0.00456658	2.09251	1.06523	up	6.84234	5.7771	CTATCCAATCAAATCCTGTGCTGCATTTGAGGTTTGAAGATGGCACCATCTCATTCCTTG	hsa_circ_0047443	chr18	33783075	33795940	+	circbase	circRNA	hsa_circ_0047443	MOCOS	NM_017947	species_specific	55034	Detected	Detected	Detected	Detected	Detected	Detected	7.48619	6.90916	6.13166	6.37299	5.7499	5.20842
hsa_circ_0081035_15_1524	0.00398377	2.09092	1.06414	up	4.3736	3.30946	CTGCATATTTGCAGAAATGTTTCGTAGAAAGTTGTTTGATGTGTGCACAGTGTCACGAAC	hsa_circ_0081035	chr7	92300739	92404145	-	circbase	circRNA	hsa_circ_0081035	CDK6	NM_001145306	species_specific	1021	Detected	Detected	Detected	Detected	Detected	Not Detected	5.28675	4.30173	3.5323	4.09442	3.26582	2.56815
hsa_circ_0003995_0_19	0.00554875	2.08924	1.06298	up	6.31177	5.24878	GATACTTGGGTTCAGCCAGCAATTGCCCAAACCCAAAGTGTGGAGTTTAGAGTGTTTATA	hsa_circ_0003995	chr3	120053708	120054800	-	circbase	circRNA	hsa_circ_0003995	LRRC58	NM_001099678	chr16_37877048_37878564_+	116064	Detected	Detected	Detected	Detected	Detected	Detected	6.35502	6.51521	6.06507	5.37287	5.29321	5.08027
hsa_circ_0098572_0_40	0.0027234	2.08868	1.06259	up	7.27552	6.21293	AAGTTTACTCATGCTTTCTCCAGTGATCTCATGAGGACAAAGCAGTGGAGAAACAAGATT	hsa_circ_0098572	chr12	4440445	4446326	+	circbase	circRNA	hsa_circ_0098572	C12orf5	NM_020375	species_specific		Detected	Detected	Detected	Detected	Detected	Detected	7.16987	7.3183	7.33839	6.20073	6.26107	6.17699
hsa_circ_0007732_0_25	0.00343481	2.08776	1.06196	up	7.46806	6.4061	ATTTAAGCTCTGTAATCAAGCAGAACCAGGTGCGAAACCTCAAAGTTGGTTGAAGCCATG	hsa_circ_0007732	chr2	48555699	48589846	+	circbase	circRNA	hsa_circ_0007732	FOXN2	NM_002158	species_specific	3344	Detected	Detected	Detected	Detected	Detected	Detected	7.48221	7.40711	7.51486	6.38097	6.46738	6.36996
HSA_CIRCpedia_23591_15_1008	0.00058759	2.08501	1.06005	up	6.35506	5.295	GCTACAGGAGGAGAGGTTCAAATTGCAATGCTTTGACTGGTGTACTCCTCCTAAGAAGAG	HSA_CIRCpedia_23591	chr18	2700734	2705807	+	circpedia	circRNA	HSA_CIRCpedia_23591	SMCHD1	ENST00000320876.10	species_specific	23347	Detected	Detected	Detected	Detected	Detected	Detected	6.35437	6.42848	6.28232	5.33521	5.37498	5.17482
HSA_CIRCpedia_122425_14_33	0.00944907	2.084	1.05936	up	9.28702	8.22766	TCTGTTGTGACAGACACTTCACATACTGCTGCATGTGCAATGAATTCTCACAGATATTTC	HSA_CIRCpedia_122425	chr2	61482956	61498913	-	circpedia	circRNA	HSA_CIRCpedia_122425	XPO1	ENST00000401558.6	species_specific	7514	Detected	Detected	Detected	Detected	Detected	Detected	9.35789	8.91914	9.58403	8.13697	8.05322	8.49278
hsa_circ_0096254_16_1004	0.00945542	2.08126	1.05746	up	6.14151	5.08405	AAATATACAACATTGAAGATCGGACACGGAATGCCGGATCCAGACTTCACTGTGAATGAT	hsa_circ_0096254	chr11	66949316	66986874	+	circbase	circRNA	hsa_circ_0096254	KDM2A	NM_012308	species_specific(species_specific)	22992	Detected	Detected	Detected	Detected	Detected	Detected	6.18112	6.21225	6.03114	5.12894	4.97285	5.15037
HSA_CIRCpedia_64235_6_106	0.00826083	2.07837	1.05545	up	6.06263	5.00718	GGATTTATTACACCAGTGTCAAGTAGATTTACTGCAGAGACGGCAAATGGATACATCTTG	HSA_CIRCpedia_64235	chr9	5689958	5720750	+	circpedia	circRNA	HSA_CIRCpedia_64235	RIC1	ENST00000251879.10	species_specific	57589	Detected	Detected	Detected	Detected	Detected	Detected	5.97908	6.26502	5.94379	5.07335	5.24026	4.70792
hsa_circ_0054772_5_24	0.000437651	2.07733	1.05473	up	7.53463	6.4799	GCAGATACTAATTAAGTGCCCTAATCAAATTGTGAGACAGACTGCAGTTCGTCATGAATC	hsa_circ_0054772	chr2	61459586	61508377	-	circbase	circRNA	hsa_circ_0054772	USP34	NM_014709	species_specific	9736	Detected	Detected	Detected	Detected	Detected	Detected	7.39207	7.68166	7.53014	6.36946	6.63711	6.43313
hsa_circ_0058521_16_2017	0.00628331	2.07525	1.05329	up	4.53553	3.48224	ATTTCAGACCAATGCCAGAGGAGCAACAGGTCTGTAAACAGATTTGGCTAGGATTATTTG	hsa_circ_0058521	chr2	228384663	228401709	+	circbase	circRNA	hsa_circ_0058521	AGFG1	NM_001135187	species_specific(MMU_CIRCpedia_31138)	3267	Detected	Detected	Detected	Not Detected	Not Detected	Detected	4.86166	4.42402	4.32091	3.77023	3.24832	3.42818
hsa_circ_0122551_3_1013	0.000411902	2.07	1.04963	up	10.7768	9.72715	GCCCTTCTTGTTCATATTCAGGAGCTTCTGTTATATTCAAAGCCTTGGCAAATGCAACAT	hsa_circ_0122551	chr3	158407951	158409437	+	circbase	circRNA	hsa_circ_0122551	GFM1	ENST00000486715.1	species_specific	85476	Detected	Detected	Detected	Detected	Detected	Detected	10.6209	10.6639	11.0455	9.59026	9.63789	9.9533
HSA_CIRCpedia_54607_15_100	0.00474679	2.06988	1.04955	up	8.08663	7.03708	GCCAGTGCAACACAACCTCAGCCAAGAAGAGTGTGAATCATGGCAATACAGTGAAAGACA	HSA_CIRCpedia_54607	chr6	21909469	22194116	+	circpedia	circRNA	HSA_CIRCpedia_54607	CASC15	ENST00000444265.6	species_specific	401237	Detected	Detected	Detected	Detected	Detected	Detected	8.45594	8.23194	7.572	7.36152	7.08529	6.66443
HSA_CIRCpedia_117922_16_28	0.00918773	2.06909	1.049	up	6.37056	5.32157	TAGCTTGGTGAAGTCAGTTACTGAATCAGACCTTGCATCGAAGTGGGAGTTTCATCAATT	HSA_CIRCpedia_117922	chr2	151428783	151438746	+	circpedia	circRNA	HSA_CIRCpedia_117922	RIF1	ENST00000444746.6	species_specific	55183	Detected	Detected	Detected	Detected	Detected	Detected	6.80474	6.31165	5.9953	5.62902	5.4628	4.87288
hsa_circ_0053359_7_23	0.00728128	2.06804	1.04826	up	8.59611	7.54785	CACACCTTCATGGAAAGCTTATTCTTCTAATTACACAATGCTGTGCTAATGGTTCAGTGG	hsa_circ_0053359	chr2	29160796	29164440	+	circbase	circRNA	hsa_circ_0053359	WDR43	NM_015131	species_specific	23160	Detected	Detected	Detected	Detected	Detected	Detected	8.97348	8.20342	8.61142	7.7741	7.31522	7.55422
HSA_CIRCpedia_7438_0_21	0.00310731	2.0623	1.04425	up	7.45424	6.40999	AAGACGTTCATATCATTGTCTTCCACAGATGTGTCACCAAACCAGACCAGGTGGTTACAG	HSA_CIRCpedia_7438	chr12	123210055	123223127	-	circpedia	circRNA	HSA_CIRCpedia_7438	MPHOSPH9	ENST00000606320.5	species_specific	10198	Detected	Detected	Detected	Detected	Detected	Detected	7.23087	7.69856	7.4333	6.28062	6.66718	6.28217
hsa_circ_0078294_14_4010	0.00564912	2.06035	1.04289	up	9.25596	8.21307	AAGCCGATTCCAGTTCCTGTATGATGTTCAGTATTGGATACAAATGACCGATTTCTACGA	hsa_circ_0078294	chr6	151277130	151336829	+	circbase	circRNA	hsa_circ_0078294	MTHFD1L	NM_001242767	species_specific(species_specific)	25902	Detected	Detected	Detected	Detected	Detected	Detected	8.88168	9.27855	9.60764	7.98457	8.21426	8.44037
HSA_CIRCpedia_362992_0_38	0.00445118	2.05879	1.0418	up	13.0413	11.9995	TGGTGCCACAGACAGCAGTGGAGAATTGATGTTTCTCATGAAATGTAATAGCTCTTCAAG	HSA_CIRCpedia_362992	chr7	26202970	26211756	+	circpedia	circRNA	HSA_CIRCpedia_362992	CBX3	ENST00000337620.8	species_specific	11335	Detected	Detected	Detected	Detected	Detected	Detected	13.1848	12.8737	13.0655	12.2709	11.7197	12.008
hsa_circ_0072013_0_28	0.00975788	2.05712	1.04062	up	7.62186	6.58123	ATTGACTGGATAGACAATGGAGAATGCCTGGACTTGATTGAGAAGGCAGTAGACAGCAGG	hsa_circ_0072013	chr5	16763589	16764505	-	circbase	circRNA	hsa_circ_0072013	MYO10	NM_012334	chr15_25735945_25736661_+	4651	Detected	Detected	Detected	Detected	Detected	Detected	7.74519	7.64358	7.4768	6.82558	6.39689	6.52123
HSA_CIRCpedia_62110_0_19	0.00998806	2.05702	1.04055	up	4.86032	3.81976	AGGTTTATTGAGTGTAGGTATAAAGAAGCTCGAGCATTCTTTCAGGAAGGCTGGTTTCGG	HSA_CIRCpedia_62110	chr9	105604214	105607951	+	circpedia	circRNA	HSA_CIRCpedia_62110	FKTN	ENST00000602661.5	species_specific	2218	Detected	Detected	Detected	Detected	Detected	Detected	5.17905	5.06554	4.33636	4.05713	3.89843	3.50374
hsa_circ_0128528_4_38	0.002762	2.05598	1.03982	up	7.63288	6.59306	ACTGGATAGACAATGGAGAATGCCTGGACTTGATTGAGAAGAACCGAGTAGTAAGGCAAA	hsa_circ_0128528	chr5	16763589	16780717	-	circbase	circRNA	hsa_circ_0128528	MYO10	NM_012334	species_specific	4651	Detected	Detected	Detected	Detected	Detected	Detected	7.84645	7.60811	7.44409	6.81156	6.47106	6.49655
HSA_CIRCpedia_114106_0_14	0.00674686	2.05584	1.03973	up	9.65548	8.61575	AAGTTAATATCTGGTTGGGTGAGCCGATCCAATGATCCACAGATGTAATCTATGCCAGCA	HSA_CIRCpedia_114106	chr2	61488164	61533903	-	circpedia	circRNA	HSA_CIRCpedia_114106	XPO1	ENST00000401558.6	species_specific	7514	Detected	Detected	Detected	Detected	Detected	Detected	9.71838	9.43625	9.8118	8.53001	8.39645	8.92079
hsa_circ_0014710_7_22	0.00242524	2.05462	1.03887	up	13.5967	12.5578	TGGCTGTGAAGCTGCAGACTTATAAGACAGCAGTGGAGACTATTGCAGATATCATCCGAA	hsa_circ_0014710	chr1	156280348	156304709	-	circbase	circRNA	hsa_circ_0014710	CCT3	NR_036564	species_specific	7203	Detected	Detected	Detected	Detected	Detected	Detected	13.6263	13.5569	13.6068	12.5922	12.427	12.6543
hsa_circ_0073869_16_1011	0.00139065	2.05136	1.03658	up	5.24778	4.2112	AGAGAAGAAATGAGGACATATCAGTATCGTTGGCCTTTACCAGAGTTTGATCCAAGCCAG	hsa_circ_0073869	chr5	131080256	131080383	-	circbase	circRNA	hsa_circ_0073869	FNIP1	NM_133372	species_specific(species_specific)	96459	Detected	Detected	Detected	Detected	Detected	Detected	5.50864	5.64635	4.58835	4.40377	4.61239	3.61744
hsa_circ_0040259_16_22	0.00449999	2.05023	1.03579	up	6.93129	5.8955	AGATCACTTTGGAGACAGATGAAGATATGTTCCAGGAGGGTCAGATGGTCCAAGTGGAGT	hsa_circ_0040259	chr16	70569210	70572363	+	circbase	circRNA	hsa_circ_0040259	SF3B3	NM_012426	species_specific	23450	Detected	Detected	Detected	Detected	Detected	Detected	7.45241	6.39589	6.94556	6.27997	5.45243	5.95411
hsa_circ_0076736_16_8	0.000965772	2.04726	1.0337	up	6.67331	5.63961	AATAAACTTAGCCATTTCGTACACATGGTCTCGAGGTAACCTTTGGTGGCGGGAAGAGTT	hsa_circ_0076736	chr6	52128811	52149582	-	circbase	circRNA	hsa_circ_0076736	MCM3	NM_002388	species_specific	4172	Detected	Detected	Detected	Detected	Detected	Detected	6.5693	6.70136	6.74925	5.47959	5.66834	5.77089
HSA_CIRCpedia_44917_13_28	0.00556547	2.04641	1.0331	up	9.00965	7.97655	ATCCAGTTGCCTCTGTTGACCAGGTTCTTCAGTGCTTGTAATACAACAGGAAGCGGGTTT	HSA_CIRCpedia_44917	chr3	194419878	194425529	-	circpedia	circRNA	HSA_CIRCpedia_44917	ATP13A3	ENST00000439040.5	species_specific	79572	Detected	Detected	Detected	Detected	Detected	Detected	9.12558	9.00396	8.89941	8.19269	8.02293	7.71404
hsa_circ_0047448_16_1009	0.00260291	2.04558	1.03251	up	9.12151	8.089	AGATTTCAATTGGCTCTTTGCGTTTCCAGGTTTGAAGATGGCACCATCTCATTCCTTGAT	hsa_circ_0047448	chr18	33783075	33840138	+	circbase	circRNA	hsa_circ_0047448	MOCOS	NM_017947	species_specific	55034	Detected	Detected	Detected	Detected	Detected	Detected	9.68153	8.91592	8.76708	8.6034	7.82377	7.83982
hsa_circ_0123141_9_1025	0.00683865	2.0446	1.03182	up	9.05677	8.02495	TTGTATCCAGTTGCCTCTGTTGACCAGGTTCTTCAGGTGACAGTATGTTGACTGCTGTCT	hsa_circ_0123141	chr3	194140607	194152621	-	circbase	circRNA	hsa_circ_0123141	ATP13A3	ENST00000439040.1	species_specific	79572	Detected	Detected	Detected	Detected	Detected	Detected	9.21191	9.04203	8.91637	8.13788	8.1753	7.76167
hsa_circ_0054769_16_19	0.00721619	2.04208	1.03004	up	6.12167	5.09163	CTCTATTTGCAGCCAGGAATGGAAGATGGATGACTATTGAAATGTATCCTAGTGACCAGG	hsa_circ_0054769	chr2	61456682	61538822	-	circbase	circRNA	hsa_circ_0054769	USP34	NM_014709	species_specific	9736	Detected	Detected	Detected	Detected	Detected	Detected	6.02934	6.20258	6.13309	5.17375	5.06542	5.03571
hsa_circ_0105867_14_35	0.00520642	2.04071	1.02907	up	6.05811	5.02904	AATGTTTGCTTGTCTGGAAATGGATTATGAGCTTTCTTGGACTCCGTACTGTTGGTGTAA	hsa_circ_0105867	chr16	70560489	70564820	+	circbase	circRNA	hsa_circ_0105867	SF3B3	NM_012426	species_specific	23450	Detected	Detected	Detected	Detected	Detected	Detected	6.50137	6.00279	5.67016	5.34638	4.96757	4.77317
hsa_circ_0123274_16_1029	0.00341705	2.03788	1.02707	up	4.98352	3.95645	GTGGTGATAAGAGATGGTCAGGGAATGAAGATGTGAGCTGCAATGAAATTCAAACTATAC	hsa_circ_0123274	chr3	197547195	197557734	+	circbase	circRNA	hsa_circ_0123274	LRCH3	ENST00000438796.2	species_specific	84859	Detected	Detected	Detected	Detected	Detected	Detected	5.07495	5.1522	4.72341	4.07688	4.21181	3.58065
hsa_circ_0063837_15_14	0.00676783	2.03785	1.02705	up	5.73231	4.70526	AGAAAGCACTGTATGGTTTGGAAGCTGCGGTTACTGAACATGCTAATCAGGCCAAGGAGA	hsa_circ_0063837	chr22	47089323	47107046	-	circbase	circRNA	hsa_circ_0063837	CERK	NM_022766	species_specific	64781	Detected	Detected	Detected	Detected	Detected	Detected	6.00426	5.7738	5.41887	5.08216	4.57863	4.45499
HSA_CIRCpedia_366578_16_1024	0.00204262	2.03067	1.02196	up	4.54454	3.52258	TTTATTCCCGATTGGAGACAGGACCAAAGGAATGCATTCACAGAGGAGGATTCTGAATTA	HSA_CIRCpedia_366578	chr2	112001200	112010066	+	circpedia	circRNA	HSA_CIRCpedia_366578	MERTK	ENST00000295408.8	species_specific	10461	Detected	Detected	Detected	Detected	Detected	Not Detected	5.04426	4.71744	3.87191	4.00327	3.78341	2.78106
HSA_CIRCpedia_44918_0_20	0.00653065	2.02926	1.02095	up	9.20619	8.18524	TTCATCATGTTGTATCCAGTTGCCTCTGTTGACCAGGTTCTTCAGGTGACAGTATGTTGA	HSA_CIRCpedia_44918	chr3	194419878	194431892	-	circpedia	circRNA	HSA_CIRCpedia_44918	ATP13A3	ENST00000439040.5	species_specific	79572	Detected	Detected	Detected	Detected	Detected	Detected	9.39271	9.14675	9.07911	8.395	8.25637	7.90434
hsa_circ_0097112_0_18	0.00551189	2.02885	1.02066	up	7.1067	6.08604	TTGCTGAAGCTAGAAGGGCAATTACTGGATGGAATGATATTCCAGAAATTCATGCCGAAG	hsa_circ_0097112	chr12	105504902	105516016	+	circbase	circRNA	hsa_circ_0097112	KIAA1033	ENST00000332180.5	chr10_83546784_83556923_+		Detected	Detected	Detected	Detected	Detected	Detected	7.1085	7.46836	6.74325	5.95273	6.5759	5.72948
HSA_CIRCpedia_178131_4_1011	0.00450535	2.02341	1.01679	up	9.69603	8.67924	TAATATCTGGTTGGGTGAGCCGATCCAATGATCCACAGATGTACTATGGACTACAAATTT	HSA_CIRCpedia_178131	chr2	61488164	61522683	-	circpedia	circRNA	HSA_CIRCpedia_178131	XPO1	ENST00000401558.6	species_specific	7514	Detected	Detected	Detected	Detected	Detected	Detected	9.75493	9.46755	9.86562	8.63183	8.57869	8.8272
HSA_CIRCpedia_70511_12_42	0.0097215	2.02132	1.0153	up	6.5964	5.5811	AAGGAGCGGAAGGTTAATGTTCTTCAGAAGAAGCACATGCAGATGACAATCCAGGCTCTC	HSA_CIRCpedia_70511	chr12	1083163	1141787	+	circpedia	circRNA	HSA_CIRCpedia_70511	ERC1	ENST00000543086.7	species_specific	23085	Detected	Detected	Detected	Detected	Detected	Detected	6.85615	6.53329	6.39975	5.64366	5.57991	5.51972
HSA_CIRCpedia_165259_7_27	0.00187675	2.02041	1.01465	up	8.78291	7.76826	TGAATGTTGAAGAAGTGGTAAATGACAGGAGCTGGAAGGAATTACTCAAGGTGATGAGGA	HSA_CIRCpedia_165259	chr3	122362967	122371800	-	circpedia	circRNA	HSA_CIRCpedia_165259	CCDC58	ENST00000291458.9	species_specific	131076	Detected	Detected	Detected	Detected	Detected	Detected	8.53255	9.32692	8.48925	7.43126	8.3421	7.53143
hsa_circ_0090152_1_19	0.00933822	2.01887	1.01355	up	6.28482	5.27128	TGCGGAGTGTGCACTGGAGAAACTTACTACCGATCATGAGAAAGGGTCATAATATTTATG	hsa_circ_0090152	chrX	24755741	24948666	+	circbase	circRNA	hsa_circ_0090152	POLA1	NM_016937	species_specific	5422	Detected	Detected	Detected	Detected	Detected	Detected	6.53901	6.3618	5.95367	5.33103	5.41656	5.06623
hsa_circ_0030573_14_13	0.00808464	2.0172	1.01236	up	4.43017	3.41782	GAACACCATTATTGACAGCGACAAGATAATGGCACTTCGTCTTAGTAACATGGCCATGGG	hsa_circ_0030573	chr13	95695935	95863035	-	circbase	circRNA	hsa_circ_0030573	ABCC4	NM_005845	species_specific	10257	Detected	Detected	Detected	Not Detected	Detected	Not Detected	4.6523	4.82562	3.8126	3.4939	3.98202	2.77753
hsa_circ_0005443_7_30	0.00380617	2.01542	1.01108	up	6.53009	5.51901	TCTGAGAACATTACAGCAGATCAAGAAATCCAGCTCAATGTCAGCTGCTGCTGGAAGTGG	hsa_circ_0005443	chr9	107645319	107651476	-	circbase	circRNA	hsa_circ_0005443	ABCA1	NM_005502	mmu_circ_0011676	19	Detected	Detected	Detected	Detected	Detected	Detected	6.55502	6.98842	6.04682	5.66864	5.92385	4.96453
HSA_CIRCpedia_363433_9_1021	0.00428552	2.01022	1.00736	up	5.05829	4.05094	CCAAGGAAGAAGAGACCACTAGAATCTGGAATTGAGAACTCTAGCTCACAATTAATCAAG	HSA_CIRCpedia_363433	chr18	26267515	26357794	+	circpedia	circRNA	HSA_CIRCpedia_363433	TAF4B	ENST00000269142.9	MMU_CIRCpedia_225465	6875	Detected	Detected	Detected	Detected	Detected	Detected	5.5609	4.7698	4.84418	4.52347	3.88907	3.74026
hsa_circ_0001376_0_1009	0.00942164	2.00989	1.00712	up	9.18249	8.17537	GTTTCTACACTGGAGAACTCGTCAAAGCCATAGTTGTTAGAACAGGTTCTCAACCCATTT	hsa_circ_0001376	chr3	194169185	194175121	-	circbase	circRNA	hsa_circ_0001376	ATP13A3	NM_024524	species_specific(species_specific)	79572	Detected	Detected	Detected	Detected	Detected	Detected	9.25104	9.08891	9.20751	8.29834	8.21848	8.00931
HSA_CIRCpedia_123303_10_16	0.00596784	2.00686	1.00494	up	9.25279	8.24785	AAAGAAGCCGATTCCAGTTCCTGTATGATGTTCAGGTAACGGCTGGTGTTCCTCTTAAGA	HSA_CIRCpedia_123303	chr6	151013778	151015693	+	circpedia	circRNA	HSA_CIRCpedia_123303	MTHFD1L	ENST00000367321.7	species_specific	25902	Detected	Detected	Detected	Detected	Detected	Detected	8.96109	9.15493	9.64236	7.92512	8.29787	8.52056
HSA_CIRCpedia_18148_11_28	0.00942526	2.00422	1.00304	up	8.25716	7.25412	GAGGTGAGAGTTTCACAGCTGCTGGCAGTAACTGGTATATTTGAAGGCTCCCATGATTCT	HSA_CIRCpedia_18148	chr16	67066681	67082339	+	circpedia	circRNA	HSA_CIRCpedia_18148	CBFB	ENST00000561924.6	species_specific	865	Detected	Detected	Detected	Detected	Detected	Detected	8.46611	8.08001	8.22535	7.35647	6.98769	7.4182
hsa_circ_0122547_0_40	0.00753922	2.00231	1.00167	up	10.8136	9.81198	GAAGCCCTTCTTGTTCATATTCAGGAGCTTCTGTTATATTCAAAGGTAGGTCGATTTGGA	hsa_circ_0122547	chr3	158376710	158409437	+	circbase	circRNA	hsa_circ_0122547	GFM1	ENST00000486715.1	species_specific	85476	Detected	Detected	Detected	Detected	Detected	Detected	10.6882	10.6924	11.0603	9.63348	9.86166	9.94081
HSA_CIRCpedia_135099_16_22	0.00196362	2.0017	1.00123	up	5.30088	4.29965	TTTGCATTTGCAAACTCACATTTGTCAAGGTTCTCGTTGCCGCATTTGCAGTTTCAGGAT	HSA_CIRCpedia_135099	chr2	178384038	178389153	+	circpedia	circRNA	HSA_CIRCpedia_135099	OSBPL6	ENST00000392505.6	species_specific	114880	Detected	Detected	Detected	Detected	Detected	Detected	5.59184	5.18221	5.12859	4.58914	4.10476	4.20505
HSA_CIRCpedia_6898_3_1042	0.00305071	2.00077	1.00056	up	7.39908	6.39852	GGCAGAGAGAAGGAAACACTTAGAGGAAGTTCTGGAGATGAAATATGGTGTAAGATACTT	HSA_CIRCpedia_6898	chr12	1027747	1290012	+	circpedia	circRNA	HSA_CIRCpedia_6898	ERC1	ENST00000543086.7	MMU_CIRCpedia_4845	23085	Detected	Detected	Detected	Detected	Detected	Detected	7.81137	7.14959	7.23628	6.73635	6.11523	6.34399
hsa_circ_0110745_16_33	0.0023417	2.00042	1.0003	up	6.36902	5.36871	TCAAGTCTAAGATAGTTGCTGAATTTCGAGGATCCATCTGTCTCTAAGTCTGTAGAACGA	hsa_circ_0110745	chr1	150413398	150415759	+	circbase	circRNA	hsa_circ_0110745	RPRD2	NM_015203	species_specific	23248	Detected	Detected	Detected	Detected	Detected	Detected	6.44406	6.04505	6.61795	5.49396	5.0915	5.52068
HSA_CIRCpedia_364860_16_52	0.00906891	-2.01193	-1.00858	down	5.62865	6.63724	GTCATACCTATGCTATTAGGAGGGTGAAAGCTGTGGAACCCTACTAATATTGGATCCAGA	HSA_CIRCpedia_364860	chr6	136825213	136870003	+	circpedia	circRNA	HSA_CIRCpedia_364860	PEX7	ENST00000541292.5	species_specific	5191	Detected	Detected	Detected	Detected	Detected	Detected	6.04177	5.65292	5.19127	7.13217	6.46882	6.31072
HSA_CIRCpedia_375650_13_23	0.000883826	-2.01504	-1.01081	down	10.434	11.4448	TTTAGTAGTCGCAGACCTCGAAATGATAGACGGAATTTGAGGATCCAAGGGATGCAGATG	HSA_CIRCpedia_375650	chr14	69768603	69768896	+	circpedia	circRNA	HSA_CIRCpedia_375650	SRSF5	ENST00000553521.5	species_specific	6430	Detected	Detected	Detected	Detected	Detected	Detected	10.3467	10.2995	10.6556	11.3539	11.3641	11.6163
HSA_CIRCpedia_366951_6_1022	0.00687962	-2.01757	-1.01262	down	9.31558	10.3282	CCCAGCAGCCATCACTGAATACAATGATTCAGCAACAGACACCAATGTTGTTATGAATTA	HSA_CIRCpedia_366951	chr5	157789362	157817547	-	circpedia	circRNA	HSA_CIRCpedia_366951	CLINT1	ENST00000523094.5	MMU_CIRCpedia_20726	9685	Detected	Detected	Detected	Detected	Detected	Detected	9.13628	9.01826	9.7922	10.1454	10.1788	10.6604
hsa_circ_0079459_16_28	0.00321185	-2.01768	-1.0127	down	3.30882	4.32151	TGTTAAGCCAACAAGTGGAAATGCCTTCACTATTTCTGATGCACGATTACACCCATGTGG	hsa_circ_0079459	chr7	12391198	12423227	-	circbase	circRNA	hsa_circ_0079459	VWDE	NM_001135924	species_specific	221806	Not Detected	Detected	Not Detected	Detected	Detected	Detected	3.62833	3.22765	3.07048	4.73682	4.13724	4.09048
hsa_circ_0074809_15_1014	0.00514321	-2.0218	-1.01564	down	9.00614	10.0218	GGACTTGGTTTGCCTATGTCAAGATCACAGATGAGCATGGTAAGGATCAAGGTATAAATA	hsa_circ_0074809	chr5	157218710	157240235	-	circbase	circRNA	hsa_circ_0074809	CLINT1	NM_001195555	species_specific(species_specific)	9685	Detected	Detected	Detected	Detected	Detected	Detected	8.98664	8.76585	9.26594	9.92045	9.92737	10.2175
hsa_circ_0095622_16_1009	0.000358074	-2.02294	-1.01645	down	3.70392	4.72037	TTTGGAAACATTAAAGAAGCCATTTATCCATGTCTCTTGTCGTCACCAGTATGGTAGCTG	hsa_circ_0095622	chr11	22281064	22284589	+	circbase	circRNA	hsa_circ_0095622	ANO5	NM_213599	species_specific(species_specific)	203859	Not Detected	Detected	Detected	Detected	Detected	Detected	3.38672	4.24583	3.4792	4.37585	5.25249	4.53278
HSA_CIRCpedia_154975_1_88	0.00572805	-2.03582	-1.02561	down	5.16707	6.19268	CAGCACAGATATTTGCAATTCATCAGTTAGGACCTGGATATAAGCCAAGACATGCAGTAA	HSA_CIRCpedia_154975	chr13	35045305	35058863	+	circpedia	circRNA	HSA_CIRCpedia_154975	NBEA	ENST00000400445.7	MMU_CIRCpedia_23443	26960	Detected	Detected	Detected	Detected	Detected	Detected	5.53555	5.79071	4.17494	6.46408	6.75921	5.35475
HSA_CIRCpedia_178619_16_36	0.00290427	-2.04028	-1.02877	down	8.62906	9.65783	GCCGTCAGAGTATCCATTGCAATTTCCAGGTTGGAAGTTAAAGATAAGACAGATGAAGTA	HSA_CIRCpedia_178619	chr7	92095022	92102826	+	circpedia	circRNA	HSA_CIRCpedia_178619	AKAP9	ENST00000356239.7	species_specific	10142	Detected	Detected	Detected	Detected	Detected	Detected	8.31722	8.72615	8.8438	9.25693	9.7419	9.97466
hsa_circ_0060820_7_24	0.00497924	-2.05073	-1.03613	down	10.2485	11.2847	CACTGGATGCCTATTTAGAAATAAAGTGTATGCTGCTGGTGCTTGTACTATTTGGCAGAG	hsa_circ_0060820	chr20	48497460	48508772	+	circbase	circRNA	hsa_circ_0060820	SLC9A8	NM_015266	species_specific	23315	Detected	Detected	Detected	Detected	Detected	Detected	10.0077	10.4706	10.2672	11.1038	11.3608	11.3894
HSA_CIRCpedia_360427_16_1006	0.0032473	-2.05687	-1.04045	down	8.75487	9.79532	GCCGTCAGAGTATCCATTGCAATTTCCAGCTTGAACATGCGAAAGTGACACAGACAGAGT	HSA_CIRCpedia_360427	chr7	92061259	92102826	+	circpedia	circRNA	HSA_CIRCpedia_360427	AKAP9	ENST00000356239.7	species_specific	10142	Detected	Detected	Detected	Detected	Detected	Detected	8.4164	8.87115	8.97705	9.34144	9.94463	10.0999
hsa_circ_0101924_0_20	0.00746647	-2.08009	-1.05665	down	6.8772	7.93385	TGATTTGCACTATCTAAACCTAGACACCTGGACTTGGTCTGGAAGTCTATTGAAGACAAT	hsa_circ_0101924	chr14	50175876	50196266	+	circbase	circRNA	hsa_circ_0101924	KLHDC1	ENST00000359332.2	species_specific	122773	Detected	Detected	Detected	Detected	Detected	Detected	7.23575	6.69609	6.69978	8.18062	7.9348	7.68613
hsa_circ_0061604_0_10	0.00333935	-2.08247	-1.05829	down	6.65622	7.71451	CTTGGTCAAGCAGTATGAAAGCGAATCTGTGAAGCTCTCTGTCAGGTCCTTGTTTGTCGT	hsa_circ_0061604	chr21	37612062	37618975	+	circbase	circRNA	hsa_circ_0061604	DOPEY2	NM_005128	species_specific		Detected	Detected	Detected	Detected	Detected	Detected	6.85802	6.83354	6.27709	7.94153	7.7753	7.42669
hsa_circ_0095675_7_22	0.00202111	-2.08465	-1.05981	down	3.60132	4.66113	AAACTGGAAGAGAAACATCCTAAGGCTTCTGCTCAGAGGTAGATCCCAATATTGTCCTTC	hsa_circ_0095675	chr11	31086015	31115731	-	circbase	circRNA	hsa_circ_0095675	DCDC1	ENST00000597505.1	species_specific	341019	Detected	Detected	Not Detected	Detected	Detected	Detected	4.17704	3.65184	2.97507	5.25762	4.78194	3.94382
hsa_circ_0042837_0_25	0.00141042	-2.08876	-1.06265	down	8.44248	9.50513	AACATTATTGCCATCGCTGATGGGTACCAGCAACAACATTCACAGTTTGGGACAGAGCAC	hsa_circ_0042837	chr17	28776570	28789080	+	circbase	circRNA	hsa_circ_0042837	CPD	NM_001304	species_specific	1362	Detected	Detected	Detected	Detected	Detected	Detected	8.56645	8.67526	8.08573	9.62294	9.80998	9.08246
hsa_circ_0138696_3_1004	0.00139493	-2.09686	-1.06823	down	6.59651	7.66474	TACAAATGGGAGCAAATCAATGCCTTGGGAGCTGACAATGAGTGAGATTAGTCGCCTGGA	hsa_circ_0138696	chr9	35236465	35243361	+	circbase	circRNA	hsa_circ_0138696	UNC13B	NM_006377	chr4_43095745_43101874_+	10497	Detected	Detected	Detected	Detected	Detected	Detected	6.62864	6.56839	6.5925	7.62212	7.69839	7.67371
hsa_circ_0094447_16_1039	0.00337049	-2.0991	-1.06977	down	5.85708	6.92685	AGCTTCAGCACAATGACATTGACAAACGGGTCGATCTTCTCTCTTTCCCTTTGAAGATGC	hsa_circ_0094447	chr10	93841076	93904869	-	circbase	circRNA	hsa_circ_0094447	CPEB3	ENST00000412050.4	mmu_circ_0000947(MMU_CIRCpedia_18413)	22849	Detected	Detected	Detected	Detected	Detected	Detected	5.42878	5.86046	6.28198	6.5989	6.8162	7.36546
hsa_circ_0109981_0_23	0.00548678	-2.09932	-1.06992	down	5.22494	6.29486	CTTCAAATCACCAACTGTGGGAACCAACTGCCTCTTATTGCCTTGATGTTCATCATCAGA	hsa_circ_0109981	chr19	58212355	58214156	-	circbase	circRNA	hsa_circ_0109981	ZNF154	NM_001085384	species_specific	7710	Detected	Detected	Detected	Detected	Detected	Detected	5.0089	5.48016	5.18575	6.076	6.41367	6.3949
hsa_circ_0064845_16_1006	0.00729273	-2.11384	-1.07987	down	9.47707	10.5569	ATGAAACATTGGTGCACAGTTCGTTTAAGCCTCCCAGTGCAACGTCAGCTTAAAGAAGCA	hsa_circ_0064845	chr3	37988547	38006163	+	circbase	circRNA	hsa_circ_0064845	CTDSPL	NM_001008392	species_specific	10217	Detected	Detected	Detected	Detected	Detected	Detected	9.26917	9.5684	9.59364	10.4935	10.6767	10.5006
hsa_circ_0139477_0_28	0.00434153	-2.115	-1.08066	down	4.91663	5.99729	GCTGGGTCTTGCAGCAAATCCAGTCCTAAAGCTGAAGAGGAAGAAACCATAATCAATTCC	hsa_circ_0139477	chrX	101911079	101911361	+	circbase	circRNA	hsa_circ_0139477	GPRASP1	NM_001184727	species_specific	9737	Detected	Detected	Detected	Detected	Detected	Detected	4.98184	4.83563	4.93243	6.20529	5.84073	5.94585
hsa_circ_0015890_7_12	0.00739987	-2.12801	-1.08951	down	12.1731	13.2627	GATTTCTCATCTGGTCAATAAAGCTGTTTAGACCAGAATCCTGGCATAAGGCCTGCTTTC	hsa_circ_0015890	chr1	201452657	201454504	-	circbase	circRNA	hsa_circ_0015890	CSRP1	NM_001193571	species_specific	1465	Detected	Detected	Detected	Detected	Detected	Detected	12.2483	12.5763	11.6948	13.5255	13.5563	12.7062
hsa_circ_0123720_16_2006	0.00785579	-2.13384	-1.09345	down	7.40384	8.49729	CGGTTGAAATCGATGGAACTATACATCAGCCTCCCAGTGCAACGTCAGCTTAAAGAAGCA	hsa_circ_0123720	chr3	37988547	38009373	+	circbase	circRNA	hsa_circ_0123720	CTDSPL	ENST00000273179.5	species_specific(species_specific)	10217	Detected	Detected	Detected	Detected	Detected	Detected	7.20147	7.46911	7.54094	8.44221	8.59957	8.4501
HSA_CIRCpedia_138124_7_16	0.0063902	-2.14061	-1.09802	down	5.64259	6.74061	ATGATGCAGACACTGTTGAACTCTGTGGTGCGCTTAAGGTTGCCATGTCAAATCTTAGCG	HSA_CIRCpedia_138124	chr3	32138586	32146734	+	circpedia	circRNA	HSA_CIRCpedia_138124	GPD1L	ENST00000282541.9	species_specific	23171	Detected	Detected	Detected	Detected	Detected	Detected	5.66098	5.4649	5.8019	6.70658	6.44327	7.07199
HSA_CIRCpedia_356903_7_22	0.0040121	-2.14325	-1.0998	down	5.20843	6.30823	TGATGATGGCTCAAGAGGCAGAACAGATCAGCATTCAGAGGCACACAAAGCGTAGTTTCT	HSA_CIRCpedia_356903	chr7	100405012	100420678	-	circpedia	circRNA	HSA_CIRCpedia_356903	ZCWPW1	ENST00000398027.6	species_specific	55063	Detected	Detected	Detected	Detected	Detected	Detected	5.83406	4.94458	4.84666	7.05319	6.04769	5.82381
hsa_circ_0132632_9_25	0.000998219	-2.16277	-1.11288	down	3.77316	4.88605	AGTTCTTATTGCTCCTGGAGCTTGTAGCTCCAATCTCCTCCAGAAACCCTACAATTCAGT	hsa_circ_0132632	chr6	90076946	90077255	+	circbase	circRNA	hsa_circ_0132632	RRAGD	NM_021244	species_specific	58528	Not Detected	Detected	Detected	Detected	Detected	Detected	3.75569	3.73206	3.83175	4.85986	4.90977	4.8885
HSA_CIRCpedia_45538_10_10	0.0027415	-2.17218	-1.11915	down	7.69604	8.81519	TTGTTCCGGTTGAAATCGATGGAACTATACATCAGCCACCAGCTAAGTACCTTCTTCCAG	HSA_CIRCpedia_45538	chr3	37964570	37967882	+	circpedia	circRNA	HSA_CIRCpedia_45538	CTDSPL	ENST00000443503.6	species_specific	10217	Detected	Detected	Detected	Detected	Detected	Detected	7.58269	7.7325	7.77293	8.77807	8.89089	8.7766
hsa_circ_0119285_16_26	0.00228493	-2.17634	-1.1219	down	9.32307	10.445	ACCAGTCCAGCTGAACTCTGGCTCTCAAAGTATCAGACTTGGTGATAATTCTGAATTATG	hsa_circ_0119285	chr2	229965	234272	-	circbase	circRNA	hsa_circ_0119285	SH3YL1	ENST00000403657.1	mmu_circ_0003889	26751	Detected	Detected	Detected	Detected	Detected	Detected	9.53185	9.16767	9.26969	10.5595	10.2921	10.4833
hsa_circ_0103368_16_14	0.00530948	-2.19437	-1.13381	down	5.55959	6.69339	TACACAATTATCCCATAGCAACTGATTCACATCCGTACCCTTCCGAAGAGCAGAAGAAAC	hsa_circ_0103368	chr15	37235298	37242601	-	circbase	circRNA	hsa_circ_0103368	MEIS2	ENST00000561208.1	species_specific	4212	Detected	Detected	Detected	Detected	Detected	Detected	5.72704	6.09854	4.85318	6.99421	7.08022	6.00575
hsa_circ_0129683_1_2082	0.00265592	-2.19824	-1.13635	down	2.84791	3.98426	ATATTCTTCTGCATCTTCATTGTGCAGATTCTCGTGCTGCCAAAGAGCGGCTTCTGCTCT	hsa_circ_0129683	chr5	7690803	7727374	+	circbase	circRNA	hsa_circ_0129683	ADCY2	ENST00000338316.4	species_specific(species_specific)	108	Not Detected	Not Detected	Not Detected	Detected	Detected	Detected	3.37011	2.73469	2.43893	4.61982	3.78807	3.54488
hsa_circ_0026526_16_35	0.00651182	-2.20246	-1.13912	down	8.72171	9.86083	AACAGAGACCACTGGAAGGAGTCAGATAGAGTATCGAGATCGTTATGATTCAGACCGGTA	hsa_circ_0026526	chr12	53421565	53433127	+	circbase	circRNA	hsa_circ_0026526	EIF4B	NM_001417	species_specific	1975	Detected	Detected	Detected	Detected	Detected	Detected	8.82891	8.65593	8.68028	10.1267	9.63377	9.82199
hsa_circ_0077550_16_26	0.00969232	-2.20919	-1.14352	down	9.09101	10.2345	CTGCAGAGGAACAGCCAGCAGAAGATGGGTGTTAGATGATGAAGATAGCAACAACATCAC	hsa_circ_0077550	chr6	108215041	108218935	-	circbase	circRNA	hsa_circ_0077550	SEC63	NM_007214	species_specific	11231	Detected	Detected	Detected	Detected	Detected	Detected	9.10699	9.27673	8.8893	10.4702	10.2616	9.97181
hsa_circ_0018826_16_30	0.00604123	-2.2152	-1.14744	down	5.51792	6.66536	GTACATTATATCTCCACCACTTCCCTTTGAACTTTGTCATGAATTGTCAGTGCTGAGTTC	hsa_circ_0018826	chr10	75302560	75351298	-	circbase	circRNA	hsa_circ_0018826	USP54	NM_152586	species_specific	159195	Detected	Detected	Detected	Detected	Detected	Detected	5.22348	5.69282	5.63748	6.54968	6.74035	6.70604
HSA_CIRCpedia_124982_1_13	0.00957395	-2.23565	-1.16069	down	6.98716	8.14785	CAGGGCGAAGTACATTAGCAGCATTGATAGCGGCTCAACGTGTGGAAGTTCATGATTTGT	HSA_CIRCpedia_124982	chr1	64768655	64781571	+	circpedia	circRNA	HSA_CIRCpedia_124982	RAVER2	ENST00000294428.7	MMU_CIRCpedia_412	55225	Detected	Detected	Detected	Detected	Detected	Detected	7.39728	6.79993	6.76427	8.50552	8.1797	7.75833
hsa_circ_0030315_5_12	0.00863325	-2.23697	-1.16154	down	10.3143	11.4758	AAATAAATACTACCGAGGCTGTGATCAGGCTCACCTTGAAAGGCAGCAAGTGGTTCTGAC	hsa_circ_0030315	chr13	52342128	52346047	-	circbase	circRNA	hsa_circ_0030315	DHRS12	NM_024705	species_specific	79758	Detected	Detected	Detected	Detected	Detected	Detected	10.6468	10.3551	9.94093	11.6565	11.4579	11.313
hsa_circ_0064674_8_1006	0.00895809	-2.24436	-1.16631	down	5.48507	6.65138	TGATGCAGACACTGTTGAACTCTGTGGTGCGCTTAAGGTTGCCATGTCAAATCTTAGCGA	hsa_circ_0064674	chr3	32180078	32188226	+	circbase	circRNA	hsa_circ_0064674	GPD1L	NM_015141	species_specific	23171	Detected	Detected	Detected	Detected	Detected	Detected	5.58684	5.27238	5.596	6.53132	6.53739	6.88542
HSA_CIRCpedia_140852_8_17	0.00837818	-2.25246	-1.1715	down	7.5137	8.6852	TATTCCCATCTAGTCGACTACTTCCCAGAATATGATGGGACAGGAGAGAGTGGCAAGAGT	HSA_CIRCpedia_140852	chr9	77728513	77922345	-	circpedia	circRNA	HSA_CIRCpedia_140852	GNAQ	ENST00000286548.8	species_specific	2776	Detected	Detected	Detected	Detected	Detected	Detected	7.44191	7.73337	7.36582	8.82596	8.76619	8.46344
HSA_CIRCpedia_121606_7_30	0.0044681	-2.2549	-1.17306	down	6.14067	7.31374	TTGGAGGCAGCTGAGTTTATCAAATTCACAGTCATCAGGAAGCCACCCTTCTTCCACAAG	HSA_CIRCpedia_121606	chr7	74803297	74810952	-	circpedia	circRNA	HSA_CIRCpedia_121606	GTF2IRD2	ENST00000451013.6	species_specific	84163	Detected	Detected	Detected	Detected	Detected	Detected	6.23359	5.92661	6.26182	7.44844	7.21016	7.28261
HSA_CIRCpedia_52551_9_22	0.00902859	-2.26666	-1.18057	down	5.5235	6.70407	CGGGACTGTGGACTGGAACCACATCTACTTTGAAAGGTAATGGAACTTAATCGATCTGAG	HSA_CIRCpedia_52551	chr5	73911274	73923164	+	circpedia	circRNA	HSA_CIRCpedia_52551	ARHGEF28	ENST00000545377.5	species_specific	64283	Detected	Detected	Detected	Detected	Detected	Detected	6.18482	5.64529	4.7404	7.16396	6.83803	6.11021
HSA_CIRCpedia_390_2_38	0.00468276	-2.27029	-1.18287	down	9.80566	10.9885	CTCTGGAGGTGGGCAGCAATCTGTCAATCACCTTGTTAAAGAGGAGAACTGTGTTTATGA	HSA_CIRCpedia_390	chr10	110885252	110890670	+	circpedia	circRNA	HSA_CIRCpedia_390	PDCD4	ENST00000393104.6	species_specific	27250	Detected	Detected	Detected	Detected	Detected	Detected	9.70822	9.89485	9.8139	10.7286	11.1584	11.0785
hsa_circ_0013134_15_28	0.00327646	-2.27143	-1.1836	down	5.69315	6.87676	CTGTGATCCACCATGAAGCAGAATCTAAAGGTCACACTTCACCTGAATCCCATCTCCTCA	hsa_circ_0013134	chr1	92174219	92224307	-	circbase	circRNA	hsa_circ_0013134	TGFBR3	NR_036634	species_specific	7049	Detected	Detected	Detected	Detected	Detected	Detected	5.79191	5.65546	5.63208	6.85611	6.8427	6.93146
hsa_circ_0103924_0_38	0.00142178	-2.29881	-1.20089	down	8.00702	9.2079	CTTTAGAGCAAGAGGAGCTTCAAGCATTGCAGATAGAGCAAGGAGACCTGAAAGATGTCT	hsa_circ_0103924	chr15	55677797	55681631	-	circbase	circRNA	hsa_circ_0103924	CCPG1	NM_004748	species_specific	9236	Detected	Detected	Detected	Detected	Detected	Detected	8.13612	8.10554	7.77938	9.27641	9.39513	8.95218
hsa_circ_0125794_0_22	0.00572606	-2.32377	-1.21647	down	7.87524	9.09171	GGAAATCCTCCGCCCATTTATGTTGGGTCTTCTCCAACTCTGAAGATGCAAGTATTGGCA	hsa_circ_0125794	chr4	174213258	174225269	+	circbase	circRNA	hsa_circ_0125794	GALNT7	NM_017423	species_specific	51809	Detected	Detected	Detected	Detected	Detected	Detected	7.70078	7.9854	7.93954	9.07403	9.20836	8.99273
hsa_circ_0093795_7_19	0.00891612	-2.32819	-1.21921	down	11.2149	12.4341	AAAGAAGAGCCACTCGTAACAGCGAACGGTCAGTCAAGAACTGGCAAGGGAACTGAATTT	hsa_circ_0093795	chr10	61802429	61824046	-	circbase	circRNA	hsa_circ_0093795	ANK3	NM_001204404	species_specific	288	Detected	Detected	Detected	Detected	Detected	Detected	11.2824	11.3986	10.9637	12.3813	12.5064	12.4147
hsa_circ_0020577_14_22	0.00976125	-2.33445	-1.22308	down	7.56563	8.78872	GCTGATTAAAGTGATAGCGATTCAGATTACAGTCTTGTCAGCAAGATTTGTCCTGTTGAG	hsa_circ_0020577	chr10	135175986	135179599	-	circbase	circRNA	hsa_circ_0020577	ECHS1	NM_004092	species_specific	1892	Detected	Detected	Detected	Detected	Detected	Detected	7.30394	7.64662	7.74634	8.76783	8.78036	8.81796
hsa_circ_0018825_0_24	0.00379326	-2.33831	-1.22547	down	6.33527	7.56074	GCCTTTCATCCAGATGGTACATTATATCTCCACCACTTCCCTTTGTAACAATAGCAGAGC	hsa_circ_0018825	chr10	75302560	75313098	-	circbase	circRNA	hsa_circ_0018825	USP54	NM_152586	species_specific	159195	Detected	Detected	Detected	Detected	Detected	Detected	6.09542	6.50519	6.4052	7.4716	7.66763	7.54299
hsa_circ_0070510_0_20	0.00563288	-2.34447	-1.22926	down	7.45462	8.68388	AGAGCGTGAAGCTTCTTACCGTTAAGACAATTTCTCATGAGTCTGTAATAGGCACTGAGG	hsa_circ_0070510	chr4	101337054	101344237	-	circbase	circRNA	hsa_circ_0070510	EMCN	NM_016242	species_specific	51705	Detected	Detected	Detected	Detected	Detected	Detected	7.27048	6.92559	8.1678	8.6132	8.225	9.21345
hsa_circ_0071447_0_19	0.00367777	-2.36501	-1.24184	down	7.06816	8.31	ATTCAAGCACGAAGTATTGGTGCTCAGAAGGCTAAACTTGGACAGGAAGACAGAGATGTC	hsa_circ_0071447	chr4	174169130	174216677	+	circbase	circRNA	hsa_circ_0071447	GALNT7	NM_017423	species_specific	51809	Detected	Detected	Detected	Detected	Detected	Detected	6.81887	7.45837	6.92723	8.20838	8.5989	8.12272
hsa_circ_0042336_14_19	0.00344055	-2.36608	-1.2425	down	8.09997	9.34247	TCTATTGCCTGCAACAAGAACACCTGTCCAGATACTATGGCGGGACTGAGTTTATTGATG	hsa_circ_0042336	chr17	18233868	18251754	-	circbase	circRNA	hsa_circ_0042336	SHMT1	NM_004169	species_specific	6470	Detected	Detected	Detected	Detected	Detected	Detected	8.39272	8.16344	7.74375	9.50527	9.41302	9.10911
HSA_CIRCpedia_352504_4_554	0.00283248	-2.40045	-1.26331	down	9.70868	10.972	CTGGAGGTGGGCAGCAATCTGTCAATCACCTTGTTAAAGAGGAAATGTTAAGAGATTTAA	HSA_CIRCpedia_352504	chr10	110887664	110890670	+	circpedia	circRNA	HSA_CIRCpedia_352504	PDCD4	ENST00000393104.6	species_specific	27250	Detected	Detected	Detected	Detected	Detected	Detected	9.60539	9.83402	9.68662	10.7576	11.0869	11.0715
HSA_CIRCpedia_344857_0_34	0.00484578	-2.40152	-1.26395	down	4.76302	6.02697	TGAGTAATAACCAACCCAAGCAAGTCCAGCCTCTTTCTGCAGAAGGTGATGGTCTTGTTT	HSA_CIRCpedia_344857	chr15	96121830	96132062	-	circpedia	circRNA	HSA_CIRCpedia_344857	NR2F2-AS1	ENST00000620029.4	species_specific	644192	Detected	Detected	Detected	Detected	Detected	Detected	4.78158	4.45477	5.05272	6.00705	5.88724	6.18663
hsa_circ_0100378_12_4004	0.000561648	-2.41051	-1.26934	down	4.73058	5.99992	AAACCTGAAGACTTTGTGCGGATCAACAGGATGGTTCTTGCATACACTGAGGGACTTCAC	hsa_circ_0100378	chr13	36124613	36180715	+	circbase	circRNA	hsa_circ_0100378	NBEA	NM_015678	mmu_circ_0010697(MMU_CIRCpedia_23245)	26960	Detected	Detected	Detected	Detected	Detected	Detected	5.15682	5.28993	3.745	6.47033	6.50177	5.02766
HSA_CIRCpedia_156811_13_3	0.00911383	-2.41429	-1.2716	down	5.75991	7.03151	ATGAAGTGAGTTATCGGCGATATGGTGATGAGCCCTTATCAGAATGTGACGGAGTTCGAC	HSA_CIRCpedia_156811	chr19	7141676	7166404	-	circpedia	circRNA	HSA_CIRCpedia_156811	INSR	ENST00000341500.9	species_specific	3643	Detected	Detected	Detected	Detected	Detected	Detected	5.67367	6.21803	5.38804	7.17096	7.29542	6.62815
hsa_circ_0113760_10_2025	0.00715106	-2.41493	-1.27198	down	5.65868	6.93066	ATGAGGAGGTCTTTACCCAGCACATCCTCTACGAGATTCAAGTCAATCTGAAAGTCCCAG	hsa_circ_0113760	chr1	61743191	61818239	+	circbase	circRNA	hsa_circ_0113760	NFIA	ENST00000403491.3	species_specific	4774	Detected	Detected	Detected	Detected	Detected	Detected	5.42769	6.08717	5.46118	6.89072	7.17582	6.72544
hsa_circ_0114797_7_17	0.00498631	-2.44484	-1.28974	down	5.30531	6.59505	ATCACATGTTCTTCATCGCGATAACGAAGAAACCTGAGATGCATTGCTGTTTGCTCCCTT	hsa_circ_0114797	chr20	20475760	20512439	-	circbase	circRNA	hsa_circ_0114797	RALGAPA2	NM_020343	species_specific	57186	Detected	Detected	Detected	Detected	Detected	Detected	5.57004	5.51016	4.83573	7.0111	6.63538	6.13868
hsa_circ_0114819_3_13	0.00941208	-2.45111	-1.29344	down	6.05384	7.34728	ACACGAGGTTATGTCAACTTCGTGAATGAAGTATTTCACCAGGCTCAACTTTAAAGAAGC	hsa_circ_0114819	chr20	20610006	20624193	-	circbase	circRNA	hsa_circ_0114819	RALGAPA2	NM_020343	species_specific	57186	Detected	Detected	Detected	Detected	Detected	Detected	6.46928	6.15432	5.53792	7.58195	7.38515	7.07473
hsa_circ_0030025_16_17	0.00504914	-2.45726	-1.29705	down	5.56737	6.86441	TCCATATACTCCTAATCCTGTAGGAACAGCCTCCTTCAACATATAATCCACATAAACCTG	hsa_circ_0030025	chr13	39596462	39597267	-	circbase	circRNA	hsa_circ_0030025	PROSER1	NM_025138	species_specific	80209	Detected	Detected	Detected	Detected	Detected	Detected	5.38742	5.76162	5.55306	6.81052	7.11295	6.66977
hsa_circ_0071450_0_12	0.00401813	-2.47852	-1.30948	down	7.7059	9.01537	AGTTAACTGGTATGCACCACTTGTAGCTCCCATATCTAAGGACAGATGCAAGTATTGGCA	hsa_circ_0071450	chr4	174213258	174216994	+	circbase	circRNA	hsa_circ_0071450	GALNT7	NM_017423	species_specific	51809	Detected	Detected	Detected	Detected	Detected	Detected	7.49357	7.98779	7.63632	8.96946	9.21909	8.85757
hsa_circ_0092663_13_4010	0.000684446	-2.48409	-1.31272	down	8.68156	9.99428	GGCAGCAATCTGTCAATCACCTTGTTAAAGAGATCCTGATAACTTAAGTGACTCTCTCTT	hsa_circ_0092663	chr10	112640990	112650428	+	circbase	circRNA	hsa_circ_0092663	PDCD4	NM_145341	species_specific(species_specific)	27250	Detected	Detected	Detected	Detected	Detected	Detected	8.50322	8.87837	8.66308	9.77865	10.1597	10.0444
hsa_circ_0086820_3_16	0.00929395	-2.50344	-1.32391	down	9.35735	10.6813	CAGGAGATTATAGGCTAGTCTGTAATAAATTATCTTATAGCAGGTCTGGTGTGGACGATC	hsa_circ_0086820	chr9	35403163	35405332	+	circbase	circRNA	hsa_circ_0086820	UNC13B	NM_006377	species_specific	10497	Detected	Detected	Detected	Detected	Detected	Detected	9.27619	9.16725	9.62862	10.519	10.743	10.7818
hsa_circ_0048951_16_654	0.00667566	-2.50744	-1.32621	down	6.73499	8.0612	ACCCACCTATTTCTACGTGACAGACTATTACAATCTGGCAGCTGAGCTAGAAGCCAACCT	hsa_circ_0048951	chr19	7132168	7172445	-	circbase	circRNA	hsa_circ_0048951	INSR	NM_000208	species_specific	3643	Detected	Detected	Detected	Detected	Detected	Detected	6.85587	6.66229	6.68681	8.23283	8.14656	7.80421
HSA_CIRCpedia_126672_2_28	0.00485926	-2.51121	-1.32839	down	6.07157	7.39996	CTTTGAAGGTTCTGGGATACTTTCTGAAGCATTTAGGTCACAACTGGTTGGTGGAGAATT	HSA_CIRCpedia_126672	chr13	35040932	35123574	+	circpedia	circRNA	HSA_CIRCpedia_126672	NBEA	ENST00000400445.7	MMU_CIRCpedia_23421	26960	Detected	Detected	Detected	Detected	Detected	Detected	6.52456	6.59415	5.096	7.66799	8.03101	6.50087
HSA_CIRCpedia_150060_12_66	0.00183845	-2.51333	-1.3296	down	9.21522	10.5448	GGGCAGCAATCTGTCAATCACCTTGTTAAAGAGATTCTGAAGGAAGATTTCCATTAGGTA	HSA_CIRCpedia_150060	chr10	110875965	110890670	+	circpedia	circRNA	HSA_CIRCpedia_150060	PDCD4	ENST00000393104.6	species_specific	27250	Detected	Detected	Detected	Detected	Detected	Detected	9.02837	9.29264	9.32465	10.3059	10.7363	10.5923
hsa_circ_0113747_16_1030	0.00689732	-2.51342	-1.32965	down	5.64905	6.9787	ATATTTGGCATACTTTGTGCATGCAGCAGGATGAATTTCATCCTTTCATCGAAGCACTTC	hsa_circ_0113747	chr1	61553820	61554352	+	circbase	circRNA	hsa_circ_0113747	NFIA	ENST00000403491.3	mmu_circ_0011878(MMU_CIRCpedia_35641)	4774	Detected	Detected	Detected	Detected	Detected	Detected	5.54858	6.18533	5.21323	7.0401	7.30246	6.59353
hsa_circ_0125793_1_7	0.00348983	-2.51346	-1.32968	down	8.46536	9.79504	ATGATCTCACTGGACCGCAGCGTCAATGACTTACGCCAAGAAGAACAGAGATGTCAATGA	hsa_circ_0125793	chr4	174169134	174169591	+	circbase	circRNA	hsa_circ_0125793	GALNT7	NM_017423	species_specific	51809	Detected	Detected	Detected	Detected	Detected	Detected	8.33811	8.56226	8.49572	9.5739	10.0484	9.76281
hsa_circ_0098987_9_24	0.00864747	-2.51652	-1.33143	down	5.7057	7.03713	AACAGCAGCAGGTTCATCAGGTGTACATCAGGGCAGGAGTTGATACCAAGTTGAAATTCA	hsa_circ_0098987	chr12	65221614	65264588	+	circbase	circRNA	hsa_circ_0098987	TBC1D30	NM_015279	species_specific	23329	Detected	Detected	Detected	Detected	Detected	Detected	6.25813	5.94719	4.91177	7.75868	7.35263	6.00008
hsa_circ_0002822_7_12	0.00953857	-2.54576	-1.3481	down	6.28521	7.63331	AACTAACAGACATTCACAGGCAAATTCGTGCCTCCAAGGTTTCCAATACTTATCTACAGG	hsa_circ_0002822	chr2	210993754	211019335	-	circbase	circRNA	hsa_circ_0002822	C2orf67	NM_152519	species_specific		Detected	Detected	Detected	Detected	Detected	Detected	6.73787	6.23159	5.88619	7.99694	7.40783	7.49517
hsa_circ_0044686_16_2005	0.00959787	-2.54784	-1.34927	down	8.60923	9.9585	ACCTCACCTCAAGCCACGCATATGATAATCTTATTGACATGTGTGTGCAGAACTGTGGTC	hsa_circ_0044686	chr17	52990026	53024673	+	circbase	circRNA	hsa_circ_0044686	TOM1L1	NM_005486	species_specific	10040	Detected	Detected	Detected	Detected	Detected	Detected	8.73682	8.90507	8.18579	10.2756	9.99756	9.60239
hsa_circ_0020024_12_1029	0.000605161	-2.54868	-1.34975	down	9.18296	10.5327	GGGCAGCAATCTGTCAATCACCTTGTTAAAGAGGAGAACTGTGTTTATGAAACTGTAGTT	hsa_circ_0020024	chr10	112645010	112650428	+	circbase	circRNA	hsa_circ_0020024	PDCD4	NM_145341	species_specific	27250	Detected	Detected	Detected	Detected	Detected	Detected	8.96931	9.40164	9.17793	10.2557	10.8004	10.542
hsa_circ_0120245_7_68	0.00723624	-2.55371	-1.35259	down	4.38524	5.73783	GTTCTTCAGGCTTGGGTGACTACCTAGAACTGCATATAGAGCAAAGAATTGCAGAATGGG	hsa_circ_0120245	chr2	50463926	50484466	-	circbase	circRNA	hsa_circ_0120245	NRXN1	NM_001135659	species_specific	9378	Detected	Detected	Detected	Detected	Detected	Detected	4.174	4.36232	4.61939	5.75691	5.61889	5.83768
hsa_circ_0093814_10_12	0.00157826	-2.57303	-1.36347	down	7.45067	8.81414	TGAAGATAGTGACCGAAGAGACCATGACCACAACTAATGGTTATACGCCACTGCACATCG	hsa_circ_0093814	chr10	61932065	61946670	-	circbase	circRNA	hsa_circ_0093814	ANK3	NM_020987	species_specific	288	Detected	Detected	Detected	Detected	Detected	Detected	7.23938	7.74069	7.37194	8.57845	9.02484	8.83913
HSA_CIRCpedia_375051_11_39	0.00723664	-2.57999	-1.36736	down	5.93219	7.29956	TACGATGAGTTTGGTTTCCGTGTGTACAAGGAAGGGCAGATGATTCTGGACCAGATGAAG	HSA_CIRCpedia_375051	chr22	40400695	40402205	+	circpedia	circRNA	HSA_CIRCpedia_375051	AL022238.4	ENST00000639722.1	MMU_CIRCpedia_225376		Detected	Detected	Detected	Detected	Detected	Detected	5.98022	6.03262	5.78374	7.58149	7.28405	7.03313
HSA_CIRCpedia_356817_14_24	0.00564638	-2.58472	-1.37001	down	8.95007	10.3201	AAACCTCACCTCAAGCCACGCATATGATAATAACTGTGGTCCAAGTTTCCAGTCTCTGAT	HSA_CIRCpedia_356817	chr17	54912686	54947312	+	circpedia	circRNA	HSA_CIRCpedia_356817	TOM1L1	ENST00000572158.5	species_specific	10040	Detected	Detected	Detected	Detected	Detected	Detected	9.12791	9.15515	8.56714	10.6302	10.3214	10.0087
hsa_circ_0118347_16_1044	0.00302206	-2.58485	-1.37008	down	4.55664	5.92672	TGAGAATAACTCAAGTATCAGCACCTCCATTTGCAAGACATATCAAGAAATCTGAAGGCC	hsa_circ_0118347	chr2	189393823	189434847	+	circbase	circRNA	hsa_circ_0118347	GULP1	NR_045563	chr1_44754342_44774145_+	51454	Detected	Detected	Detected	Detected	Detected	Detected	4.4448	4.49229	4.73283	5.79969	5.73988	6.24059
hsa_circ_0092662_14_3005	0.00346942	-2.58961	-1.37273	down	9.46031	10.833	ATTAGCACTGGATACTCCTAGAGCACCACAGATCCTGATAACTTAAGTGACTCTCTCTTT	hsa_circ_0092662	chr10	112640990	112647644	+	circbase	circRNA	hsa_circ_0092662	PDCD4	NM_145341	species_specific(species_specific)	27250	Detected	Detected	Detected	Detected	Detected	Detected	9.49515	9.4716	9.41417	10.7201	10.976	10.803
hsa_circ_0078331_5_25	0.00721512	-2.5929	-1.37457	down	4.32087	5.69544	AGAAGGCTTTATTAAAGTGGGTTCAGTACACAGCTGGCAAATGAGCAAGAGATAGTACAA	hsa_circ_0078331	chr6	152831327	152861156	-	circbase	circRNA	hsa_circ_0078331	SYNE1	NM_033071	chr10_5424203_5456868_-	23345	Detected	Detected	Detected	Detected	Detected	Detected	4.992	4.43319	3.53743	6.13269	5.94262	5.01101
hsa_circ_0100366_4_2006	0.00889758	-2.59939	-1.37817	down	4.62615	6.00432	AATGCAGGACTTGCATTTATTGAGCTCATCAATGAAGGAAGGTGCCGTGGATTCAGGGTC	hsa_circ_0100366	chr13	35785189	35883729	+	circbase	circRNA	hsa_circ_0100366	NBEA	NM_015678	chr3_55873718_55953162_-	26960	Detected	Detected	Detected	Detected	Detected	Detected	5.01928	5.35771	3.50146	6.42533	6.49655	5.09109
HSA_CIRCpedia_149327_7_1006	0.000319086	-2.60839	-1.38316	down	4.7787	6.16186	CGAAGATGGAGAAGCTGGTTTGCTGTTGTGTTACAACTAACATGCTTAATAGACGATCTT	HSA_CIRCpedia_149327	chr9	127344234	127365366	+	circpedia	circRNA	HSA_CIRCpedia_149327	GARNL3	ENST00000435213.6	species_specific	84253	Detected	Detected	Detected	Detected	Detected	Detected	4.72403	5.13519	4.47688	6.15611	6.5	5.82947
hsa_circ_0138896_16_20	0.00191052	-2.61934	-1.3892	down	3.41484	4.80404	CTGTGGATGGCACTGTGACCAAGAAACAGAGTGGCCAAATCAATGAAGGTCCCTGTATAT	hsa_circ_0138896	chr9	71080008	71098964	+	circbase	circRNA	hsa_circ_0138896	PGM5	NM_021965	species_specific	5239	Not Detected	Detected	Not Detected	Detected	Detected	Detected	3.2666	3.7145	3.26341	4.7764	5.02979	4.60593
hsa_circ_0018922_15_42	0.00699316	-2.61981	-1.38946	down	5.48399	6.87345	AACCTCTTCTCCATGAGGTCATTCATAAAGGCACATTGTGGTCTGCGGACACATCACTCT	hsa_circ_0018922	chr10	78832854	78850268	-	circbase	circRNA	hsa_circ_0018922	KCNMA1	NM_001014797	mmu_circ_0000509	3778	Detected	Detected	Detected	Detected	Detected	Detected	5.18974	6.15841	5.1038	6.78682	7.35131	6.48221
HSA_CIRCpedia_102220_3_19	0.00211265	-2.67171	-1.41776	down	5.45664	6.8744	GATGTCTGTACCACCGACAGGAGCCATCTGGAAGAGTGCCTGGTTAAAGTTAAACAGTAA	HSA_CIRCpedia_102220	chr5	168422007	168431444	+	circpedia	circRNA	HSA_CIRCpedia_102220	WWC1	ENST00000265293.8	species_specific	23286	Detected	Detected	Detected	Detected	Detected	Detected	5.43782	5.89432	5.03777	6.97231	7.30432	6.34657
hsa_circ_0130484_14_1021	0.00179795	-2.67897	-1.42168	down	3.72178	5.14346	GGAGACCAAGGATGCTCTATTAAATGTGGAGGTCATATTGGAATGCTTCAAGCAACTCAA	hsa_circ_0130484	chr6	119327611	119341324	-	circbase	circRNA	hsa_circ_0130484	FAM184A	ENST00000338891.7	species_specific	79632	Detected	Detected	Not Detected	Detected	Detected	Detected	4.44808	3.80012	2.91714	5.95212	5.25707	4.22119
HSA_CIRCpedia_151744_4_15	0.00560085	-2.69929	-1.43258	down	4.80324	6.23582	TTCTTCATCAACACCCAGAGCATCGTGCAGTTGGTCCAGAGGTGATGAAGATGATCATGA	HSA_CIRCpedia_151744	chr12	109201566	109212936	+	circpedia	circRNA	HSA_CIRCpedia_151744	ACACB	ENST00000338432.11	species_specific	32	Detected	Detected	Detected	Detected	Detected	Detected	4.61439	5.18638	4.60895	6.23437	6.43342	6.03966
hsa_circ_0026485_16_18	0.00386303	-2.70394	-1.43506	down	12.362	13.7971	CGTCTTGCTGCTGATGACTTTAGAGTCAAATCTTCGCAAATACTGTGGACAATGCCCGCA	hsa_circ_0026485	chr12	53344111	53344194	+	circbase	circRNA	hsa_circ_0026485	KRT18	NM_000224	species_specific	3875	Detected	Detected	Detected	Detected	Detected	Detected	12.561	12.1598	12.3652	14.0124	13.741	13.6379
HSA_CIRCpedia_91489_16_16	0.00195977	-2.71134	-1.43901	down	5.63533	7.07434	AGCTGGAAGAGCTGATGAAGTTGCTGAAGGTTACAGTATAGCCAGGATATACCCAGTCAC	HSA_CIRCpedia_91489	chr2	25427534	25455494	-	circpedia	circRNA	HSA_CIRCpedia_91489	DTNB	ENST00000496972.6	MMU_CIRCpedia_36303	1838	Detected	Detected	Detected	Detected	Detected	Detected	6.03606	5.77027	5.09967	7.54599	7.26567	6.41136
HSA_CIRCpedia_32594_2_38	0.00479617	-2.73381	-1.45091	down	5.75203	7.20294	CAGGAGCAATGAGGAGGTCTTTACCCAGCACATCCTCTACGAGATTCAAGTCAATCTGAA	HSA_CIRCpedia_32594	chr1	61277519	61352567	+	circpedia	circRNA	HSA_CIRCpedia_32594	NFIA	ENST00000371191.5	MMU_CIRCpedia_35696	4774	Detected	Detected	Detected	Detected	Detected	Detected	5.63175	6.04862	5.57571	7.28213	7.37389	6.9528
hsa_circ_0063436_5_1066	0.00127586	-2.74208	-1.45527	down	6.21638	7.67165	TTCTACTACGATGAGTTTGGTTTCCGTGTGTACAAGGAAGGAAGCCATACACCTGCCTGT	hsa_circ_0063436	chr22	40797596	40798209	+	circbase	circRNA	hsa_circ_0063436	SGSM3	NM_015705	species_specific(MMU_CIRCpedia_30692)	27352	Detected	Detected	Detected	Detected	Detected	Detected	6.56632	6.11907	5.96377	8.05288	7.64464	7.31744
hsa_circ_0114079_13_19	0.00763342	-2.74825	-1.45851	down	3.02773	4.48625	ACACAGCCAATTATACATCGTGACTTGAACAGGCTGCTGATGTGCTGTTGCAACATGGAG	hsa_circ_0114079	chr1	74797133	74836076	+	circbase	circRNA	hsa_circ_0114079	FPGT-TNNI3K	NM_001112808	chr3_154938750_154979247_-	100526835	Not Detected	Not Detected	Not Detected	Detected	Detected	Detected	2.97852	3.11044	2.99424	4.49029	4.32519	4.64327
HSA_CIRCpedia_123087_16_24	0.00840965	-2.76248	-1.46596	down	4.00725	5.47321	GCCAGTGAGAAGCGGCAGTATAGAACAAGGTTATGTGGGTATGCAATTTATGTCGAAAGC	HSA_CIRCpedia_123087	chr6	72179574	72292046	+	circpedia	circRNA	HSA_CIRCpedia_123087	RIMS1	ENST00000491071.6	MMU_CIRCpedia_13532	22999	Detected	Detected	Not Detected	Detected	Detected	Detected	4.8904	4.29424	2.83711	6.10501	5.97263	4.342
HSA_CIRCpedia_114144_15_32	0.00178606	-2.76607	-1.46784	down	4.83197	6.29981	CTGAGAATAACTCAAGTATCAGCACCTCCATTTGCAAGACATATCAAGAAATCTGAAGGC	HSA_CIRCpedia_114144	chr2	188529096	188570120	+	circpedia	circRNA	HSA_CIRCpedia_114144	GULP1	ENST00000409843.5	species_specific	51454	Detected	Detected	Detected	Detected	Detected	Detected	4.70957	4.69202	5.09432	6.05328	6.22628	6.61987
HSA_CIRCpedia_373681_16_1020	0.00241264	-2.77508	-1.47253	down	9.25433	10.7269	TAGCACTGGATACTCCTAGAGCACCACAGATTCTGAAGGAAGATTTCCATTAGGTAATTT	HSA_CIRCpedia_373681	chr10	110875965	110887886	+	circpedia	circRNA	HSA_CIRCpedia_373681	PDCD4	ENST00000393104.6	species_specific	27250	Detected	Detected	Detected	Detected	Detected	Detected	9.25693	9.26663	9.23943	10.6039	10.8646	10.7121
HSA_CIRCpedia_160941_16_21	0.00312381	-2.80445	-1.48772	down	7.09248	8.58019	GCATTTATTGAGCTCATCAATGAAGGAAGTTGTGGTCATACCATCTATCCCTCATCCAAG	HSA_CIRCpedia_160941	chr13	35183975	35309592	+	circpedia	circRNA	HSA_CIRCpedia_160941	NBEA	ENST00000400445.7	species_specific	26960	Detected	Detected	Detected	Detected	Detected	Detected	7.28073	7.70801	6.28868	8.93264	9.13855	7.66939
hsa_circ_0093817_0_27	0.00371707	-2.81162	-1.4914	down	7.43769	8.9291	TCGCTGCTCCTCGGTAGAAATGCGAATGTGAACCTGAGCAATAAGAATGGATTATCTCCA	hsa_circ_0093817	chr10	61946472	61967991	-	circbase	circRNA	hsa_circ_0093817	ANK3	NM_020987	species_specific	288	Detected	Detected	Detected	Detected	Detected	Detected	7.10227	7.76762	7.44319	8.76964	9.12958	8.88808
hsa_circ_0042704_0_25	0.00944254	-2.81243	-1.49182	down	8.81924	10.3111	CACCTCCCAGATTTGTTGTAAAGATTAAATGAACTGGTCAGCACATGAAGGAGTCTTCAA	hsa_circ_0042704	chr17	27074230	27077976	+	circbase	circRNA	hsa_circ_0042704	TRAF4	NM_004295	species_specific	9618	Detected	Detected	Detected	Detected	Detected	Detected	9.04023	8.67553	8.74197	10.7376	10.2442	9.9514
hsa_circ_0126267_0_22	0.00530649	-2.82586	-1.49869	down	8.51726	10.0159	TGTGTTTGCTCTCATGAACATGCAATGAGAAGACTGATCAATCTGGTGTTGACAGAGTGG	hsa_circ_0126267	chr4	39606690	39613730	-	circbase	circRNA	hsa_circ_0126267	SMIM14	ENST00000295958.4	species_specific	201895	Detected	Detected	Detected	Detected	Detected	Detected	8.59404	8.4632	8.49453	10.2965	9.78992	9.96147
HSA_CIRCpedia_72259_15_17	0.00295394	-2.83027	-1.50094	down	4.10666	5.6076	AAAGAAGTGACTGACTCCAGATCTGGAAATGAAGCCTCCTTCGAATACCTGCAGAACGAG	HSA_CIRCpedia_72259	chr12	109239829	109241281	+	circpedia	circRNA	HSA_CIRCpedia_72259	ACACB	ENST00000338432.11	species_specific	32	Detected	Detected	Detected	Detected	Detected	Detected	4.15158	3.90383	4.26457	5.80855	5.28439	5.72986
hsa_circ_0004607_13_1004	0.00733699	-2.84771	-1.5098	down	4.30844	5.81824	GGTCTAGTGAATCTGCACAGAAGGCCCTTAAGGTTGACATGATGAAAGAAGCATTAGAAA	hsa_circ_0004607	chr1	85816097	85824530	-	circbase	circRNA	hsa_circ_0004607	DDAH1	NM_001134445	mmu_circ_0010514	23576	Detected	Detected	Detected	Detected	Detected	Detected	4.80358	4.54159	3.58016	6.47758	6.14396	4.83319
hsa_circ_0076930_3_536	0.000623858	-2.85301	-1.51248	down	3.93449	5.44697	CTGAAACACATCATAAGCCTTGTAATATTGCTCTTTGCCCAGAATTTGGAATGATGGGAG	hsa_circ_0076930	chr6	69640450	69653886	+	circbase	circRNA	hsa_circ_0076930	BAI3	NM_001704	mmu_circ_0008637		Detected	Detected	Detected	Detected	Detected	Detected	3.95519	3.91328	3.93499	5.52864	5.35658	5.4557
HSA_CIRCpedia_136022_0_33	0.00449072	-2.87419	-1.52316	down	5.14224	6.6654	AAAGACAGCCTAAAGGAGACCAAGGATGCTCTATTAAATGTGGAGGTCATATTGGAATGC	HSA_CIRCpedia_136022	chr6	119006446	119020159	-	circpedia	circRNA	HSA_CIRCpedia_136022	FAM184A	ENST00000621231.4	species_specific	79632	Detected	Detected	Detected	Detected	Detected	Detected	5.80326	5.27578	4.34768	7.45224	6.59605	5.9479
HSA_CIRCpedia_63564_6_17	0.00490445	-2.88828	-1.53021	down	6.35434	7.88455	CAGTACCAGTGAGGATACATTGGGAATTACTTGGCAAAGCCTAACGGCAGTGGTCAAGTA	HSA_CIRCpedia_63564	chr9	14102421	14116346	-	circpedia	circRNA	HSA_CIRCpedia_63564	NFIB	ENST00000543693.5	species_specific	4781	Detected	Detected	Detected	Detected	Detected	Detected	6.03508	6.82239	6.20553	7.76096	8.33218	7.5605
hsa_circ_0129673_0_8	0.00531724	-2.88931	-1.53072	down	3.30391	4.83463	AAGAGTCCATTGACGTGAAATCGATATCATCTCGAGGCAGTGATGTATGTCAACCCAGCC	hsa_circ_0129673	chr5	76645243	76700622	+	circbase	circRNA	hsa_circ_0129673	PDE8B	ENST00000264917.5	species_specific	8622	Not Detected	Detected	Not Detected	Detected	Detected	Detected	3.69651	3.44708	2.76813	5.21563	4.78976	4.4985
HSA_CIRCpedia_118762_16_3509	0.000695023	-2.89756	-1.53484	down	4.6713	6.20614	CAGTAGTGGCATTACACCTAAAGGATTAGTGCTACTCTGTTGGCATTCCTGGTTGAACTA	HSA_CIRCpedia_118762	chr13	35098296	35110978	+	circpedia	circRNA	HSA_CIRCpedia_118762	NBEA	ENST00000400445.7	species_specific	26960	Detected	Detected	Detected	Detected	Detected	Detected	4.9368	5.24079	3.83632	6.51985	6.69519	5.40338
HSA_CIRCpedia_126691_0_2016	0.000434702	-2.90115	-1.53663	down	6.07222	7.60885	AGCTTTGAAGGTTCTGGGATACTTTCTGAAGCATTTAGGTCACAAGCAATTGCCTTGCCT	HSA_CIRCpedia_126691	chr13	35048562	35123574	+	circpedia	circRNA	HSA_CIRCpedia_126691	NBEA	ENST00000400445.7	species_specific	26960	Detected	Detected	Detected	Detected	Detected	Detected	6.47836	6.72168	5.01661	8.01643	8.20209	6.60801
hsa_circ_0100360_16_2038	0.00400855	-2.91297	-1.54249	down	7.78865	9.33115	CTTCCTATGCAGTTTCATTCCTTTGACAGAAACACCTGCTGCATTTCCAGACACCATAAA	hsa_circ_0100360	chr13	35770000	35770439	+	circbase	circRNA	hsa_circ_0100360	NBEA	NM_015678	species_specific(MMU_CIRCpedia_23392)	26960	Detected	Detected	Detected	Detected	Detected	Detected	7.97379	8.36802	7.02415	9.6726	9.93463	8.38621
hsa_circ_0066608_16_1022	0.00766321	-2.92401	-1.54795	down	5.43449	6.98244	AGTTGTGATCTCTTTGATGAGTTTGACAAGTGAGCCAGCCATGAGAGGGTATCTTGTGGC	hsa_circ_0066608	chr3	98487273	98492827	+	circbase	circRNA	hsa_circ_0066608	ST3GAL6	NM_006100	chr16_58484762_58493779_-	10402	Detected	Detected	Detected	Detected	Detected	Detected	5.48642	5.92252	4.89454	6.99575	7.25609	6.69548
HSA_CIRCpedia_360659_16_29	0.00327847	-2.93696	-1.55432	down	5.09749	6.65181	CAGTCATGGACAAGAGCTATTGATAGAAGATGCTTATTGCAGTGTTCAGTGTGGCAGGAT	HSA_CIRCpedia_360659	chr13	35157077	35232619	+	circpedia	circRNA	HSA_CIRCpedia_360659	NBEA	ENST00000400445.7	species_specific	26960	Detected	Detected	Detected	Detected	Detected	Detected	5.4668	5.85783	3.96783	7.07168	7.23867	5.64507
hsa_circ_0100358_16_2020	0.00283582	-2.94418	-1.55787	down	4.98179	6.53966	CTTCCTATGCAGTTTCATTCCTTTGACAGGATGATAGCAAACAAGCACAGTTCTTAGCTC	hsa_circ_0100358	chr13	35756496	35770439	+	circbase	circRNA	hsa_circ_0100358	NBEA	NM_015678	species_specific(species_specific)	26960	Detected	Detected	Detected	Detected	Detected	Detected	5.19336	5.75168	4.00034	6.9034	7.17542	5.54016
hsa_circ_0093822_16_21	0.00696671	-2.94714	-1.55931	down	6.22663	7.78595	ATGGAGCCAATGTCAATGCACAATCTCAGTCTGATGCCAATGCAAGTTACTTAAGAGCAG	hsa_circ_0093822	chr10	62038531	62039397	-	circbase	circRNA	hsa_circ_0093822	ANK3	NM_020987	species_specific	288	Detected	Detected	Detected	Detected	Detected	Detected	6.28173	6.55823	5.83994	7.84409	7.88942	7.62433
hsa_circ_0018097_9_24	0.00459524	-2.95286	-1.56211	down	7.71601	9.27813	TCACCAAAGCACCAAGATACAGCCAGCAGTCCAAAGTATAATGCTTCATCCCAGCAGCAA	hsa_circ_0018097	chr10	32128232	32132514	-	circbase	circRNA	hsa_circ_0018097	ARHGAP12	NM_018287	species_specific	94134	Detected	Detected	Detected	Detected	Detected	Detected	7.54037	7.80945	7.79822	9.25302	9.42621	9.15515
HSA_CIRCpedia_369176_6_40	0.00421535	-2.96206	-1.5666	down	7.65644	9.22304	ACACATTGAGGACTGTGGGCACTGGACACAGATGGACAAAGGACTTCTGAATGATGCTTT	HSA_CIRCpedia_369176	chr8	27500925	27544244	+	circpedia	circRNA	HSA_CIRCpedia_369176	EPHX2	ENST00000521400.5	species_specific	2053	Detected	Detected	Detected	Detected	Detected	Detected	7.10652	7.8051	8.05771	8.83609	9.18385	9.64919
hsa_circ_0111404_13_33	0.00988073	-3.02512	-1.59699	down	3.71778	5.31477	AATGTCATGGACTTCATCGTGGTCCTCAGTGGATGTTCTTCTGTTACTCAGTGGTGCAGA	hsa_circ_0111404	chr1	181479081	181480646	+	circbase	circRNA	hsa_circ_0111404	CACNA1E	ENST00000526775.1	species_specific	777	Not Detected	Detected	Not Detected	Detected	Detected	Detected	3.30253	4.35851	3.4923	4.84498	5.70982	5.38951
HSA_CIRCpedia_126692_0_2016	0.00411252	-3.02835	-1.59853	down	5.37879	6.97732	AGAAACACAAGCTATTCTTCCTATGCAGTTTCATTCCTTTGACAGGCAATTGCCTTGCCT	HSA_CIRCpedia_126692	chr13	35048562	35196302	+	circpedia	circRNA	HSA_CIRCpedia_126692	NBEA	ENST00000400445.7	species_specific	26960	Detected	Detected	Detected	Detected	Detected	Detected	5.41408	6.17595	4.54634	7.21801	7.66275	6.05121
hsa_circ_0054993_0_18	0.00477694	-3.04251	-1.60526	down	5.27052	6.87578	CTCTGTCAATGACGCTTTAAAGAGAGATAAAGATGCCATTTATGGTACGACGATCTACCC	hsa_circ_0054993	chr2	66664868	66665095	+	circbase	circRNA	hsa_circ_0054993	MEIS1	NM_002398	species_specific	4211	Detected	Detected	Detected	Detected	Detected	Detected	5.0111	5.44486	5.35561	6.77527	6.83556	7.01652
HSA_CIRCpedia_157892_15_18	0.000745032	-3.04322	-1.6056	down	4.83761	6.44321	TTGCACCTATCACAGACTTGAAATTGTATGGTCCAAGGGTCCCAGTGGTCAGCCTACATA	HSA_CIRCpedia_157892	chr2	115782351	115836256	+	circpedia	circRNA	HSA_CIRCpedia_157892	DPP10	ENST00000410059.5	species_specific	57628	Detected	Detected	Detected	Detected	Detected	Detected	4.62068	4.48974	5.40241	6.31391	6.05441	6.9613
hsa_circ_0100342_7_20	0.00777059	-3.04982	-1.60872	down	6.52759	8.13631	TTCTTGGAAATTCAGATAGACCAGGAAGTGGTGTACATGTGGAATGGAAATTCGAGAGAT	hsa_circ_0100342	chr13	35733294	35733455	+	circbase	circRNA	hsa_circ_0100342	NBEA	NM_015678	species_specific	26960	Detected	Detected	Detected	Detected	Detected	Detected	6.69382	7.3949	5.49403	8.3762	8.72811	7.30461
HSA_CIRCpedia_78266_14_12	0.00100525	-3.05426	-1.61082	down	7.17755	8.78837	AAACAACTTGTGGGCGTAGATTTGAATACAGGTTGTATGGTTCCTGGAGCTGGTGCAATT	HSA_CIRCpedia_78266	chr17	34930948	34932500	-	circpedia	circRNA	HSA_CIRCpedia_78266	CCT6B	ENST00000421975.7	species_specific	10693	Detected	Detected	Detected	Detected	Detected	Detected	7.45544	7.46863	6.60858	8.9719	9.16066	8.23256
hsa_circ_0135447_16_11	0.00188142	-3.06277	-1.61484	down	5.58385	7.19869	TTGCCCTTGATCACCCTCAAACTACACAGGTTCATGACCACCTCCTGTTAACCAAAGTCT	hsa_circ_0135447	chr8	10741731	10741897	-	circbase	circRNA	hsa_circ_0135447			species_specific		Detected	Detected	Detected	Detected	Detected	Detected	5.34362	5.31059	6.09735	7.08354	6.80787	7.70466
hsa_circ_0069763_3_22	0.00831566	-3.09535	-1.6301	down	4.85484	6.48494	CTGACGTCAATGCTGCCATAGCATTTAATGTTTATGTGAATAGCTCTTCTCAACCATCTG	hsa_circ_0069763	chr4	55561677	55575705	+	circbase	circRNA	hsa_circ_0069763	KIT	NM_000222	mmu_circ_0012785	3815	Detected	Detected	Detected	Detected	Detected	Detected	4.69802	4.93059	4.93592	6.60945	6.50814	6.33724
HSA_CIRCpedia_126698_16_64	0.000302442	-3.13031	-1.6463	down	4.24944	5.89575	GGATACTTTCTGAAGCATTTAGGTCACAATGCTACTCTGTTGGCATTCCTGGTTGAACTA	HSA_CIRCpedia_126698	chr13	35098296	35123574	+	circpedia	circRNA	HSA_CIRCpedia_126698	NBEA	ENST00000400445.7	MMU_CIRCpedia_23419	26960	Detected	Detected	Not Detected	Detected	Detected	Detected	4.72331	4.72894	3.29608	6.42035	6.37291	4.89399
hsa_circ_0082081_13_16	0.0025823	-3.13043	-1.64636	down	4.07791	5.72427	CTCATTTCTTTGCTGACCTGTAGCTGGTAAAGCTTAACAAACAACAGTTGCAGTTACTGA	hsa_circ_0082081	chr7	122120905	122377122	-	circbase	circRNA	hsa_circ_0082081	CADPS2	NM_001167940	species_specific	93664	Not Detected	Detected	Detected	Detected	Detected	Detected	3.97055	4.48052	3.78267	5.4533	6.24037	5.47915
HSA_CIRCpedia_174536_16_1009	0.0092238	-3.1548	-1.65755	down	6.54383	8.20137	GTCATTCAGCACCAGAGGCAAACCAACAAGCTAATCTTGCACAACTATTGAGAGATTCTC	HSA_CIRCpedia_174536	chr4	24831505	24853179	-	circpedia	circRNA	HSA_CIRCpedia_174536	CCDC149	ENST00000504487.5	MMU_CIRCpedia_214893	91050	Detected	Detected	Detected	Detected	Detected	Detected	6.6781	6.67366	6.27971	8.54285	8.43949	7.62178
HSA_CIRCpedia_126498_4_19	0.00556655	-3.16514	-1.66227	down	7.10573	8.768	ATGAGACCAAGTTTGCCAAGCATTGCGTGAAGTGCAACAAGGAGGTGCACTATAAGAACC	HSA_CIRCpedia_126498	chrX	136207015	136207961	+	circpedia	circRNA	HSA_CIRCpedia_126498	FHL1	ENST00000629039.2	species_specific	2273	Detected	Detected	Detected	Detected	Detected	Detected	6.93361	6.55613	7.82744	8.77125	8.2839	9.24884
HSA_CIRCpedia_118775_1_560	0.00108665	-3.16633	-1.66281	down	4.26521	5.92802	AAGAATGCAGGACTTGCATTTATTGAGCTCATCAATGAAGGAAGGTGCCGTGGATTCAGG	HSA_CIRCpedia_118775	chr13	35211052	35309592	+	circpedia	circRNA	HSA_CIRCpedia_118775	NBEA	ENST00000400445.7	species_specific	26960	Detected	Detected	Not Detected	Detected	Detected	Detected	4.65351	4.95572	3.18641	6.27184	6.5539	4.95832
hsa_circ_0007082_16_118	0.00810732	-3.1726	-1.66567	down	7.24308	8.90875	GGGTGAGGATGGTTCAGTACAAATAGCAGAAAGAAATTCAAGCCATGAGTCAGTGCAGCC	hsa_circ_0007082	chr2	169018296	169023917	-	circbase	circRNA	hsa_circ_0007082	STK39	NM_013233	chr2_68390913_68398532_-	27347	Detected	Detected	Detected	Detected	Detected	Detected	7.34731	7.47145	6.91049	8.71361	9.31989	8.69274
HSA_CIRCpedia_32596_3_26	0.00799068	-3.18535	-1.67145	down	6.95036	8.62181	CGTTCACACAGCATCACCGACCTGTCATTACAGGACCCAGAGATTCAAGTCAATCTGAAA	HSA_CIRCpedia_32596	chr1	61277519	61383365	+	circpedia	circRNA	HSA_CIRCpedia_32596	NFIA	ENST00000371191.5	MMU_CIRCpedia_35698	4774	Detected	Detected	Detected	Detected	Detected	Detected	6.63916	7.40208	6.80984	8.55488	8.79963	8.51093
hsa_circ_0019065_11_6	0.00648165	-3.20488	-1.68027	down	12.0669	13.7472	CTGACTGAGCGTGGCTATTCCTTCGTTACTACTGATCTGGCACCACTCTTTCTACAATGA	hsa_circ_0019065	chr10	90700985	90703664	-	circbase	circRNA	hsa_circ_0019065	ACTA2	NM_001141945	species_specific	59	Detected	Detected	Detected	Detected	Detected	Detected	11.883	12.5155	11.8022	13.8124	14.1656	13.2635
HSA_CIRCpedia_14882_15_34	0.00478197	-3.20807	-1.68171	down	4.85179	6.53349	GAGGACAGGGAGAAGGGAGCTCTGATTGAGGCTTGTAATTCCACATCTGAAGTCAAAGAT	HSA_CIRCpedia_14882	chr15	57451499	57453818	+	circpedia	circRNA	HSA_CIRCpedia_14882	CGNL1	ENST00000281282.5	MMU_CIRCpedia_27886	84952	Detected	Detected	Detected	Detected	Detected	Detected	5.14248	5.16289	4.24999	6.70651	6.72884	6.16512
HSA_CIRCpedia_166599_7_26	0.00709575	-3.23499	-1.69376	down	5.23022	6.92398	CATCTGTGGTTGAGCTTGTTATGCTGCTTTGTTCTCAGATCTTCTAGTTGATATGTTGGG	HSA_CIRCpedia_166599	chr13	35044946	35290450	+	circpedia	circRNA	HSA_CIRCpedia_166599	NBEA	ENST00000400445.7	species_specific	26960	Detected	Detected	Detected	Detected	Detected	Detected	5.25862	5.7702	4.66182	7.23904	7.3108	6.22209
hsa_circ_0069332_9_1154	0.00946091	-3.24881	-1.69991	down	7.09179	8.7917	AAACATGGTCATTCAGCACCAGAGGCAAACCAACAATACCTGGTGTGTAAGAGGAAGCTG	hsa_circ_0069332	chr4	24833127	24878319	-	circbase	circRNA	hsa_circ_0069332	CCDC149	NM_173463	species_specific(MMU_CIRCpedia_22375)	91050	Detected	Detected	Detected	Detected	Detected	Detected	7.17608	7.34436	6.75494	9.19505	8.96749	8.21257
hsa_circ_0063387_8_15	0.00334721	-3.25223	-1.70143	down	6.14258	7.84401	AATAAAGTGAAGACTCAGAACCCACCAGCGATTGCAACTGTTCTCCATAGTGGTGTTCGG	hsa_circ_0063387	chr22	39770320	39781593	+	circbase	circRNA	hsa_circ_0063387	SYNGR1	NM_004711	species_specific	9145	Detected	Detected	Detected	Detected	Detected	Detected	5.91737	6.04189	6.46849	7.69551	7.54748	8.28905
hsa_circ_0117973_15_8	0.00489878	-3.26081	-1.70523	down	5.53898	7.24421	AAATGCCAGACCAGTATGGATGAACTATTACACTTGCCATCGTTGATTCATGCCCGCACA	hsa_circ_0117973	chr2	169038487	169053667	-	circbase	circRNA	hsa_circ_0117973	STK39	ENST00000355999.4	species_specific	27347	Detected	Detected	Detected	Detected	Detected	Detected	5.56243	5.94097	5.11353	7.12476	7.55111	7.05675
hsa_circ_0034355_3_24	0.006105	-3.26215	-1.70582	down	8.63918	10.345	AAGGAAATCACTGCTCTGGCTCCTAGCACCATGAAGATTAAGGCATTGTTCTGGACTCTG	hsa_circ_0034355	chr15	35083314	35084770	-	circbase	circRNA	hsa_circ_0034355	ACTC1	NM_005159	species_specific	70	Detected	Detected	Detected	Detected	Detected	Detected	8.04163	9.12413	8.75178	9.86511	10.9795	10.1904
HSA_CIRCpedia_126700_0_46	0.00424966	-3.27568	-1.71179	down	6.10406	7.81585	CAGGTAGAAACATCAGGCAAGAAATAAATTCACCAACAAGTACAGTGCTACTCTGTTGGC	HSA_CIRCpedia_126700	chr13	35098296	35182528	+	circpedia	circRNA	HSA_CIRCpedia_126700	NBEA	ENST00000400445.7	species_specific	26960	Detected	Detected	Detected	Detected	Detected	Detected	6.34991	6.68386	5.27841	8.28559	8.28202	6.87995
hsa_circ_0017173_10_9	0.00701083	-3.27588	-1.71188	down	5.42167	7.13356	GGGAACTTTAACCCACAACCTGTTGATACCTCAAAGACGTAAAGAACAGAAGAAATCCTC	hsa_circ_0017173	chr1	237713843	237819284	+	circbase	circRNA	hsa_circ_0017173	RYR2	NM_001035	species_specific	6262	Detected	Detected	Detected	Detected	Detected	Detected	5.52544	5.48576	5.25383	7.48626	6.94742	6.96699
HSA_CIRCpedia_154986_2_6	0.00933699	-3.30097	-1.72289	down	7.66269	9.38558	TGTTGATATCAATCGCCTTCGTGCTGTTGTCTTTCGGGATGTGATCTTGACAGAACAAGT	HSA_CIRCpedia_154986	chr13	35155773	35177103	+	circpedia	circRNA	HSA_CIRCpedia_154986	NBEA	ENST00000400445.7	species_specific	26960	Detected	Detected	Detected	Detected	Detected	Detected	7.77353	8.39757	6.81698	9.8316	9.94488	8.38026
HSA_CIRCpedia_126705_16_2004	0.00626326	-3.30295	-1.72376	down	7.62969	9.35345	GCCTTCGTGCTGTTGTCTTTCGGGATGTGTCATCAAGAGTTCATATAACTAGAGCTGTCC	HSA_CIRCpedia_126705	chr13	35109289	35177103	+	circpedia	circRNA	HSA_CIRCpedia_126705	NBEA	ENST00000400445.7	species_specific	26960	Detected	Detected	Detected	Detected	Detected	Detected	7.75699	8.2203	6.91177	9.74474	9.876	8.43959
hsa_circ_0112663_0_21	0.00866406	-3.32072	-1.7315	down	5.48487	7.21636	AACAAATATGCAGAACACTCCCATGACAAATGGTCAATGGACAAGCTGCTGACAAATCAT	hsa_circ_0112663	chr1	237817573	237821322	+	circbase	circRNA	hsa_circ_0112663	RYR2	ENST00000366574.2	species_specific	6262	Detected	Detected	Detected	Detected	Detected	Detected	5.87606	5.49793	5.08061	7.54259	6.98662	7.11988
hsa_circ_0135848_7_20	0.00203069	-3.33132	-1.73609	down	5.0738	6.8099	TGTCACAGGAACTGGTTGAACACCTGAAGCAAACAAAGGACTATGATGATGGATATGGCA	hsa_circ_0135848	chr8	136619197	136660841	+	circbase	circRNA	hsa_circ_0135848	KHDRBS3	ENST00000355849.5	species_specific	10656	Detected	Detected	Detected	Detected	Detected	Detected	5.61189	5.1611	4.44842	7.1966	7.00796	6.22513
hsa_circ_0019063_16_6	0.00298603	-3.35273	-1.74534	down	10.0704	11.8158	TTAATAAATCTGAAATAGGCTACTGGTAACTGAGCGTGAGATTGTCCGGGACATCAAGGA	hsa_circ_0019063	chr10	90694830	90699455	-	circbase	circRNA	hsa_circ_0019063	ACTA2	NM_001141945	species_specific	59	Detected	Detected	Detected	Detected	Detected	Detected	9.88262	10.5932	9.73545	11.819	12.2491	11.3792
hsa_circ_0103922_16_32	0.000966638	-3.36622	-1.75113	down	4.63659	6.38772	CCAGTATACTTTCTGTCAGCCAGAAACTGACAATGCTAATGCAAGAATGAAGGCACATGT	hsa_circ_0103922	chr15	55669146	55724769	-	circbase	circRNA	hsa_circ_0103922	CCPG1	NM_004748	species_specific	9236	Detected	Detected	Detected	Detected	Detected	Detected	4.90568	4.35497	4.64913	6.71092	6.16096	6.29129
HSA_CIRCpedia_126680_7_13	0.00364085	-3.36684	-1.7514	down	6.81005	8.56145	GAGTCTGGGTGGATACCCTCTCAATAGCCCATTCCAAGATCTTCTAGTTGATATGTTGGG	HSA_CIRCpedia_126680	chr13	35044946	35157270	+	circpedia	circRNA	HSA_CIRCpedia_126680	NBEA	ENST00000400445.7	species_specific	26960	Detected	Detected	Detected	Detected	Detected	Detected	7.10336	7.19041	6.1364	8.90671	9.09377	7.68387
hsa_circ_0100320_7_3018	0.00840853	-3.38366	-1.75858	down	5.45474	7.21332	ACACTGTGACTGTCACCACATACAACACACTTTATGAGATCTTCTAGTTGATATGTTGGG	hsa_circ_0100320	chr13	35619083	35716514	+	circbase	circRNA	hsa_circ_0100320	NBEA	NM_015678	species_specific(species_specific)	26960	Detected	Detected	Detected	Detected	Detected	Detected	5.5653	6.36308	4.43583	7.5939	7.83067	6.2154
hsa_circ_0006660_7_22	0.00897708	-3.39148	-1.76192	down	9.54515	11.3071	TGTCTGCATTTGGAGGAGCAACAATGTGGGACTATACGGCACCATACTGGACATACCTTT	hsa_circ_0006660	chr12	102107867	102110590	+	circbase	circRNA	hsa_circ_0006660	CHPT1	NM_020244	species_specific	56994	Detected	Detected	Detected	Detected	Detected	Detected	9.35442	9.56979	9.71126	11.4061	11.3343	11.1808
HSA_CIRCpedia_363291_9_110	4.64e-05	-3.40059	-1.76578	down	5.97003	7.73582	CTTAAAGATTTCCAGGATGCTCTTGATCGAGAAGCGGGTTTCAAGTGCCAAACTTAATAA	HSA_CIRCpedia_363291	chr5	35641430	35659207	+	circpedia	circRNA	HSA_CIRCpedia_363291	SPEF2	ENST00000282469.10	species_specific	79925	Detected	Detected	Detected	Detected	Detected	Detected	6.84414	6.13492	4.93104	8.63375	7.88587	6.68783
HSA_CIRCpedia_166598_7_1002	0.00946038	-3.4169	-1.77269	down	7.61943	9.39212	ATATCAATCGCCTTCGTGCTGTTGTCTTTCGGGATGTGATCTTCTAGTTGATATGTTGGG	HSA_CIRCpedia_166598	chr13	35044946	35177103	+	circpedia	circRNA	HSA_CIRCpedia_166598	NBEA	ENST00000400445.7	species_specific	26960	Detected	Detected	Detected	Detected	Detected	Detected	7.6858	8.25883	6.91366	9.7772	9.99166	8.40748
hsa_circ_0140464_14_32	0.000197844	-3.43377	-1.77979	down	3.48262	5.26241	AATGCACAGCTACAATATTGTAAAGAACAAGGTCATCAACTCTTCTGTCTCAGCCTTCTC	hsa_circ_0140464	chrX	62939631	62940040	-	circbase	circRNA	hsa_circ_0140464	ARHGEF9	NM_015185	species_specific	23229	Not Detected	Detected	Detected	Detected	Detected	Detected	3.72204	3.31454	3.41129	5.47884	5.14435	5.16405
hsa_circ_0103378_5_36	0.00358269	-3.45293	-1.78782	down	7.84581	9.63363	AACAAATATCATGAGAGCATGGCTCTTCCAGCATCTCACAGGCTTGGGAATCAGAAACGC	hsa_circ_0103378	chr15	37329014	37337061	-	circbase	circRNA	hsa_circ_0103378	MEIS2	ENST00000561208.1	species_specific	4212	Detected	Detected	Detected	Detected	Detected	Detected	8.09171	8.1146	7.33114	10.0931	9.77761	9.03018
hsa_circ_0050762_6_17	0.00286759	-3.47532	-1.79715	down	10.6886	12.4858	TGAGAGACTTGAACAAGTGTCAATAAACGCTGGCCTCTGGCACTGTCTACAGCTTGTACT	hsa_circ_0050762	chr19	36641823	36641936	-	circbase	circRNA	hsa_circ_0050762	COX7A1	NM_001864	species_specific	1346	Detected	Detected	Detected	Detected	Detected	Detected	10.6177	10.6211	10.827	12.4784	12.5442	12.4347
HSA_CIRCpedia_173396_8_34	0.00793523	-3.492	-1.80405	down	6.55352	8.35757	TAACATTGAGCCAAGTGTCCGGAGCTGCTTCCAATTTCCACGAGACTCAAACAACTTGCT	HSA_CIRCpedia_173396	chrX	31203960	31261016	-	circpedia	circRNA	HSA_CIRCpedia_173396	DMD	ENST00000378723.7	species_specific	1756	Detected	Detected	Detected	Detected	Detected	Detected	6.69131	6.79018	6.17906	8.80903	8.36942	7.89427
hsa_circ_0067877_4_13	0.0042135	-3.54964	-1.82767	down	5.61091	7.43858	TGTTTCACCCACAATTCCAACTGCCTGATCAGAGAACTTGGAAGAACGGCAATATCGCTG	hsa_circ_0067877	chr3	168825713	168845848	-	circbase	circRNA	hsa_circ_0067877	MECOM	NM_001105077	species_specific	2122	Detected	Detected	Detected	Detected	Detected	Detected	5.77519	5.63205	5.42548	7.41656	7.42457	7.47461
HSA_CIRCpedia_142218_0_2018	0.0074302	-3.55926	-1.83158	down	5.47781	7.30938	CATACAAACACTGTGACTGTCACCACATACAACACACTTTATGAGCTGGTTGGTGGAGAA	HSA_CIRCpedia_142218	chr13	35040932	35142377	+	circpedia	circRNA	HSA_CIRCpedia_142218	NBEA	ENST00000400445.7	MMU_CIRCpedia_23417	26960	Detected	Detected	Detected	Detected	Detected	Detected	5.54373	6.306	4.58369	7.65393	7.86638	6.40785
hsa_circ_0125619_0_54	0.00999077	-3.58662	-1.84262	down	5.10837	6.951	GTTATGACTCCAGAATTTCCCAAAGCAGTGCATGCTGTCCCTTACGAATCTCCGTATGTT	hsa_circ_0125619	chr4	158256822	158284703	+	circbase	circRNA	hsa_circ_0125619	GRIA2	NM_001083619	species_specific	2891	Detected	Detected	Detected	Detected	Detected	Detected	4.83606	5.43026	5.0588	6.36036	7.26678	7.22585
hsa_circ_0012199_15_23	0.00622526	-3.59281	-1.84511	down	4.65292	6.49803	ACCGGAAAGTTGAATAAATGGATGAATTCAGTGGCAGCTATGCAGGCAGGTCTGCTGAAG	hsa_circ_0012199	chr1	45468219	45470049	-	circbase	circRNA	hsa_circ_0012199	HECTD3	NM_024602	species_specific	79654	Detected	Detected	Detected	Detected	Detected	Detected	4.86875	4.71467	4.37533	6.68489	6.32218	6.48702
HSA_CIRCpedia_126717_16_46	0.00435132	-3.59501	-1.84599	down	3.97372	5.81971	AAAGTGTGACTGCTACAGCAGCTTCGAAGTGATTCTTAAAGTGGTGGCAACTTTGTTAAA	HSA_CIRCpedia_126717	chr13	35156082	35173594	+	circpedia	circRNA	HSA_CIRCpedia_126717	NBEA	ENST00000400445.7	species_specific	26960	Detected	Detected	Not Detected	Detected	Detected	Detected	4.36392	4.79901	2.75822	6.44825	6.57248	4.43841
HSA_CIRCpedia_160925_7_2022	0.00135173	-3.60224	-1.84889	down	4.39843	6.24732	GCAGGACTTGCATTTATTGAGCTCATCAATGAAGGAAGATCTTCTAGTTGATATGTTGGG	HSA_CIRCpedia_160925	chr13	35044946	35309592	+	circpedia	circRNA	HSA_CIRCpedia_160925	NBEA	ENST00000400445.7	species_specific	26960	Detected	Detected	Not Detected	Detected	Detected	Detected	4.67572	5.18179	3.33779	6.64731	6.91835	5.17631
hsa_circ_0077168_0_12	0.00444589	-3.61102	-1.85241	down	9.04847	10.9009	GATCTGAGGACTATAATACCTTGGGATGTGGACACAATTTGTAAGCGGAAGAAGTCCCTA	hsa_circ_0077168	chr6	80910650	80912929	+	circbase	circRNA	hsa_circ_0077168	BCKDHB	NM_183050	mmu_circ_0015954	594	Detected	Detected	Detected	Detected	Detected	Detected	8.79047	9.36374	8.99119	10.867	11.1958	10.6399
hsa_circ_0131440_15_26	0.00966262	-3.6119	-1.85276	down	6.32051	8.17327	TTCTCTTCAATCATGAGAGTCCCAGAAGAGATTTCCTTTGACCTCGCTGAGTACACTGCG	hsa_circ_0131440	chr6	1960100	1961200	-	circbase	circRNA	hsa_circ_0131440	GMDS	ENST00000380815.4	chr13_32126999_32128099_-	2762	Detected	Detected	Detected	Detected	Detected	Detected	6.34502	6.67639	5.94011	8.3378	8.16543	8.01656
HSA_CIRCpedia_166172_2_16	0.00952734	-3.61431	-1.85372	down	4.33009	6.18381	GAGATCAAAGAAATAGCAAGCAGGACCCGCAGGGAACTACTGGACAGTTGCATCTATAAA	HSA_CIRCpedia_166172	chr9	127383437	127389119	+	circpedia	circRNA	HSA_CIRCpedia_166172	GARNL3	ENST00000435213.6	species_specific	84253	Detected	Detected	Detected	Detected	Detected	Detected	4.5708	4.60895	3.81051	6.09754	6.48671	5.96718
hsa_circ_0077170_14_24	0.00275147	-3.61815	-1.85525	down	9.30947	11.1647	CTTTGCATCGGAAATCAGCTCTACAGTTCAGGTTCATGTGATCCGAGAGGTAGCTTCCAT	hsa_circ_0077170	chr6	80912818	80982938	+	circbase	circRNA	hsa_circ_0077170	BCKDHB	NM_183050	species_specific	594	Detected	Detected	Detected	Detected	Detected	Detected	9.08186	9.67144	9.17512	11.0988	11.5403	10.8551
hsa_circ_0077166_14_13	0.00533566	-3.65097	-1.86828	down	8.72925	10.5975	CTTTGCATCGGAAATCAGCTCTACAGTTCAGATTGTTAATGAAGCTGCCAAGTATCGCTA	hsa_circ_0077166	chr6	80878591	80982938	+	circbase	circRNA	hsa_circ_0077166	BCKDHB	NM_183050	species_specific	594	Detected	Detected	Detected	Detected	Detected	Detected	8.48336	9.04616	8.65824	10.5661	10.9549	10.2715
HSA_CIRCpedia_176176_14_14	0.00701355	-3.66502	-1.87382	down	6.82456	8.69838	TGGTCATTCAGCACCAGAGGCAAACCAACAACTCTTGAGGATGACGATTGCCAAACAAAG	HSA_CIRCpedia_176176	chr4	24831505	24838272	-	circpedia	circRNA	HSA_CIRCpedia_176176	CCDC149	ENST00000504487.5	species_specific	91050	Detected	Detected	Detected	Detected	Detected	Detected	7.05287	6.83614	6.58467	9.06654	8.88497	8.14363
hsa_circ_0056937_7_25	0.00471571	-3.68706	-1.88247	down	6.75525	8.63772	AGATGAACTTTGGCTGGTCATGAAATTACTAAGTGGAGGCAGTGGAGCTACTGCTGTGGT	hsa_circ_0056937	chr2	169023808	169038600	-	circbase	circRNA	hsa_circ_0056937	STK39	NM_013233	mmu_circ_0010121	27347	Detected	Detected	Detected	Detected	Detected	Detected	6.90709	6.90883	6.44983	8.5485	8.99493	8.36974
HSA_CIRCpedia_69929_0_3006	0.00277496	-3.71564	-1.89361	down	6.22731	8.12092	CCTCAGGAAGTTCCTCAAAGTGTGACTGCTACAGCAGCTTCGAAGATCTTGACAGAACAA	HSA_CIRCpedia_69929	chr13	35155773	35173594	+	circpedia	circRNA	HSA_CIRCpedia_69929	NBEA	ENST00000400445.7	species_specific	26960	Detected	Detected	Detected	Detected	Detected	Detected	6.45502	6.79165	5.43524	8.52508	8.67843	7.15924
HSA_CIRCpedia_126682_7_16	0.00238234	-3.75899	-1.91035	down	5.97885	7.8892	AAGTTCCTCAAAGTGTGACTGCTACAGCAGCTTCGAAGATCTTCTAGTTGATATGTTGGG	HSA_CIRCpedia_126682	chr13	35044946	35173594	+	circpedia	circRNA	HSA_CIRCpedia_126682	NBEA	ENST00000400445.7	species_specific	26960	Detected	Detected	Detected	Detected	Detected	Detected	6.27409	6.63547	5.02699	8.36709	8.48847	6.81203
HSA_CIRCpedia_146989_0_28	0.00438069	-3.78473	-1.92019	down	6.27552	8.19571	GAAAGACGACTTAAAGATTTCCAGGATGCTCTTGATCGAGAAGCGGTCCCAAGTCATTTG	HSA_CIRCpedia_146989	chr5	35628459	35659207	+	circpedia	circRNA	HSA_CIRCpedia_146989	SPEF2	ENST00000282469.10	species_specific	79925	Detected	Detected	Detected	Detected	Detected	Detected	7.31044	6.28001	5.23611	8.99011	8.39388	7.20313
hsa_circ_0103381_16_1032	0.00343511	-3.79205	-1.92298	down	7.56272	9.4857	TGAGAGCATGGCTCTTCCAGCATCTCACACATATTGGAGAATTGGGAGAAGTCTCTTTGG	hsa_circ_0103381	chr15	37329014	37391800	-	circbase	circRNA	hsa_circ_0103381	MEIS2	NM_001220482	species_specific	4212	Detected	Detected	Detected	Detected	Detected	Detected	7.82965	7.71936	7.13915	9.95156	9.63573	8.8698
hsa_circ_0103379_14_46	0.00311998	-3.81459	-1.93153	down	7.75079	9.68232	CATGAGAGCATGGCTCTTCCAGCATCTCACAGTCATAATGGTAACGGAGATCAGCTCTTT	hsa_circ_0103379	chr15	37329014	37355264	-	circbase	circRNA	hsa_circ_0103379	MEIS2	ENST00000561208.1	species_specific	4212	Detected	Detected	Detected	Detected	Detected	Detected	7.96739	7.99544	7.28954	10.115	9.81107	9.12087
hsa_circ_0130650_16_1012	0.00648487	-3.82014	-1.93363	down	5.29456	7.22818	ATGTGACAATTACCCTGGATTTACAGCAGGTTTATTCCCTGCTGTCCTGAATCTTGCTTC	hsa_circ_0130650	chr6	129371062	129381041	+	circbase	circRNA	hsa_circ_0130650	LAMA2	NM_000426	chr10_27459293_27467374_-	3908	Detected	Detected	Detected	Detected	Detected	Detected	4.90314	6.17879	4.80174	7.14756	7.92527	6.61172
HSA_CIRCpedia_138217_3_36	0.00324462	-3.83877	-1.94065	down	3.07072	5.01136	TCTGAAGACAACAGCCAGAGTGTCCAGGAAGAGCTGAAGAAGGTGTCGGATGATTTATCA	HSA_CIRCpedia_138217	chr3	40209853	40210093	+	circpedia	circRNA	HSA_CIRCpedia_138217	MYRIP	ENST00000444716.5	MMU_CIRCpedia_37992	25924	Not Detected	Not Detected	Not Detected	Detected	Detected	Detected	3.18051	3.2364	2.79524	5.29405	4.97052	4.76953
HSA_CIRCpedia_108814_2_70	0.00818081	-3.84185	-1.9418	down	5.08111	7.02292	GATCGCAATTGGGTCTAGTGAATCTGCACAGAAGGCCCTTAAGTTTCATCTGTATGGAAA	HSA_CIRCpedia_108814	chr1	85350414	85496281	-	circpedia	circRNA	HSA_CIRCpedia_108814	DDAH1	ENST00000535924.6	species_specific	23576	Detected	Detected	Detected	Detected	Detected	Detected	5.69336	4.96225	4.58774	7.57179	7.23686	6.2601
hsa_circ_0119033_3_1012	0.00109541	-3.85125	-1.94533	down	3.54484	5.49017	AATGAGACAACTGGTCCCAAGGCAAATGTGGAGTTCATGGATCTGCTGAAGGAATGGTGT	hsa_circ_0119033	chr2	212483901	212543909	-	circbase	circRNA	hsa_circ_0119033	ERBB4	ENST00000342788.4	species_specific	2066	Detected	Detected	Not Detected	Detected	Detected	Detected	4.24993	3.69415	2.69045	6.22742	5.51531	4.72777
hsa_circ_0087008_2_22	0.00919324	-3.88188	-1.95676	down	6.65009	8.60684	GCCAAGAACAAAGACTACATGAGCATCATTCGCATGTGGCTAGAAATACATATCGAATGA	hsa_circ_0087008	chr9	36246027	36246479	-	circbase	circRNA	hsa_circ_0087008	GNE	NM_005476	chr4_44059775_44060227_-	10020	Detected	Detected	Detected	Detected	Detected	Detected	6.95554	6.15874	6.83599	8.75032	8.49211	8.57809
hsa_circ_0117972_16_1006	0.00729608	-3.89157	-1.96035	down	4.56429	6.52465	TATCTACACAGAAACGGTCAGATTCACAGAAAGAAATTCAAGCCATGAGTCAGTGCAGCC	hsa_circ_0117972	chr2	169020248	169023917	-	circbase	circRNA	hsa_circ_0117972	STK39	ENST00000355999.4	species_specific	27347	Detected	Detected	Detected	Detected	Detected	Detected	4.34193	5.13317	4.21778	6.26775	6.8207	6.48549
hsa_circ_0030979_6_16	0.00369903	-3.89358	-1.9611	down	8.51414	10.4752	GTCATAACGTCCTCTCCATTAAAGTGAGATCCCACTCAAGCCCTGCTCATCAATGAGGAA	hsa_circ_0030979	chr13	113801692	113803843	+	circbase	circRNA	hsa_circ_0030979	F10	NM_000504	species_specific	2159	Detected	Detected	Detected	Detected	Detected	Detected	8.10554	8.74013	8.69675	10.035	10.5117	10.879
hsa_circ_0133196_10_22	0.00763353	-3.90025	-1.96357	down	5.21198	7.17555	TTTCCAACTGCTTAATAATTTCCTCCGAAATGACAAGACCATGAACCAGGCATCTCCTGC	hsa_circ_0133196	chr7	122047593	122056218	-	circbase	circRNA	hsa_circ_0133196	CADPS2	NM_017954	mmu_circ_0013241	93664	Detected	Detected	Detected	Detected	Detected	Detected	5.30853	5.77015	4.55725	7.57361	7.43758	6.51545
HSA_CIRCpedia_14026_10_26	0.00442774	-3.90169	-1.9641	down	7.6992	9.6633	ATATCATGAGAGCATGGCTCTTCCAGCATCTCACACATATTGGAGAATTGGGAGAAGTCT	HSA_CIRCpedia_14026	chr15	37036813	37099599	-	circpedia	circRNA	HSA_CIRCpedia_14026	MEIS2	ENST00000338564.9	species_specific	4212	Detected	Detected	Detected	Detected	Detected	Detected	7.88096	7.95736	7.25929	10.1073	9.78607	9.09657
hsa_circ_0070186_14_24	0.00355887	-3.92165	-1.97146	down	10.5016	12.4731	TTTAGCCGAAAGACTGCATCGAGCCTTGAAGGAGCTGAAAGATGACTTGAAGGGTGATCT	hsa_circ_0070186	chr4	79503330	79522722	+	circbase	circRNA	hsa_circ_0070186	ANXA3	NM_005139	species_specific	306	Detected	Detected	Detected	Detected	Detected	Detected	10.741	10.769	9.99487	12.5424	12.6839	12.1929
hsa_circ_0100328_16_6016	0.00285559	-3.92611	-1.9731	down	3.27951	5.25261	CTGTCACCACATACAACACACTTTATGAGTCATCAAGAGTTCATATAACTAGAGCTGTCC	hsa_circ_0100328	chr13	35683426	35716514	+	circbase	circRNA	hsa_circ_0100328	NBEA	NM_015678	species_specific(MMU_CIRCpedia_224694)	26960	Not Detected	Detected	Not Detected	Detected	Detected	Detected	3.63566	3.96859	2.23427	5.76876	5.74212	4.24694
hsa_circ_0077169_12_25	0.00435832	-3.96003	-1.98551	down	9.43324	11.4188	GGCTTTGCATCGGAAATCAGCTCTACAGTTCAGCGGAAGAAGTCCCTATAGAACCATACA	hsa_circ_0077169	chr6	80910650	80982938	+	circbase	circRNA	hsa_circ_0077169	BCKDHB	NM_183050	mmu_circ_0015955	594	Detected	Detected	Detected	Detected	Detected	Detected	9.17937	9.67697	9.44338	11.3003	11.7901	11.1659
hsa_circ_0068782_10_30	0.00182542	-4.0033	-2.00119	down	5.84433	7.84552	AGTGAAGATACATGAGACAGTAGCCAAACACCCAGGTGTTGCTATCTCTAACCCAGACCT	hsa_circ_0068782	chr4	289226	289322	-	circbase	circRNA	hsa_circ_0068782	ZNF732	NM_001137608	species_specific	654254	Detected	Detected	Detected	Detected	Detected	Detected	6.62787	5.56763	5.33749	8.693	7.39928	7.44428
hsa_circ_0005720_13_17	0.00482514	-4.00465	-2.00168	down	5.80363	7.80531	GCAGAGCTTTCCAGCCCGTTTGTGAATCAGCGGTTGAAGAAATATGGAGATCAACACAAA	hsa_circ_0005720	chr1	95609446	95639445	+	circbase	circRNA	hsa_circ_0005720	TMEM56	NM_001199679	species_specific		Detected	Detected	Detected	Detected	Detected	Detected	6.14641	5.85211	5.41237	7.8996	8.08808	7.42825
hsa_circ_0109865_11_47	0.00244161	-4.01605	-2.00578	down	6.88665	8.89242	ATGCATGTCGAAGGTCCAAGGGCATGTGGAAATGAGAGCAGCTCTAAATTGGGAAGCAAT	hsa_circ_0109865	chr19	52887101	52888995	+	circbase	circRNA	hsa_circ_0109865	ZNF880	NM_001145434	species_specific	400713	Detected	Detected	Detected	Detected	Detected	Detected	7.54076	6.8725	6.24669	9.72182	8.70981	8.24564
hsa_circ_0138730_1_20	0.00205519	-4.06672	-2.02386	down	5.82946	7.85332	CAGGTGAGAGCCAAGTACCACAACATCAAGTTCAAAGAACTCAGAGATGCTAAGTGACTA	hsa_circ_0138730	chr9	36249047	36249246	+	circbase	circRNA	hsa_circ_0138730	GNE	NM_005476	species_specific	10020	Detected	Detected	Detected	Detected	Detected	Detected	5.57534	5.63208	6.28095	7.68799	7.75091	8.12106
hsa_circ_0075449_0_12	0.000401548	-4.23737	-2.08317	down	8.51387	10.597	TTGCAGTGAACGGCATTCTCTTCAATCATGAGAGTCCCAGAAGAGGTCCATGGAATTGTA	hsa_circ_0075449	chr6	1960100	2117790	-	circbase	circRNA	hsa_circ_0075449	GMDS	NM_001500	species_specific	2762	Detected	Detected	Detected	Detected	Detected	Detected	8.58522	8.55129	8.4051	10.7014	10.6844	10.4053
HSA_CIRCpedia_86524_15_20	0.0090149	-4.28236	-2.0984	down	8.86579	10.9642	AACTTTCTGAACATCCCACAGCAGTCTCAGAATCCGGACAATCAGATAGTTCAAACCAGC	HSA_CIRCpedia_86524	chr19	13073046	13090390	+	circpedia	circRNA	HSA_CIRCpedia_86524	NFIX	ENST00000397661.6	MMU_CIRCpedia_31755	4784	Detected	Detected	Detected	Detected	Detected	Detected	8.87447	8.64023	9.08268	11.0628	11.0323	10.7975
hsa_circ_0072302_16_22	0.0074036	-4.44969	-2.1537	down	4.10668	6.26039	AAACAGCACTGAAACTGTAATAGAATCTGGTGACCCACAACACAACTCTGAATGGCAAAG	hsa_circ_0072302	chr5	38493707	38512066	-	circbase	circRNA	hsa_circ_0072302	LIFR	NM_001127671	species_specific	3977	Detected	Detected	Detected	Detected	Detected	Detected	4.48789	3.89937	3.93278	6.28495	6.32513	6.17107
hsa_circ_0140000_16_20	0.00978994	-4.45866	-2.15661	down	5.4886	7.64521	AGGCTGTGTTACATGCATGCCCTAAAGCAGTCAGTCATTGATGGCAATTTGAATGTGGGT	hsa_circ_0140000	chrX	17170134	17170349	+	circbase	circRNA	hsa_circ_0140000	REPS2	NM_004726	species_specific	9185	Detected	Detected	Detected	Detected	Detected	Detected	5.57578	6.05975	4.83026	7.94308	7.78645	7.20608
HSA_CIRCpedia_160755_16_135	0.00154808	-4.47784	-2.1628	down	2.56383	4.72663	ATATCAACGAGATGATCATCAAGCAGAAGGTTTCCAGAGCTTTACCTGAGAAACAAGGAG	HSA_CIRCpedia_160755	chrX	31773959	31875373	-	circpedia	circRNA	HSA_CIRCpedia_160755	DMD	ENST00000359836.5	species_specific	1756	Not Detected	Not Detected	Not Detected	Detected	Detected	Detected	3.50404	2.65218	1.53526	5.53053	4.7946	3.85476
hsa_circ_0132096_3_41	0.00541216	-4.50747	-2.17232	down	4.03786	6.21018	GGGATGATGGACTTTCAGAATTCATACTTAATGACTGGAAATTACACGGAGTATGGGAGG	hsa_circ_0132096	chr6	69653721	69728387	+	circbase	circRNA	hsa_circ_0132096	BAI3	ENST00000370598.1	species_specific		Detected	Detected	Detected	Detected	Detected	Detected	4.18782	4.27541	3.65036	6.09773	6.41892	6.11389
HSA_CIRCpedia_48367_0_29	0.00168319	-4.52893	-2.17917	down	6.85755	9.03672	AGCCCTACAAAGTGAAGATACATGAGACAGTAGCCAAACACCCAGGAACTCTTAACATTC	HSA_CIRCpedia_48367	chr4	295437	296155	-	circpedia	circRNA	HSA_CIRCpedia_48367	ZNF732	ENST00000419098.5	species_specific	654254	Detected	Detected	Detected	Detected	Detected	Detected	7.7056	6.62928	6.23776	9.86026	8.66712	8.58278
hsa_circ_0117964_16_15	0.00299742	-4.54798	-2.18523	down	8.10876	10.294	CTTGGTGGATGGTCACGATGTAGTTATAGATGGACTTGATCACGTCTACCTAATTAAATG	hsa_circ_0117964	chr2	168869143	168892044	-	circbase	circRNA	hsa_circ_0117964	STK39	ENST00000355999.4	species_specific	27347	Detected	Detected	Detected	Detected	Detected	Detected	7.95202	8.35555	8.0187	10.0939	10.7667	10.0214
hsa_circ_0005660_2_1012	0.00938985	-4.58492	-2.1969	down	7.55582	9.75272	AAAGAACTGGATCTTTATCTGGCTTACTTTGTCCACACTCCGGGATGAGTTCCACCCGTT	hsa_circ_0005660	chr19	13135834	13136366	+	circbase	circRNA	hsa_circ_0005660	NFIX	NM_002501	mmu_circ_0001704(MMU_CIRCpedia_31796)	4784	Detected	Detected	Detected	Detected	Detected	Detected	7.3363	7.70152	7.62964	9.93903	9.81538	9.50375
hsa_circ_0130480_10_1020	0.00493524	-4.59783	-2.20095	down	5.62067	7.82162	GTCCTACTGTTGGTGTTATTAATCCATTGGCTAAGATTTCCTTGCTGAAACAGAATCTGG	hsa_circ_0130480	chr6	119285831	119301515	-	circbase	circRNA	hsa_circ_0130480	FAM184A	ENST00000338891.7	species_specific(species_specific)	79632	Detected	Detected	Detected	Detected	Detected	Detected	5.87182	5.73299	5.2572	8.35517	7.6812	7.4285
hsa_circ_0129042_4_10	0.00761599	-4.63199	-2.21163	down	9.19127	11.4029	GGAGTGGTGACAAGTATCCTTTGCTATCGGAAACGAGAATGCTCCCATTGTTGCACCAAA	hsa_circ_0129042	chr5	38484876	38489347	-	circbase	circRNA	hsa_circ_0129042	LIFR	NM_001127671	species_specific	3977	Detected	Detected	Detected	Detected	Detected	Detected	9.09827	9.31333	9.16219	10.9267	11.6624	11.6196
hsa_circ_0117963_16_34	0.00644807	-4.64476	-2.2156	down	7.96713	10.1827	CTTGGTGGATGGTCACGATGTAGTTATAGAAACTCCAGAAAGGAACTTAATGACATACGA	hsa_circ_0117963	chr2	168869143	168873605	-	circbase	circRNA	hsa_circ_0117963	STK39	ENST00000355999.4	chr2_68263234_68267091_-	27347	Detected	Detected	Detected	Detected	Detected	Detected	7.74336	8.1357	8.02234	9.97529	10.6525	9.92045
hsa_circ_0072301_5_18	0.00714949	-4.65752	-2.21956	down	7.30084	9.5204	AAAGTTCCCTCAAACAGCACTGAAACTGTAATAGAATCTGATCCACCAGATACTCCTCAA	hsa_circ_0072301	chr5	38493707	38506734	-	circbase	circRNA	hsa_circ_0072301	LIFR	NM_001127671	species_specific	3977	Detected	Detected	Detected	Detected	Detected	Detected	7.13089	7.34135	7.43028	8.97826	9.801	9.78195
hsa_circ_0071822_10_40	0.000535328	-4.69664	-2.23163	down	5.39796	7.62959	GGGTGCAGACAATTAAAGGATTCTAGAAATCTGAATGCTTGAATTTCAGCCACATCCCTA	hsa_circ_0071822	chr5	9549101	9550409	+	circbase	circRNA	hsa_circ_0071822	LOC100505806	NR_045196	species_specific		Detected	Detected	Detected	Detected	Detected	Detected	5.68054	5.53676	4.97658	7.95608	7.66545	7.26724
hsa_circ_0132212_0_20	0.00620701	-4.82353	-2.27009	down	3.27743	5.54752	TAAAGAAGGGTAGCCTAGCAGATGTAGTTGGACACCTAAGAGCAGGTTATGTGGGTATGC	hsa_circ_0132212	chr6	72889277	72947625	+	circbase	circRNA	hsa_circ_0132212	RIMS1	NM_014989	species_specific	22999	Detected	Detected	Not Detected	Detected	Detected	Detected	4.28869	4.16764	1.37597	6.74271	6.07839	3.82146
hsa_circ_0075447_16_10	0.00248827	-4.93163	-2.30206	down	8.68301	10.9851	ATCTCAAGTACTACCGGCCAACTGAAGTGGCTATGTGGTTGATGTTGCAGAATGATGAGC	hsa_circ_0075447	chr6	1726649	1742820	-	circbase	circRNA	hsa_circ_0075447	GMDS	NM_001500	species_specific	2762	Detected	Detected	Detected	Detected	Detected	Detected	8.54328	8.84859	8.65716	11.0342	11.1701	10.751
hsa_circ_0132100_0_1034	0.000575267	-4.95992	-2.31032	down	3.72476	6.03507	GGATGATGGACTTTCAGAATTCATACTTAATGACTGGAAATGTAGACCTTAGCAGCAGCA	hsa_circ_0132100	chr6	69675144	69728391	+	circbase	circRNA	hsa_circ_0132100	BAI3	ENST00000370598.1	species_specific		Not Detected	Detected	Detected	Detected	Detected	Detected	3.48329	4.1381	3.55289	5.8807	6.34545	5.87907
hsa_circ_0103874_0_16	0.00752194	-5.04605	-2.33515	down	7.45098	9.78613	GAAAGCATCCGTCATGAAGTTACCAGGCTAACATCAGAGAACATGATGCTGGAGGAACAT	hsa_circ_0103874	chr15	52515740	52532076	-	circbase	circRNA	hsa_circ_0103874	MYO5C	NM_018728	species_specific	55930	Detected	Detected	Detected	Detected	Detected	Detected	8.00238	7.37045	6.98011	9.93642	9.96767	9.45431
HSA_CIRCpedia_173405_7_21	0.00809834	-5.09548	-2.34922	down	5.94977	8.29899	AGATACTTCCTCAATGAGTCGCATGAATGATATTATAGAACATGGTTGGAGAGTGGGCCT	HSA_CIRCpedia_173405	chr5	35691036	35700752	+	circpedia	circRNA	HSA_CIRCpedia_173405	SPEF2	ENST00000509059.5	species_specific	79925	Detected	Detected	Detected	Detected	Detected	Detected	6.83931	5.88181	5.1282	9.33518	8.50352	7.05826
hsa_circ_0084578_16_24	0.00434242	-5.2332	-2.38769	down	4.14929	6.53699	CTGAAATCCTCCAAGATATTCAGTATAAGCTCCATCTGATCCACTGGAACTCCACTCTGT	hsa_circ_0084578	chr8	61139431	61144938	-	circbase	circRNA	hsa_circ_0084578	CA8	NM_004056	species_specific	767	Detected	Detected	Detected	Detected	Detected	Detected	4.6377	4.13179	3.67839	7.11457	6.73718	5.75922
HSA_CIRCpedia_146262_0_22	0.00817192	-5.29308	-2.40411	down	5.83765	8.24176	GTAGAAAGCTCCAAGCAATCTATGACTGAGAAGGAGAAGCGGAAGTTGTGTTAGCAGTGC	HSA_CIRCpedia_146262	chr2	168828157	168834325	+	circpedia	circRNA	HSA_CIRCpedia_146262	NOSTRIN	ENST00000458381.6	species_specific	115677	Detected	Detected	Detected	Detected	Detected	Detected	5.55483	6.10436	5.85376	8.32159	8.53882	7.86486
HSA_CIRCpedia_14879_16_18	0.00587085	-5.34353	-2.41779	down	3.21664	5.63443	CAGATTCTCTACAATTACCTCAAAGAAGGCTGGAACAGTGAACCATGGAGCTGTATTTCG	HSA_CIRCpedia_14879	chr15	57437984	57440471	+	circpedia	circRNA	HSA_CIRCpedia_14879	CGNL1	ENST00000281282.5	species_specific	84952	Detected	Detected	Not Detected	Detected	Detected	Detected	4.14744	3.71543	1.78704	6.2244	6.43306	4.24583
HSA_CIRCpedia_115002_16_30	0.0048434	-5.44073	-2.4438	down	2.18588	4.62968	GTCCCAAGGCAAATGTGGAGTTCATGGATTGAATTTCGGGAGTTTGAGAATGGCTCCATC	HSA_CIRCpedia_115002	chr2	211619176	211673257	-	circpedia	circRNA	HSA_CIRCpedia_115002	ERBB4	ENST00000402597.6	species_specific	2066	Not Detected	Not Detected	Not Detected	Detected	Detected	Detected	2.63275	2.42639	1.4985	5.3694	4.57181	3.94782
hsa_circ_0035368_9_60	0.00853539	-5.54205	-2.47042	down	1.46316	3.93358	CTTTAATAAATGGATGTATATTGAGCACATGCAGCAGTTTCCTCAAGAGCTGAACATGGG	hsa_circ_0035368	chr15	54707179	54920806	+	circbase	circRNA	hsa_circ_0035368	UNC13C	NM_001080534	species_specific	440279	Not Detected	Not Detected	Not Detected	Detected	Detected	Detected	1.70889	1.33227	1.34834	4.02005	3.50913	4.27158
hsa_circ_0139559_9_46	0.00281212	-5.55733	-2.47439	down	3.23612	5.71051	CCAAGATGACAGATGAGGAGATCTTAGAGAAGCTAAGAGCTGTGAAATTAGTTGTAACTG	hsa_circ_0139559	chrX	110366304	110406955	+	circbase	circRNA	hsa_circ_0139559	PAK3	NM_001128168	species_specific	5063	Not Detected	Detected	Not Detected	Detected	Detected	Detected	3.88968	3.47434	2.34434	6.12161	5.98176	5.02817
hsa_circ_0132092_6_2010	0.00711914	-5.81717	-2.54032	down	2.11553	4.65584	GCATATCAAATGAGTACAGACACTTGCAGCATTCAGTAGAATTTGGAATGATGGGAGATC	hsa_circ_0132092	chr6	69640450	69685236	+	circbase	circRNA	hsa_circ_0132092	BAI3	ENST00000370598.1	species_specific		Not Detected	Not Detected	Not Detected	Detected	Detected	Detected	1.85358	3.07567	1.41733	4.63071	5.18573	4.15109
HSA_CIRCpedia_128445_1_28	0.0049735	-5.98815	-2.58211	down	1.66999	4.2521	CAGTGAAGTTTAATGCCAAACCTGGAGTGATTGATTCGAAAGGGATTACGCTCGATTTGA	HSA_CIRCpedia_128445	chr11	83532707	83633325	-	circpedia	circRNA	HSA_CIRCpedia_128445	DLG2	ENST00000280241.12	MMU_CIRCpedia_34345	1740	Not Detected	Not Detected	Not Detected	Detected	Detected	Detected	1.27684	1.43422	2.2989	4.2132	3.76107	4.78202
HSA_CIRCpedia_141992_8_14	0.000422496	-6.27587	-2.64982	down	4.12151	6.77132	AGCAATCAAGAGGCTAGAACAATCATTACGGATCGAAGAACTCCAGGATGGCATTGGGCA	HSA_CIRCpedia_141992	chrX	31729630	31968514	-	circpedia	circRNA	HSA_CIRCpedia_141992	DMD	ENST00000359836.5	MMU_CIRCpedia_31585	1756	Detected	Detected	Not Detected	Detected	Detected	Detected	4.91124	4.47438	2.97891	7.59324	7.19825	5.52247
hsa_circ_0049104_7_26	0.0020599	-6.32031	-2.65999	down	5.37699	8.03698	TCAAGTTCAACATCACAGACAACGTCATGCAGCACCTGCTTGGTCCCATGTTCAAGAACA	hsa_circ_0049104	chr19	8987209	9015385	-	circbase	circRNA	hsa_circ_0049104	MUC16	NM_024690	species_specific	94025	Detected	Detected	Detected	Detected	Detected	Detected	5.09806	5.6015	5.4314	7.86834	8.01997	8.22263
hsa_circ_0087143_16_1020	0.00160129	-6.73929	-2.7526	down	5.50633	8.25892	CACGACAGGCCTACACTCTATTCAAACAGGTGCTAGAAAGCTTCAAGATCATGGATTATA	hsa_circ_0087143	chr9	71532463	71555706	+	circbase	circRNA	hsa_circ_0087143	PIP5K1B	NM_003558	mmu_circ_0007640(MMU_CIRCpedia_14093)	8395	Detected	Detected	Detected	Detected	Detected	Detected	5.82466	5.62806	5.06626	8.67787	8.50033	7.59856
hsa_circ_0132099_16_24	0.00582405	-6.746	-2.75403	down	3.8032	6.55723	GTTACATCCCTGCATCTGATGGTGTCCAGACCTTAGCAGCAGCATGAATTCTTCACATGA	hsa_circ_0132099	chr6	69675144	69703854	+	circbase	circRNA	hsa_circ_0132099	BAI3	ENST00000370598.1	species_specific		Not Detected	Detected	Detected	Detected	Detected	Detected	3.2602	4.32308	3.82632	6.43639	6.8713	6.36401
HSA_CIRCpedia_369371_15_20	0.00594745	-6.9817	-2.80358	down	5.23641	8.03999	AAGGACGCTGGGCCACTCAGGTATTTAAAGAGCTCTGAGTCAGCATCCAACCTTAAATGA	HSA_CIRCpedia_369371	chr1	147201151	147201504	-	circpedia	circRNA	HSA_CIRCpedia_369371	FMO5	ENST00000441068.6	species_specific	2330	Detected	Detected	Detected	Detected	Detected	Detected	5.855	5.88556	3.96868	8.38171	8.53773	7.20054
hsa_circ_0087145_15_1020	0.00495908	-6.99882	-2.80711	down	6.06108	8.86819	ACACGACAGGCCTACACTCTATTCAAACAGCTTTGAAGGCTTCACCGTCTAAGAAACGGT	hsa_circ_0087145	chr9	71549805	71555706	+	circbase	circRNA	hsa_circ_0087145	PIP5K1B	NM_003558	chr19_24346236_24350289_-(MMU_CIRCpedia_226479)	8395	Detected	Detected	Detected	Detected	Detected	Detected	6.20661	6.27667	5.69996	9.32728	9.13763	8.13965
hsa_circ_0132223_12_20	0.00941741	-7.07409	-2.82254	down	3.12393	5.94648	AAGTGCCAGTGAGAAGCGGCAGTATAGAACAAGCATCCTGTAACGTGGCAACCATCTAAA	hsa_circ_0132223	chr6	72945320	73001749	+	circbase	circRNA	hsa_circ_0132223	RIMS1	NM_014989	species_specific	22999	Detected	Detected	Not Detected	Detected	Detected	Detected	4.23212	3.9508	1.18887	6.98587	6.33367	4.51989
HSA_CIRCpedia_132742_0_22	0.000620776	-7.15185	-2.83832	down	1.2618	4.10012	TCCTGCTGTAATAGACTATACACCATATTTGAAGTATATCCAAAGGGTAGAGCCTGGATC	HSA_CIRCpedia_132742	chr7	87710569	87741579	+	circpedia	circRNA	HSA_CIRCpedia_132742	RUNDC3B	ENST00000338056.7	species_specific	154661	Not Detected	Not Detected	Not Detected	Detected	Detected	Detected	1.11103	1.43163	1.24274	3.9562	4.14412	4.20003
hsa_circ_0035434_2_18	0.00556344	-7.38062	-2.88374	down	5.84591	8.72965	AGGAGACAGCTAAGCAGATTCTCTACAATTACCTCAAAGAAGGGCCACACCGGATCTCTT	hsa_circ_0035434	chr15	57732574	57732669	+	circbase	circRNA	hsa_circ_0035434	CGNL1	NM_001252335	species_specific	84952	Detected	Detected	Detected	Detected	Detected	Detected	5.64912	6.42284	5.46577	8.90104	9.31818	7.96973
HSA_CIRCpedia_149126_1_632	0.00675929	-7.38192	-2.884	down	6.52205	9.40605	AATGAGCACTATCCACACGACAGGCCTACACTCTATTCAAACAGAAACCTGGCAAAGAAA	HSA_CIRCpedia_149126	chr9	68818460	68940790	+	circpedia	circRNA	HSA_CIRCpedia_149126	PIP5K1B	ENST00000541509.5	MMU_CIRCpedia_220627	8395	Detected	Detected	Detected	Detected	Detected	Detected	6.77479	6.44552	6.34585	9.67803	9.73234	8.80778
hsa_circ_0129245_1_28	0.00996349	-7.42885	-2.89314	down	5.25528	8.14841	AAGATTCTGCCGCTGATTGCTATCACTTCTGCAGAATCCAGTGGGACTTGAGCATCTGAA	hsa_circ_0129245	chr5	59284314	59300173	-	circbase	circRNA	hsa_circ_0129245	PDE4D	NM_001165899	species_specific	5144	Detected	Detected	Detected	Detected	Detected	Detected	6.20395	5.29101	4.27086	8.5189	8.53026	7.39608
HSA_CIRCpedia_64342_0_14	0.00247581	-7.47216	-2.90153	down	6.54633	9.44786	CAATGAGCACTATCCACACGACAGGCCTACACTCTATTCAAACAGGACACTGTTTCTGTT	HSA_CIRCpedia_64342	chr9	68923301	68940790	+	circpedia	circRNA	HSA_CIRCpedia_64342	PIP5K1B	ENST00000541509.5	MMU_CIRCpedia_14091	8395	Detected	Detected	Detected	Detected	Detected	Detected	6.85728	6.58309	6.19863	9.80972	9.70577	8.82808
hsa_circ_0087144_15_1020	0.00833244	-7.54236	-2.91502	down	5.76976	8.68477	ACACGACAGGCCTACACTCTATTCAAACAGGACACTGTTTCTGTTCATAGACCAAGCTTT	hsa_circ_0087144	chr9	71538217	71555706	+	circbase	circRNA	hsa_circ_0087144	PIP5K1B	NM_003558	species_specific	8395	Detected	Detected	Detected	Detected	Detected	Detected	5.95312	5.76323	5.59292	8.95832	9.09032	8.00569
HSA_CIRCpedia_158488_3_17	0.00241379	-7.57699	-2.92163	down	1.8645	4.78613	GGGCGTTGATTGCAATTCTACTATGCATTGTTATACTCTTAGGCATCTTCCACTTGAAAG	HSA_CIRCpedia_158488	chr5	21755590	21817132	-	circpedia	circRNA	HSA_CIRCpedia_158488	CDH12	ENST00000504376.6	species_specific	1010	Not Detected	Not Detected	Not Detected	Detected	Detected	Detected	1.98583	2.41173	1.19595	5.19438	5.20699	3.95701
HSA_CIRCpedia_157961_16_29	0.00146946	-7.62809	-2.93132	down	4.68548	7.6168	CATATCCCACAGCAATTTCTGGGTTACAGACGGAGCACATTCCTCCTTACGATGTTGTAC	HSA_CIRCpedia_157961	chr2	151841902	151870611	-	circpedia	circRNA	HSA_CIRCpedia_157961	AC068547.1	ENST00000637559.1	species_specific		Detected	Detected	Detected	Detected	Detected	Detected	4.42097	5.05149	4.58399	7.52211	8.02569	7.3026
hsa_circ_0079693_0_10	0.00137568	-7.64085	-2.93373	down	9.28183	12.2156	TGTAATTACCATTCGCTTGCTATTAAAGAGCCTTTCAAACTCTGGCACGTGTGGAGTGAG	hsa_circ_0079693	chr7	30185792	30202381	+	circbase	circRNA	hsa_circ_0079693	C7orf41	NM_152793	species_specific		Detected	Detected	Detected	Detected	Detected	Detected	9.30135	9.37862	9.16551	12.4245	12.3107	11.9114
HSA_CIRCpedia_38462_16_25	0.00714109	-7.78735	-2.96113	down	6.33057	9.2917	GCAGTGGAAGGTTTCAATGACAGCTTAAGGACACCATCTTCTTGTATTATACAAGAAAGG	HSA_CIRCpedia_38462	chr2	169081522	169083587	+	circpedia	circRNA	HSA_CIRCpedia_38462	DHRS9	ENST00000602501.5	species_specific	10170	Detected	Detected	Detected	Detected	Detected	Detected	5.94448	5.89238	7.15484	9.35898	8.81583	9.70029
hsa_circ_0126783_11_1006	0.00554038	-8.17544	-3.0313	down	4.76174	7.79303	AACAACCCTTCTGTCAGCATGTACAACGCACAAGAGCCGAATCCGTAGAATGTGGAATGA	hsa_circ_0126783	chr4	62910170	62929351	+	circbase	circRNA	hsa_circ_0126783	LPHN3	ENST00000508693.1	species_specific(species_specific)		Detected	Detected	Detected	Detected	Detected	Detected	4.49085	5.45727	4.3371	7.79665	8.03908	7.54337
hsa_circ_0101811_16_38	0.0045473	-8.30361	-3.05374	down	5.60417	8.65791	AGAGCTACAGTTCTGAGATGAAACCACAGCTTCTCCCAATATAGATGACCCTGATGCTGT	hsa_circ_0101811	chr14	40120385	40125012	+	circbase	circRNA	hsa_circ_0101811			species_specific		Detected	Detected	Detected	Detected	Detected	Detected	5.37371	6.12652	5.31228	8.8166	9.10612	8.05101
hsa_circ_0084575_2_15	0.000382089	-8.75563	-3.13021	down	6.58723	9.71745	CTGGATATTATTCCGATACCCTTTAACTATATCCCAGCTACAGCTCCATCTGATCCACTG	hsa_circ_0084575	chr8	61135207	61144938	-	circbase	circRNA	hsa_circ_0084575	CA8	NM_004056	mmu_circ_0011791	767	Detected	Detected	Detected	Detected	Detected	Detected	7.03567	6.93451	5.79152	10.0667	10.0522	9.03345
hsa_circ_0135145_6_26	0.00389745	-8.86882	-3.14874	down	3.81771	6.96645	ATGGCAAGCAGACATCTTGCCAAGATGGCCTAAGTCAAGACAGGAGAATATGCCACAGAT	hsa_circ_0135145	chr7	94855272	94881442	+	circbase	circRNA	hsa_circ_0135145	PPP1R9A	NM_001166160	mmu_circ_0001442	55607	Not Detected	Detected	Not Detected	Detected	Detected	Detected	4.34226	4.4596	2.65127	7.52821	7.24978	6.12136
hsa_circ_0136814_12_25	0.000742243	-9.06227	-3.17987	down	6.59999	9.77987	TTCCGATACCCTTTAACTATATCCCAGCTACAGTTCTTTCGGGAGGACCATTGCCTCAAG	hsa_circ_0136814	chr8	61135207	61178608	-	circbase	circRNA	hsa_circ_0136814	CA8	ENST00000317995.4	chr4_8183252_8221674_-	767	Detected	Detected	Detected	Detected	Detected	Detected	7.04799	6.92214	5.82985	10.1055	10.0569	9.17724
HSA_CIRCpedia_126238_8_20	0.00896382	-9.20657	-3.20266	down	3.08684	6.2895	TAACCAACCAAACCAAGAAGGACCATTTGACGTTAAGGAACTCCAGGATGGCATTGGGCA	HSA_CIRCpedia_126238	chrX	31875187	31968514	-	circpedia	circRNA	HSA_CIRCpedia_126238	DMD	ENST00000359836.5	MMU_CIRCpedia_217120	1756	Not Detected	Not Detected	Not Detected	Detected	Detected	Detected	3.74768	2.86143	2.6514	6.77805	6.65751	5.43295
HSA_CIRCpedia_26917_5_24	0.00166496	-9.21995	-3.20476	down	5.91775	9.12251	TAGAAAGTTTAACACCACGGAGAGAGTCCTTCAGGGTCTGCTCAAGCCCTTGTTCAAGAA	HSA_CIRCpedia_26917	chr19	8889765	8914982	-	circpedia	circRNA	HSA_CIRCpedia_26917	MUC16	ENST00000397910.8	species_specific	94025	Detected	Detected	Detected	Detected	Detected	Detected	5.67706	6.49673	5.57945	8.6908	9.64188	9.03484
hsa_circ_0119027_16_1008	0.00550175	-9.71323	-3.27995	down	2.10846	5.38841	TGCTTAACTGGTGTGTCCAGATAGCTAAGGTGTAACGGTCCCACTAGTCATGACTGCATT	hsa_circ_0119027	chr2	212426627	212522553	-	circbase	circRNA	hsa_circ_0119027	ERBB4	ENST00000342788.4	species_specific(species_specific)	2066	Not Detected	Not Detected	Not Detected	Detected	Detected	Detected	2.56357	2.59824	1.16358	5.88636	5.43527	4.84361
hsa_circ_0090179_6_20	0.00501506	-10.0699	-3.33197	down	1.31806	4.65003	CTCATTGACTCTCTCCAAGATCACCTCGAGAAAGTCAAGGACCTCCAAGGTGAAATTGAA	hsa_circ_0090179	chrX	31496222	31525570	-	circbase	circRNA	hsa_circ_0090179	DMD	NM_004010	chrX_84773581_84818295_+	1756	Not Detected	Not Detected	Not Detected	Detected	Detected	Detected	1.45506	1.2555	1.24363	4.81575	4.16362	4.97072
hsa_circ_0117954_0_22	0.00411055	-10.5759	-3.40271	down	1.70065	5.10335	CATCATTGGATGTGTTGGAAGATGCTACTCTCAGACATAAGGAAGGAATACTTTGCTTGG	hsa_circ_0117954	chr2	167304121	167328955	-	circbase	circRNA	hsa_circ_0117954	SCN7A	NM_002976	species_specific	6332	Not Detected	Not Detected	Not Detected	Detected	Detected	Detected	1.51252	2.18303	1.40639	5.26527	5.63823	4.40655
hsa_circ_0076932_3_30	0.00144132	-10.601	-3.40612	down	1.50309	4.90922	GCAAGATGCATATCAAATGAGTACAGACACTTGCAGCATTCAAATTTGGAATGATGGGAG	hsa_circ_0076932	chr6	69640450	69685232	+	circbase	circRNA	hsa_circ_0076932	BAI3	NM_001704	mmu_circ_0008635		Not Detected	Not Detected	Not Detected	Detected	Detected	Detected	1.44299	1.74956	1.31674	5.10799	5.023	4.59667
hsa_circ_0140581_16_10	0.0028428	-10.6221	-3.40899	down	1.82084	5.22984	AAGTTCTGGTTAATACCTATTGGTTCCAGCTGTACGATTCTGTGACCGGTGTCATCTGAT	hsa_circ_0140581	chrX	74641698	74651355	-	circbase	circRNA	hsa_circ_0140581	ZDHHC15	NM_144969	species_specific	158866	Not Detected	Not Detected	Not Detected	Detected	Detected	Detected	1.98669	1.86831	1.60753	5.75975	5.1065	4.82326
HSA_CIRCpedia_114736_11_14	0.00714155	-11.2554	-3.49255	down	1.36407	4.85662	TACTTCACATACCAATGAAATCCATAAAGGAAAGACTCGCAGGCGGTCAGTTGCTGTGTA	HSA_CIRCpedia_114736	chr5	40934324	40945368	+	circpedia	circRNA	HSA_CIRCpedia_114736	C7	ENST00000313164.9	species_specific	730	Not Detected	Not Detected	Not Detected	Detected	Detected	Detected	0.91727	2.14767	1.02726	4.57644	6.05021	3.9432
HSA_CIRCpedia_149754_6_56	0.00559303	-11.5507	-3.52991	down	2.37748	5.9074	ACTCCAGATGAATTACAGAAAGCAGTTGAAGAGATGAAGATGTTGATACCACCTATCCAG	HSA_CIRCpedia_149754	chrX	32454661	32699293	-	circpedia	circRNA	HSA_CIRCpedia_149754	DMD	ENST00000619831.4	species_specific	1756	Not Detected	Not Detected	Not Detected	Detected	Detected	Detected	2.94726	3.14875	1.03644	6.27228	6.3576	5.0923
HSA_CIRCpedia_135354_16_1007	0.00930543	-11.5841	-3.53408	down	1.10292	4.637	TGCTTAACTGGTGTGTCCAGATAGCTAAGGAAGCTCTGATCATGGCAAGTATGGATCATC	HSA_CIRCpedia_135354	chr2	211561902	211562088	-	circpedia	circRNA	HSA_CIRCpedia_135354	ERBB4	ENST00000402597.6	species_specific	2066	Not Detected	Not Detected	Not Detected	Detected	Detected	Detected	1.25317	1.00834	1.04725	5.20414	4.80648	3.9004
hsa_circ_0076944_7_12	0.00502932	-12.9127	-3.69072	down	1.28469	4.97541	TTGATTACCCTAGCAGTTGTCTATGCAGCATTATGGAGATTAAAGAGCACCTTGCTAAGG	hsa_circ_0076944	chr6	69703659	69945027	+	circbase	circRNA	hsa_circ_0076944	BAI3	NM_001704	species_specific		Not Detected	Not Detected	Not Detected	Detected	Detected	Detected	1.10952	1.796	0.948549	5.25557	5.03193	4.63873
hsa_circ_0132369_16_20	0.00464196	-14.576	-3.86552	down	7.52107	11.3866	TTTAGCCAGGGTTCAATGATAGAGTGGAGGAAGTGATCAGAGGGAACGAGCTGTAGGTTT	hsa_circ_0132369	chr6	80412732	80412999	+	circbase	circRNA	hsa_circ_0132369	SH3BGRL2	ENST00000369838.4	species_specific	83699	Detected	Detected	Detected	Detected	Detected	Detected	7.39998	8.15148	7.01175	11.1943	11.599	11.3664
hsa_circ_0049093_7_13	0.00344663	-15.5353	-3.95748	down	4.409	8.36648	CTTCTATGTCCTGGACAGGGATAGCCTCTTCATCAATGGTTACAATGAACCTGGTCCAGA	hsa_circ_0049093	chr19	8976259	8979252	-	circbase	circRNA	hsa_circ_0049093	MUC16	NM_024690	species_specific	94025	Not Detected	Detected	Detected	Detected	Detected	Detected	3.79909	5.35879	4.06911	7.85377	8.87309	8.37257
HSA_CIRCpedia_118480_4_67	0.00574001	-15.5864	-3.96221	down	1.92379	5.886	TTTATAACCAACCAAACCAAGAAGGACCATTTGACGTTAAGGTTTCCAGAGCTTTACCTG	HSA_CIRCpedia_118480	chrX	31875187	31875373	-	circpedia	circRNA	HSA_CIRCpedia_118480	DMD	ENST00000359836.5	MMU_CIRCpedia_31641	1756	Not Detected	Not Detected	Not Detected	Detected	Detected	Detected	2.11815	2.2173	1.43592	6.53657	6.29287	4.82857
hsa_circ_0127818_10_11	0.00773807	-15.849	-3.98632	down	7.54493	11.5313	TTGGATTTGCAGAAACCGTGGTGGAGTTGCTTAAGGTACGTTGTATGTTAAACATTTGGG	hsa_circ_0127818	chr5	127449903	127466898	+	circbase	circRNA	hsa_circ_0127818	SLC12A2	ENST00000262461.2	chr18_57897343_57899399_+	6558	Detected	Detected	Detected	Detected	Detected	Detected	6.90049	8.61048	7.12383	11.587	12.1727	10.834
hsa_circ_0085176_3_16	0.00457472	-16.0719	-4.00647	down	7.64665	11.6531	AATGGCTATATCAGCAAGGCAGAGATGCTAGAGATCGTGCAGTTGCAAGGCATCTGATCT	hsa_circ_0085176	chr8	102731479	102899455	-	circbase	circRNA	hsa_circ_0085176	NCALD	NM_001040624	species_specific	83988	Detected	Detected	Detected	Detected	Detected	Detected	7.80657	8.26241	6.87097	11.5298	12.0084	11.4211
hsa_circ_0127825_14_36	0.00675831	-17.5646	-4.1346	down	7.71256	11.8472	GGTCTGGATATATCTCATCTTCAAGGACAAGCTGAAATATTTAATGAGAACTTTGGGCCC	hsa_circ_0127825	chr5	127474288	127507438	+	circbase	circRNA	hsa_circ_0127825	SLC12A2	ENST00000262461.2	species_specific	6558	Detected	Detected	Detected	Detected	Detected	Detected	7.12404	8.91415	7.0995	11.637	12.3668	11.5377
HSA_CIRCpedia_164014_0_15	0.00174252	-18.2657	-4.19107	down	1.46033	5.6514	ATTGGATCACAACTGCTGCTTAACTGGTGTGTCCAGATAGCTAAGTTGGTGGAACCATTA	HSA_CIRCpedia_164014	chr2	211561902	211624044	-	circpedia	circRNA	HSA_CIRCpedia_164014	ERBB4	ENST00000402597.6	species_specific	2066	Not Detected	Not Detected	Not Detected	Detected	Detected	Detected	2.20353	1.22484	0.95262	6.44232	5.69264	4.81923
hsa_circ_0094287_0_28	0.00145889	-18.4784	-4.20777	down	2.31635	6.52412	CGAAGAATCAAGGATCCCAGACCAGGATACGATACCTTGCCAAGGAGAGTGAAGAAGTTT	hsa_circ_0094287	chr10	84711224	84738876	+	circbase	circRNA	hsa_circ_0094287	NRG3	NM_001010848	chr14_38376333_38407216_-	10718	Not Detected	Not Detected	Not Detected	Detected	Detected	Detected	2.70143	2.14501	2.10261	6.95364	6.60657	6.01215
hsa_circ_0073762_3_25	0.00377162	-18.6379	-4.22016	down	8.06799	12.2882	GAAAGCAGTCCTTGTTCCTATGGCCTAATGAACAACTTCCAGGAGGAGCATATTATTTAA	hsa_circ_0073762	chr5	127466758	127477673	+	circbase	circRNA	hsa_circ_0073762	SLC12A2	NM_001046	species_specific	6558	Detected	Detected	Detected	Detected	Detected	Detected	7.73317	8.92975	7.54106	12.448	12.7643	11.6521
hsa_circ_0073766_1_575	0.00406287	-18.7826	-4.23132	down	8.13723	12.3686	GTGAAAGCAGTCCTTGTTCCTATGGCCTAATGAACAACTTCCAGGCTCAGATTGTTCTTT	hsa_circ_0073766	chr5	127471391	127477673	+	circbase	circRNA	hsa_circ_0073766	SLC12A2	NM_001046	species_specific	6558	Detected	Detected	Detected	Detected	Detected	Detected	7.76539	9.04921	7.5971	12.5129	12.8819	11.7108
hsa_circ_0127821_10_2004	0.00564419	-19.507	-4.28592	down	7.17397	11.4599	ATGACTTGAGAGAAGGTGCACAGTATTTGATGCAGGTACGTTGTATGTTAAACATTTGGG	hsa_circ_0127821	chr5	127449903	127497492	+	circbase	circRNA	hsa_circ_0127821	SLC12A2	ENST00000262461.2	species_specific	6558	Detected	Detected	Detected	Detected	Detected	Detected	6.56496	8.31061	6.64634	11.3536	11.9928	11.0332
hsa_circ_0073772_16_1004	0.00570874	-19.7545	-4.30411	down	7.5527	11.8568	TGAGAGAAGGTGCACAGTATTTGATGCAGGTTCTTGTGTTGTTCGAGATGCCACTGGAAA	hsa_circ_0073772	chr5	127477521	127497492	+	circbase	circRNA	hsa_circ_0073772	SLC12A2	NM_001046	species_specific	6558	Detected	Detected	Detected	Detected	Detected	Detected	7.05668	8.63438	6.96703	11.8632	12.3258	11.3815
hsa_circ_0127824_10_44	0.00469163	-19.7768	-4.30574	down	7.71876	12.0245	GTCCTTGTTCCTATGGCCTAATGAACAACTTCCAGGAACATTCCATACTTATGATAGATG	hsa_circ_0127824	chr5	127469856	127477673	+	circbase	circRNA	hsa_circ_0127824	SLC12A2	ENST00000262461.2	species_specific	6558	Detected	Detected	Detected	Detected	Detected	Detected	7.25771	8.65891	7.23965	12.126	12.5238	11.4237
hsa_circ_0127822_3_1016	0.00660263	-19.8176	-4.30871	down	7.81817	12.1269	CATGCAGATGACTTGAGAGAAGGTGCACAGTATTTGATGCAGGAGGAGCATATTATTTAA	hsa_circ_0127822	chr5	127466758	127497492	+	circbase	circRNA	hsa_circ_0127822	SLC12A2	ENST00000262461.2	species_specific	6558	Detected	Detected	Detected	Detected	Detected	Detected	7.12789	9.01818	7.30843	11.9559	12.656	11.7687
hsa_circ_0127819_10_1008	0.00323125	-20.3085	-4.34401	down	7.64601	11.99	GTCCTTGTTCCTATGGCCTAATGAACAACTTCCAGGTACGTTGTATGTTAAACATTTGGG	hsa_circ_0127819	chr5	127449903	127477673	+	circbase	circRNA	hsa_circ_0127819	SLC12A2	ENST00000262461.2	chr18_57897343_57906104_+	6558	Detected	Detected	Detected	Detected	Detected	Detected	7.30862	8.60281	7.02659	12.0932	12.531	11.3458
hsa_circ_0073771_16_13	0.00879726	-20.6196	-4.36595	down	7.50765	11.8736	GTTTGATGATCTGTGGCCATGTACATATGGTTCTTGTGTTGTTCGAGATGCCACTGGAAA	hsa_circ_0073771	chr5	127477521	127493856	+	circbase	circRNA	hsa_circ_0073771	SLC12A2	NM_001046	species_specific	6558	Detected	Detected	Detected	Detected	Detected	Detected	6.87371	8.76006	6.88919	11.8911	12.3627	11.367
HSA_CIRCpedia_118500_7_24	0.00783295	-21.429	-4.4215	down	3.48176	7.90326	AAGAACTTAACACTCAGTGGGATCACATGTGCCAACAGAATCACATACAAACCCTGAAGA	HSA_CIRCpedia_118500	chrX	32463438	32464699	-	circpedia	circRNA	HSA_CIRCpedia_118500	DMD	ENST00000619831.4	species_specific	1756	Detected	Not Detected	Not Detected	Detected	Detected	Detected	4.49778	3.20159	2.74592	8.48959	8.40922	6.81097
HSA_CIRCpedia_118517_1_1002	0.00714354	-23.9584	-4.58246	down	1.93955	6.52201	CGCCAGATATCAATTAGGCATAGAGAAACTACTCGATCCTGAAGATGAAAGAGAAGATGT	HSA_CIRCpedia_118517	chrX	32809492	33020200	-	circpedia	circRNA	HSA_CIRCpedia_118517	DMD	ENST00000619831.4	MMU_CIRCpedia_226797	1756	Not Detected	Not Detected	Not Detected	Detected	Detected	Detected	3.0055	1.84464	0.968504	6.95111	7.13373	5.48119
hsa_circ_0076968_13_33	0.00787968	-29.8338	-4.89888	down	4.95256	9.85144	GAGTAGAAGCACATCCCAGCTTAGTCAAACAGATCCTCATAGAATTGGAGACAGCGCTTT	hsa_circ_0076968	chr6	72960917	73043538	+	circbase	circRNA	hsa_circ_0076968	RIMS1	NM_014989	species_specific	22999	Detected	Detected	Detected	Detected	Detected	Detected	5.61046	5.69519	3.55204	11.1495	9.75753	8.64727
HSA_CIRCpedia_123092_16_30	0.00868853	-30.1404	-4.91363	down	4.33679	9.25042	TAGAAGCACATCCCAGCTTAGTCAAACAGGTGATTTGGATTATTACTGGTTGGATCCTGC	HSA_CIRCpedia_123092	chr6	72233772	72333835	+	circpedia	circRNA	HSA_CIRCpedia_123092	RIMS1	ENST00000491071.6	MMU_CIRCpedia_215209	22999	Detected	Detected	Not Detected	Detected	Detected	Detected	5.1571	5.11076	2.74251	10.5811	9.10417	8.06599
hsa_circ_0140210_16_1016	0.00292734	-31.4849	-4.97659	down	2.7933	7.76989	ACACTCAGTGGGATCACATGTGCCAACAGAATCACATACAAACCCTGAAGAAATGGATGG	hsa_circ_0140210	chrX	32481555	32482816	-	circbase	circRNA	hsa_circ_0140210	DMD	NM_004010	species_specific	1756	Not Detected	Not Detected	Not Detected	Detected	Detected	Detected	3.69088	2.84272	1.84629	8.26944	8.33398	6.70624
hsa_circ_0132248_2_1008	0.00536792	-32.7955	-5.03543	down	5.40301	10.4384	GTGTCTCGAAGGAGTAGAAGCACATCCCAGCTTAGTCAAACAGGCTTCCATTATGTGTTT	hsa_circ_0132248	chr6	73016937	73043538	+	circbase	circRNA	hsa_circ_0132248	RIMS1	NM_014989	species_specific	22999	Detected	Detected	Detected	Detected	Detected	Detected	6.19946	6.03002	3.97956	11.7203	10.3381	9.25693
HSA_CIRCpedia_57848_3_21	0.0071608	-33.2543	-5.05547	down	1.77527	6.83073	AAGAGACTGGTAATCCTCTTGACATGACTTCAGGAACTGTAGTTTGCAGAATTACTCTCC	HSA_CIRCpedia_57848	chr7	31553005	31583191	+	circpedia	circRNA	HSA_CIRCpedia_57848	CCDC129	ENST00000319386.7	species_specific		Not Detected	Not Detected	Not Detected	Detected	Detected	Detected	3.03596	1.18354	1.1063	7.46283	7.06187	5.9675
hsa_circ_0132244_16_2016	0.00728381	-34.0986	-5.09164	down	4.3924	9.48404	TAGAAGCACATCCCAGCTTAGTCAAACAGAATGCACCGACAGAGAAGTCCAACACAATCT	hsa_circ_0132244	chr6	73001636	73043538	+	circbase	circRNA	hsa_circ_0132244	RIMS1	ENST00000538414.1	mmu_circ_0000018(MMU_CIRCpedia_13497)	22999	Detected	Detected	Not Detected	Detected	Detected	Detected	5.15027	5.14812	2.87879	10.7951	9.3773	8.27975
HSA_CIRCpedia_99721_0_16	0.0063133	-34.9907	-5.1289	down	5.24047	10.3694	TAGTGTCTCGAAGGAGTAGAAGCACATCCCAGCTTAGTCAAACAGCAAGCTTAGTAGTGG	HSA_CIRCpedia_99721	chr6	72307257	72333835	+	circpedia	circRNA	HSA_CIRCpedia_99721	RIMS1	ENST00000491071.6	MMU_CIRCpedia_13496	22999	Detected	Detected	Detected	Detected	Detected	Detected	5.87386	5.95505	3.89249	11.6111	10.305	9.19207
HSA_CIRCpedia_146651_16_32	0.00358659	-35.4615	-5.14818	down	4.05475	9.20293	TAGAAGCACATCCCAGCTTAGTCAAACAGGAGATTGCATCAACAGTTTGAAAGCTATAAG	HSA_CIRCpedia_146651	chr6	72096948	72333835	+	circpedia	circRNA	HSA_CIRCpedia_146651	RIMS1	ENST00000491071.6	MMU_CIRCpedia_13499	22999	Detected	Detected	Not Detected	Detected	Detected	Detected	4.7861	4.43927	2.93888	10.48	9.06292	8.06585
hsa_circ_0076971_6_1079	0.00926546	-40.6377	-5.34475	down	4.95867	10.3034	CTCGAAGGAGTAGAAGCACATCCCAGCTTAGTCAAACAGTATAACATACATAAAGATCAG	hsa_circ_0076971	chr6	73023208	73043538	+	circbase	circRNA	hsa_circ_0076971	RIMS1	NM_014989	chr1_22346292_22373510_-(MMU_CIRCpedia_13495)	22999	Detected	Detected	Not Detected	Detected	Detected	Detected	5.7337	5.88218	3.26012	11.5825	10.1909	9.13688
