# Supplementary material for: IGF2BP2-m6A-circMMP9 axis recruits ETS1 to promote TRIM59 transcription in laryngeal squamous cell carcinoma
Source: Sci Rep. 2024 Feb 6;14:3014. doi: 10.1038/s41598-024-53422-4 (PMC10847447; doi:10.1038/s41598-024-53422-4)
Supplement: Supplementary file 4 — Supplementary Information 4. [file 41598_2024_53422_MOESM4_ESM.xls]

## Sheet: TFDB
TFDB
GTF3C2
GTF3C2
TRIM24
GLYR1
GLYR1
GLYR1
GTF3C2
TRIM24
GTF3C2
GLYR1
POLR3A
GLYR1
GTF3C2
EP300
TRIM24
KDM1A
IRF5
ZNF143
IRF5
GTF3C2
GLYR1
IRF5
SPI1
SPI1
NRF1
GTF3C2
CASP8AP2
LMNB1
SP2
TCF3
SPI1
SPI1
ZNF143
SPI1
TRIM24
EZH1
HOXA1
NCOR1
NRF1
RELA
RELA
RELA
SPI1
SPI1
SPI1
SPI1
SPI1
SPI1
E2F1
SPI1
IRF1
SPI1
SPI1
SPI1
ELF1
IRF5
SP1
IRF5
SPI1
SPI1
SPI1
TBP
E2F1
E2F4
GTF3C2
BRD4
SPI1
SPI1
GTF3C2
SPI1
SPI1
SPI1
CREB1
SP1
GABPA
E2F4
ELF1
IRF5
SPI1
NRF1
ARRB1
RELA
RELA
RELA
SPI1
SPI1
SPI1
GTF3C2
SRC
SPI1
SPI1
POLR3A
SPI1
NCOR2
EOMES
SPI1
SPI1
POLR3A
SPI1
SPI1
FOXA2
CDK8
IRF1
SPI1
E2F4
RBCK1
CDK8
SPI1
SPI1
SMARCA4
IRF1
USF1
SPI1
NFYA
BRD3
SPI1
SPI1
SPI1
MXI1
TBP
USF1
MYC
SP4
THRA
SPI1
GTF3C2
SPI1
SP1
SPI1
SPI1
MED1
NRF1
NRF1
NRF1
RELA
PBX3
SP1
SPI1
SPI1
TBP
USF1
SPI1
RELA
LMNB1
LYL1
SPI1
SPI1
RELA
ETV5
NFYA
SPI1
SREBF1
SPI1
SPI1
SPI1
SPI1
EP300
SP4
MAX
SPI1
TBP
E2F4
SPI1
TRIM24
PKNOX1
SPI1
SPI1
SPI1
SPI1
SPI1
RELA
SPI1
SPI1
SPI1
SPI1
NRF1
RELA
SPI1
SPI1
SPI1
E2F4
FOXA2
SPI1
OTX2
SPI1
MZF1
RELA
SPI1
SPI1
ZNF143
NRF1
ELF1
SPI1
BHLHE40
SPI1
THAP1
SPI1
SPI1
SPI1
SREBF1
FOS
NOTCH1
SMARCA4
SP2
SPI1
SPI1
NRF1
SPI1
USF1
SPI1
SPI1
SPI1
SPI1
SPI1
SPI1
IRF5
SPI1
ELSPBP1
NRF1
GTF2B
MYC
SMAD1
RELA
SPI1
SPI1
SMAD1
USF2
FOXG1
SPI1
RUNX1
ZBTB7B
NFYB
SPI1
SPI1
ZFP42
PRKDC
SPI1
SPI1
MYC
E2F4
PRKDC
NRF1
EZH1
SPI1
SPI1
SPI1
KLF4
NR3C1
SPI1
SRC
JUND
SP2
NOTCH1
SPI1
SPI1
SPI1
SPI1
SPI1
SPI1
SPI1
MED1
SPI1
SPI1
SPI1
SPI1
SPI1
SPI1
YY1
KAT5
BRCA1
NRF1
SP1
VEZF1
MAX
SPI1
TRIM24
SPI1
SPI1
ZNF384
SPI1
KLF5
NFYB
SPI1
SPI1
SPI1
SPI1
SUZ12
SPI1
SP2
BRCA1
SPI1
SPI1
AR
E2F1
SPI1
GTF3C2
SPI1
SPI1
SPI1
SPI1
SPI1
SPI1
SPI1
SRC
E2F3
RELA
KLF4
KLF5
CNOT3
SPI1
SPI1
ZFX
SPI1
SPI1
SPI1
SPI1
HDAC2
SPI1
SPI1
SPI1
SP1
SPI1
SPI1
SP2
GLI2
NFYA
SPI1
SPI1
ZNF384
SPI1
BRCA1
SPI1
SPI1
TRIM24
MAZ
SPI1
SPI1
SPI1
MAX
SPI1
SUZ12
EP300
SPI1
SPI1
SPI1
SPI1
SPI1
SP1
OGT
SPI1
NPAT
BRD3
EP300
SPI1
SPI1
SPI1
RELA
FOXG1
KLF9
SPI1
SPI1
SPI1
SPI1
NRF1
NRF1
SPI1
SPI1
KDM1A
RFX2
KAT5
SPI1
SPI1
BARX2
RELA
SPI1
SPI1
RELA
SP1
KDM1A
AR
SPI1
SPI1
PRKDC
SPI1
SPI1
SPI1
SPI1
SPI1
SPI1
ERG
KLF5
SP2
SPI1
SPI1
ZNF143
RELA
FOXM1
SPI1
SPI1
SMAD1
ZNF384
SPI1
SUZ12
SPI1
NRF1
SPI1
SPI1
SP1
SP2
SPI1
SPI1
ZNF143
SOX17
PHF8
SPI1
NRF1
GTF3C2
SPI1
SPI1
BTAF1
SPI1
SPI1
IRF3
ETS1
SPI1
USF2
SPI1
PBX3
EZH2
SPI1
SPI1
SPI1
USF1
SPI1
FOXA2
SPI1
SPI1
POLR3A
SPI1
SPI1
SPI1
SPI1
SPI1
POU5F1
RELA
SPI1
BTAF1
SPI1
SPI1
PBX3
TBL1X
HOXA6
SPI1
SPI1
PRKDC
SPI1
FOS
SPI1
SPI1
SPI1
MZF1
SP2
SPI1
RELA
TFAP2D
SPI1
SP1
ZNF384
NRF1
SPI1
SP2
SPI1
SPI1
TFAP4
NCOR1
SMARCA4
SPI1
SPI1
RB1
SUZ12
SPI1
MAZ
NRF1
SPI1
SPI1
GLI2
SPI1
NFYA
POU5F1
ELK3
SPI1
SPI1
NPAT
SPI1
SPI1
SPI1
FOXM1
BCOR
SPI1
IRF5
SPI1
E2F2
BHLHE40
SPI1
SPI1
IRF5
SPI1
ZFP42
SPI1
NFYA
SPI1
CIITA
PBX3
SPI1
GATA3
RELA
SPI1
SPI1
SPI1
USF2
HDAC2
SPI1
STAT1
PRDM1
SPI1
SPI1
POLR3A
SP1
SPI1
HOXA1
SPI1
CHD1
EP300
NCOR1
SPI1
MEIS3
SP2
AR
SPI1
SPI1
SPI1
CBFB
NCOR1
SPI1
SP2
SPI1
FOXA2
SPI1
SP2
BDP1
SPI1
BRD3
SPI1
FOXM1
NRF1
SPI1
FOS
SPI1
SPI1
SPI1
SP1
SPI1
SPI1
SP2
SPI1
SPI1
PKNOX2
SPI1
NFYB
SPI1
EP300
SPI1
ASCL1
AR
SP1
SPI1
SPI1
SP1
NRF1
SP2
SPI1
NRF1
SPI1
FOS
SPI1
SPI1
SPI1
SPI1
IRF3
SPI1
SPI1
SP1
SPI1
NRF1
SPI1
SPI1
SPI1
SPI1
BRD4
SP1
AR
EOMES
SPI1
NCOR1
TCF3
E2F1
SPI1
YY1
FOS
SPI1
HSF1
BRD4
AR
E2F4
SP2
RELA
SPI1
SP2
SPI1
RELA
NFYB
SPI1
SPI1
CREB1
SPI1
SPI1
SPI1
SPI1
SPI1
SPI1
SP1
SRF
SPI1
BRD4
SPI1
SPI1
USF1
SP4
BARX2
NRF1
SPI1
NANOG
PRKDC
SPI1
SPI1
EP300
IRF3
NCOR1
SPI1
SRF
SPI1
SPI1
SPI1
HDAC2
BTAF1
SPI1
SPI1
SPI1
YY1
CDK8
SP1
SPI1
SP3
HSF1
ATF2
MAZ
E2F3
POU5F1
SPI1
SPI1
SUZ12
ELK3
IRF3
NRF1
SPI1
GABPA
KMT2A
BRCA1
SPI1
GTF3C2
SP2
SPI1
CDK8
IRF1
PRAME
SOX17
SPI1
MYEF2
TCF3
NFYA
SP2
SPI1
SPI1
USF2
SMAD4
RXRA
SPI1
NFYA
SPI1
IRF1
SP2
FOXG1
AR
NFYA
SPI1
ZNF384
SPI1
SPI1
SPI1
STAT2
TEAD1
TEF
MAX
SPI1
CTBP2
SPI1
SPI1
SPI1
SPI1
SPI1
KLF9
SP2
SPI1
SPI1
SPI1
RELA
SPI1
SPI1
SPI1
SPI1
FOS
SPI1
SPI1
RELA
USF1
SPI1
SPI1
ZNF384
POLR2A
SPI1
SPI1
SPI1
SPI1
HDAC2
SPI1
ZFX
NFYA
AEBP2
RARB
KLF5
POLR2A
ERG
MAZ
FOXM1
MAZ
NFYA
NRF1
FOS
SPI1
SPI1
TCF3
SPI1
BTAF1
SRF
SPI1
SPI1
SPI1
NFYB
IRF1
SPI1
FOXM1
NFYC
SPI1
SPI1
SRC
STAT5B
USF2
SP1
LYL1
RELA
SPI1
E2F4
SPI1
SPI1
SUZ12
JUND
KLF5
MXI1
MXI1
MXI1
MXI1
MYC
SP1
SP1
SP4
SP4
SPI1
STAT3
TFAP2A
TFAP2A
USF1
SUZ12
RELA
BRD4
REST
SPI1
NFYA
SPI1
ERG
SPI1
POLR2A
SPI1
SP1
MYF6
SRF
ZNF92
NFYB
SPI1
SPI1
TEAD4
USF2
BRD4
CLOCK
SPI1
SUZ12
NRF1
SPI1
E2F4
OGT
SP1
SPI1
SPI1
SPI1
SUMO2
ZBTB7B
SPI1
SPI1
SPI1
SPI1
IRF5
BACH2
ASCL1
IRF1
KDM5B
RELA
SP2
SPI1
SPI1
TAF1
MYB
SPI1
SPI1
SPI1
ETS1
SPI1
NCOR1
NCOR1
NFYB
SPI1
MYB
NFE2
SPI1
NFYA
SPI1
SPI1
SPI1
E2F4
FOS
BRD4
SPI1
SUMO2/SUMO3
AR
IRF1
RELA
SP1
SPI1
SPI1
RELA
SPI1
SPI1
SUMO2/SUMO3
KDM5B
SP1
SPI1
NPAT
SP1
GTF2I
SPI1
MAX
SPI1
HDAC2
SPI1
SPI1
RB1
SPI1
FOXP1
PRDM1
SREBF2
SPI1
SPI1
TP53
MAZ
SP1
SUZ12
YY1
EP300
FOXP1
NOTCH1
SP2
SPI1
SPI1
SPI1
CTCF
E2F4
MAZ
NRF1
SPI1
SRF
BRD4
SPI1
SRF
FOS
KLF9
KDM5B
NRF1
SPI1
SPI1
ORC1
RFX5
SPI1
SPI1
SPI1
SPI1
BRD3
SPI1
EP300
BRD4
MYB
RELA
SPI1
SPI1
SPI1
SREBF1
RELA
TAF1
E2F4
NRF1
SPI1
SPI1
FOS
NFYB
SPI1
CTCF
ELF1
SPI1
SPI1
SPI1
USF1
EZH1
NRF1
CTCF
SPI1
EZH1
BTAF1
SPI1
AR
THRB
NRF1
FOS
AR
SPI1
SPI1
ATF3
SPI1
POU5F1
RUNX1
AR
TAF1
KLF5
BRD3
ZNF143
ZNF92
ASCL1
ASCL1
SPI1
SPI1
ZNF143
KLF5
MYC
NPAT
RBL2
SPI1
STAT3
AR
SRF
SPI1
SPI1
TCF7L2
CTCF
EP300
EP300
KAT5
SPI1
TCF4
SPI1
TBP
OGT
OGT
TBP
EP300
NFYB
EHF
PHF8
RELA
SPI1
SPI1
SPI1
E2F1
FOS
IRF3
SPI1
SPI1
SPI1
SPI1
SRF
CHD1
CTCF
SP3
MAZ
SPI1
SPI1
RFX5
PITX2
ESR1
SPI1
TGIF1
SPI1
SPI1
E2F4
BHLHE40
SPI1
SPI1
FOXG1
MAX
SPI1
SPI1
SPI1
SPI1
SPI1
SPI1
SPI1
SPI1
SRF
IRF4
ELF1
SPI1
AR
PGR
SPI1
USF1
SPI1
POLR2A
SPI1
SPI1
SP3
POLR2A
AR
SPI1
SP4
SPI1
MYH11
AR
LYL1
GLI1
MYC
HSF1
BRD3
SPI1
USF2
ZNF384
FOXJ1
ORC1
ERG
RELA
SMARCA4
EP300
SPI1
TCF7L2
ZNF384
GATA4
SPI1
SPI1
USF1
SPI1
POU2F1
ETV5
SPI1
SPI1
SPI1
ERG
NFYA
MAZ
TCF4
SPI1
EP300
SPI1
SPI1
USF2
CDK7
SP2
CBX4
EP300
SPI1
EP300
NOTCH1
SPI1
SPI1
MEF2A
RELA
SPI1
GTF2B
PRKDC
IRF8
GABPA
SPI1
AR
RBL2
SPI1
MED1
BRCA1
IRF1
SPI1
FOXA2
SPI1
AR
OGT
BRD4
SUZ12
TEAD4
NOTCH1
CTCF
MAZ
SPI1
SPI1
ERG
TCF3
NANOG
SPI1
SPI1
NFYA
SPI1
CDK7
SP1
SPI1
SRF
SRF
SP1
EP300
EZH2
RFX5
USF2
FOXA1
IRF5
SP1
SPI1
AR
BHLHE40
NRF1
CTCF
PCGF2
POU5F1
TBP
KLF1
TCF12
MXI1
SPI1
SP1
TRIM28
TAF3
REST
BRD3
SPI1
SP1
SPI1
EHF
BRD4
SPI1
SPI1
MYC
GATA2
GATA2
PGR
BRD4
E2F4
LIN9
PURA
SPI1
SPI1
GATA4
KLF5
SP2
SPI1
VEZF1
RBCK1
SPI1
SPI1
STAT1
KLF5
SPI1
SOX2
SPI1
E2F1
E2F4
AR
LMNB1
RFX2
PRDM1
MYC
STAT5A
CDK7
MYB
RB1
SPI1
ZNF143
HDAC6
MED1
MXI1
SPI1
ESR1
POLR3A
SPI1
SPI1
MED1
SPI1
SPI1
SETDB1
SPI1
KLF9
SPI1
TAL1
E2F4
IRF3
KDM5B
SREBF2
SPI1
RELA
SPI1
SPI1
SPI1
USF2
CLOCK
RFX5
SPI1
E2F4
NFE2
MYC
POU5F1
SP3
SPI1
RELA
ZNF384
ZNF384
EP300
TAF1
NRF1
SPI1
ZNF384
SPI1
FOS
SP1
SP1
SP1
IRF1
TEAD4
USF2
SPI1
ETS2
SMAD1
NFYA
CDK7
E2F4
NFIC
PBX1
SMAD4
CDX2
EP300
GLI3
RBL2
SPI1
SP1
TRIM28
CTCF
FOXA2
NFYB
NFYB
ZEB1
SPI1
USF2
SPI1
JUND
SPIB
SPI1
GATA1
NFYB
GRHL2
MYC
POLR2A
EP300
TCF3
SPI1
USF1
LYL1
PBX3
AR
ETS1
TEAD1
FOXP3
GABPA
GTF2I
JUND
MYB
PIAS1
RELA
SMAD1
STAT6
TOP1
AR
E2F7
AR
EP300
EP300
FOXM1
SPI1
THRA
SP2
GTF2I
RELA
RELA
E2F4
E2F4
NFYB
FOS
NR3C1
SPI1
CTCF
KDM1A
SPI1
NEUROD1
NPAT
RELA
MAZ
FOXA1
MAZ
FOS
SPI1
GLI2
YY1
CDK8
AR
STAT4
USF1
YY1
SPI1
SPI1
EZH2
CTCF
KDM5B
NCOR1
NFYA
SPI1
CTCF
SP2
NANOG
RELA
CREB1
GATA3
SPI1
SPI1
SPI1
SPI1
YY1
ZFX
SMARCA4
EP300
RELA
THAP1
SPI1
SPI1
HDAC2
SPI1
SPI1
MZF1
SPI1
YY1
ZNF384
HCFC1
EP300
NPAT
NCOR1
EP300
SPI1
STAT5A
ZBTB33
SPI1
TAF1
YY1
POLR3A
SP1
SPI1
RELA
SMAD1
SPI1
SPI1
TAF1
BRD4
RFX5
SPI1
EOMES
SPI1
NRF1
NRF1
POLR3A
RELA
SPI1
ZNF384
HES4
AR
SPI1
CTCF
IRF3
SPI1
SPI1
FOS
E2F4
TBP
ESR1
ASCL1
RBCK1
SPI1
STAG1
PBX1
RFX5
ZNF143
NFYA
CTCF
NOTCH1
SMAD1
NFYA
NRF1
SPI1
SPI1
SPI1
SPI1
NCOR1
ASCL1
KLF4
MED1
AR
ESR1
FOXA1
FOXA1
FOXA1
FOXA1
FOXA1
FOXA1
FOXA1
FOXA1
FOXA2
AR
NFYA
SMAD1
SUZ12
CDX2
AR
AR
IRF3
REST
AR
ETS1
POLR2A
SPI1
POLR2A
TRIM24
RXRB
AR
NRF1
USF1
FOXG1
RELA
NRF1
CTCF
NFYA
RAD21
ARRB1
SPI1
TEAD4
FOXA2
BRCA1
SPI1
FOXA1
RAD21
KLF5
SPI1
POLR2A
NR2E3
SPI1
SPI1
NCOR1
POLR2A
MAZ
GATA3
POLR2A
RELA
KLF5
SP1
MYC
BRD3
BRD4
IRF5
KLF4
SPI1
SP1
ARRB1
SPI1
SRF
TRIM28
SPI1
CDK9
SP1
SP4
NFATC1
CTCF
SPI1
FOXA2
BRD4
RELA
RELA
SP1
MAX
ZNF384
REST
MYB
SPI1
CDK8
EOMES
EOMES
MYB
RARA
SP1
SPI1
CREB1
RFX5
YY1
CTCF
CTCF
EP300
CASP8AP2
ELF1
EP300
SPI1
GTF2I
SPI1
ZBTB33
SPI1
SUZ12
YY1
TCF4
SP2
SP2
SPI1
FEV
BARX2
ASCL2
RELA
SPI1
STAT2
CDK8
POLR2A
RAD21
SUMO2
ERG
EP300
EP300
AR
SMARCA4
POLR2A
CBX3
KAT2B
MYC
RFX3
TBP
MYC
YY1
SP1
OTX2
TFDP1
RARG
AP4
NFYB
AR
NANOG
USF1
HDAC2
SPI1
CTCF
MYB
SMARCA4
CTCF
TRIM24
KDM5B
CTCF
CTCF
ESR1
REST
TAL1
FOXA2
PRDM1
ZNF384
AR
MYC
SP2
AP1
EZH2
SPI1
IRF3
NRF1
SREBP1
ERG
ETS1
SPI1
IRF4
HDAC2
CTCF
HCFC1
IRF1
TRIM28
STAG1
TRIM28
AR
CREBBP
GTF3C2
SPI1
YY1
AR
EP300
NRF1
RXRG
SPI1
IRF1
NCOR2
PBX1
MYC
SPI1
SPI1
EP300
PCGF2
STAT3
SPI1
NRF1
JUND
SRF
YY1
RELA
GATA3
KAT2B
PRAME
ELF1
EP300
MRE11A
YY1
KLF5
NFE4
POLR2A
SPI1
STAT1
NRF1
BRD4
SPI1
TGIF2
MYC
POLR2A
SPI1
ASCL1
SREBF1
IKZF1
SPI1
NOTCH1
GLI1
SP2
TFAP2C
NFYB
TP53
SPI1
THAP1
SPI1
SPI1
PML
SOX17
SP2
TEAD4
HCFC1
CDK8
RBL2
SPI1
SP2
SUZ12
AR
SP1
FOXJ1
CDK9
FOXO3
MYB
CTCF
SPI1
EP300
GLI2
KDM5B
TFAP4
EP300
IRF2
FOXA1
NRF1
POLR2A
RUNX1
KDM5B
PRKDC
SPI1
ZBTB7A
IRF5
BARHL1
PAX5
POU2F1
RBCK1
TAF1
TCF4
SPI1
FOXA2
REST
AR
SPI1
FOXA1
SPI1
TP53
MXI1
FOXA2
RB1
TFAP2C
KAT8
PRAME
SPI1
CTCF
FLI1
USF2
SPI1
ZNF143
E2F4
CDK9
USF1
USF2
SPI1
TP53
CTCF
STAT5B
CTCF
TCF4
SNAI2
SNAI2
CTCF
FOXA2
MED1
CTCF
KDM5B
AR
SPI1
CDK7
CTCF
EP300
CTCF
FOXG1
RELA
CTCF
BMI1
TBP
FOXA1
POLR2A
GATA3
BCL11A
SRF
TCF3
EP300
KLF4
SPI1
STAT1
CTCF
POLR2A
FOXG1
KLF5
ZBTB17
E2F4
E2F4
STAT5A
EZH1
SPI1
ZBTB33
HDAC2
MED1
SPI1
SPI1
SPI1
STAG1
SUMO2
TFAP2C
AR
FOXA1
PRDM1
SUMO2
CDK9
NRF1
SPI1
RAD21
BTAF1
TCF12
ESR1
ETS1
CTCF
SRF
SPI1
SP1
MYC
RAC3
SPI1
SP1
HSF1
POLR2A
POLR2A
SPI1
SPI1
NFYA
NANOG
CLOCK
SRF
REST
RFX5
SMARCA4
ZNF384
CTCF
POU2F1
BRD3
SPI1
MYEF2
SPI1
SPI1
NRF1
GATA4
MED1
SP4
EZH1
STAT1
ZNF263
CTCF
EP300
EZH2
ZNF148
RXRG
CTCF
TP53
FOXA2
SRF
SRF
CTCF
FLI1
SPI1
HOXA9
OTX2
RB1
TCF7L2
CTCF
NRF1
POLR2A
KLF5
SPI1
CBFB
YY1
ESR1
ESR1
POLR2A
REST
FOXF2
MYOD1
TBP
MYC
BRCA1
MYB
USF1
ZFP42
FOXA2
MAZ
PPARG
KDM5B
CTCF
GTF2I
MYH11
BRD4
FOXG1
MED1
SPI1
SPI1
SPI1
REST
SPI1
POLR2A
SPI1
MED1
CTCF
SPI1
ATF3
NRF1
ZNF143
SPI1
IRF4
NIPBL
SPI1
CREBBP
TEAD4
CREBBP
BMI1
SPI1
ASCL1
IRF4
ZBTB33
CTCF
MYB
CTCF
EP300
RUNX1
RELA
PML
SPI1
BHLHE40
SMAD1
IRF4
BMI1
CTCF
SPI1
POU5F1
TBP
ESR1
PRKDC
C17orf96
TAF1
ELL2
MYC
FOXO3
PHF8
CTCF
POLR2A
SPI1
ESR1
IRF3
IRF3
LMO2
LMO2
NFYB
ASCL1
NR5A2
SPI1
CTCF
YBX1
SP1
USF1
NRF1
SPI1
CTCF
CTCF
TAF1
MXI1
MYC
SP4
STAT3
CTCF
CTCF
SPI1
IRF4
MAZ
SMC3
CDK9
LMO2
SATB1
IRF4
JUND
FOXO1
RELA
CTCF
SPI1
BTAF1
SPI1
UBTF
SPI1
CTCF
[truncated: 7,071 more rows]

## Sheet: GTRD
GTRD
NR3C1
ESR1
ESR1
ESR1
ZNF263
ZNF274
FOSB
CTCF
GATA1
GATA2
MYC
ESR1
ESR1
SP1
STAT3
E2F6
REST
GATA3
JUND
JUND
CTCF
PBX3
MYC
NFIC
JUN
AR
EMX1
NCOA1
NCOA1
ASCL1
AR
FLI1
RUNX1
FLI1
ETS1
CEBPA
GATA2
ERG
ESR1
GABPA
FOXA1
AR
FOXA1
FOXA1
FOXA1
FOXA1
FOXA1
AR
GATA4
FOXA2
FOXA2
FOXA2
FOXA2
TBP
SNAI2
VDR
AR
FOXA1
AR
AR
AR
AR
RUNX1
TCF7L2
CREB1
FOXP1
NFKB1
RELA
RELA
PPARG
PPARG
STAT5B
STAT5B
KMT2B
TEAD1
RUNX1
CEBPB
CEBPB
CEBPB
CEBPB
USF1
NFE2
NFE2
NFE2
KMT2B
MAF
KMT2A
KMT2A
ESR1
FEZF1
ZBTB42
ZBTB48
ZBTB48
ZNF18
SP2
SP2
EGR3
KLF1
ZNF770
ZNF770
GLIS1
ZNF384
ZNF778
ZNF341
PRDM6
PRDM6
EGR2
ZNF317
ZFP64
KLF15
TP53
TP53
TP53
E2F1
PGR
PGR
PGR
ESR1
ESR1
HNF1B
TAL1
FOXA2
GATA4
CTCF
ARNT
CTCF
MYC
FLI1
RUNX1
RUNX1
WT1
WT1
RUNX1
KMT2A
KMT2A
MYOG
TFAP4
TFAP4
ZSCAN5A
ZSCAN5A
ESR1
ESR1
KMT2A
JUNB
NEUROD1
OTX2
NEUROD1
ESR1
ESR1
ESR1
FEZF1
KLF17
ZFHX2
ZNF362
KLF9
OSR2
ZNF384
SCRT2
JUN
JUN
SMC3
SIN3A
SUPT5H
SUPT5H
SUPT5H
SUPT5H
EP300
PML
PML
RBFOX2
ZNF843
EZH2
EZH2
ILF3
CBX3
RBM22
ZBTB44
IKZF3
AFF4
POU5F1
BRD4
GFI1
SSRP1
SSRP1
SSRP1
SSRP1
SSRP1
SSRP1
TRPS1
TRPS1
TRPS1
TRPS1
TRPS1
TRPS1
E2F8
E2F8
SUPT5H
SUPT5H
SUPT5H
SUPT5H
SUPT5H
SUPT5H
SUPT5H
SUPT5H
SUPT5H
SUPT5H
SUPT5H
TET2
CBX3
HIRA
INTS11
KLF5
SUPT5H
FOXA2
FOXA2
FOXA2
FOXA2
FOXA2
FOXA2
FOXA2
FOXA2
FOXA2
SMARCC1
ARID2
FOXA2
BRD4
BRD4
ESR1
MBD4
AR
BRD4
BRD4
NR3C1
CLOCK
EP300
PEX2
PEX2
PEX2
SMARCC1
PBX4
HMGB2
PADI2
PADI2
CDK9
RAD21
LEO1
LEO1
LEO1
LEO1
LEO1
LEO1
LEO1
LEO1
CTCF
RAD21
MBD4
LEO1
PEX2
PEX2
PEX2
PEX2
ATF7IP
NSD2
SIRT6
CTCF
BRD4
BRD4
BRD4
BRD4
BRD4
PEX2
BMI1
SCML2
SCML2
SMARCA4
PALB2
BRD4
BRD4
MBD4
CDK9
RING1
RING1
BMI1
BMI1
ERCC3
ERCC3
BRD4
LMNB1
LMNB1
LMNB1
PARP1
PARP1
BRD4
NFKB1
NFKB1
CHD8
CHD8
SFPQ
SFPQ
ELK3
NIPBL
CDC73
PEX2
PEX2
NOTCH1
NOTCH1
CDK8
ORC2
ORC2
BRD4
LMNA
LMNA
RAD21
EP300
SMC1A
HIF1A
ONECUT2
ONECUT2
ONECUT2
SMAD3
GATA6
SP5
SP5
JUN
CDKN1B
CDX2
SUPT5H
LMNA
GATA2
TP63
GATA6
BRD4
RELA
E2F6
CEBPB
TFAP2C
TP63
FOS
MYC
SPI1
NFYA
NFYB
STAT5A
MAX
ESR1
ESR1
ESR1
TP73
GATA2
CTCF
E2F1
GATA3
GATA1
GATA1
PPARG
GATA1
CEBPA
CEBPA
GATA2
SMAD2
MYC
ESR1
ESR1
ZNF263
USF1
USF1
USF2
CEBPB
TBP
ATF3
ZEB1
ZBTB33
CTCF
CREB1
CTCF
HOXC8
GRHL2
ERG
RUNX1
RUNX1
MAX
GATA1
TP53
TP53
NR3C1
GATA2
FOXA1
FOXA1
TP53
GATA3
GATA4
GATA4
CTCF
FOXA2
FOXA2
FOXA2
TBP
TBP
RELA
AR
AR
FLI1
FOXP1
FOXA1
NR3C1
RELA
RELA
PPARG
STAT5B
STAT5B
STAT5B
STAT5B
NRF1
CEBPB
ATF4
NEUROD1
NFE2
PBX3
MAF
ZNF143
FEZF1
FEZF1
ZBTB42
ZNF263
ZNF324
ZBTB48
ZBTB48
ZBTB48
ZBTB48
ZNF35
ZNF35
ZNF18
ZNF770
ZNF574
OSR2
OSR2
GLIS1
GLIS1
ZNF384
PRDM6
PRDM6
PRDM6
PRDM6
PRDM6
EGR2
YY1
CTCF
ZNF121
ZNF121
ZBTB6
ZBTB6
ZNF382
ZSCAN16
E2F1
PGR
ESR1
PGR
PGR
PGR
TEAD1
GATA2
GATA4
CTCF
CTCF
CTCF
MAZ
MAZ
HOXA9
HOXA9
RELA
LYL1
RUNX1
WT1
KMT2A
KMT2A
KMT2A
KMT2A
MYCN
ESR1
RUNX2
MECOM
KMT2A
AHR
NEUROD1
HOXB13
ZXDC
PKNOX1
MNT
JUN
INSM2
CREB1
ATF7
ZNF629
HMBOX1
ZNF558
ZIC2
PRDM10
ZBTB33
ZBTB33
ZBTB33
ZNF362
TSHZ1
FOXM1
WT1
BCL11A
BCL11A
ATF2
OSR2
NFYC
BHLHE40
ZNF335
ZNF18
GLIS2
ZNF366
MGA
SP5
ZBTB21
SMC3
SMC3
SIN3A
APC
SPI1
CBX3
ZNF843
ZNF843
EZH2
EP300
RAD51
CHAMP1
SETDB1
SMARCA4
L3MBTL2
ZFP36
ZBTB44
ZBTB44
POU5F1
MED12
BRD4
RAD21
SMAD3
INTS13
SSRP1
SSRP1
SSRP1
SSRP1
SSRP1
SSRP1
SSRP1
SS18
CREB1
PLAG1
TRPS1
TRPS1
TRPS1
TRPS1
GATAD2A
GATAD2A
GATAD2B
GATAD2B
GATAD2B
GATAD2B
E2F8
E2F8
E2F8
E2F8
FOS
SMAD2
KDM6A
CBX3
KDM1A
KDM1A
INTS11
INTS11
KMT2A
SUPT5H
SUPT5H
SUPT5H
FOXA2
FOXA2
FOXA2
SMARCC1
PHOX2B
E2F1
ESR1
MBD4
BRD4
PEX2
PBX4
NUP98
PADI2
PADI2
PADI2
LEO1
LEO1
LEO1
BRD9
PGR
TRIM28
TRIM28
PPARG
TP63
KMT2A
LEO1
PEX2
SAP30
SIRT6
RNF2
EP300
BRD4
BRD4
RNF2
BMI1
MBD4
MBD4
CDK9
RING1
RING1
RING1
RING1
SRCAP
ERCC3
ERCC3
BRD4
FANCD2
BRD4
MBD4
MBD4
LMNB1
LMNB1
LMNB1
LMNB1
CDK2
CDK2
CDK2
PARP1
PARP1
AGO1
SFPQ
SFPQ
PEX2
PEX2
PEX2
PEX2
PEX2
PEX2
PEX2
PEX2
PEX2
BRD4
LMNA
BRD4
CNOT3
XRN2
BRD4
RAD21
RAD21
RAD21
EP300
MBD4
GATA6
GATA6
DDIT3
CDKN1B
CDX2
CDX2
SUPT5H
GATA2
TCF4
TCF4
HDGFL3
HDGFL3
POU2F1
RELA
FLI1
FLI1
CEBPB
SP1
ESR1
ESR1
ESR1
ESR1
FOXA1
ZNF274
FOXA1
AR
FOS
GATA1
AR
GATA1
MYC
ESR1
MYC
YY1
FOXA1
JUNB
PAX5
MAX
ZBTB7A
ZEB1
MAFK
ZBTB33
CTCF
FOXA2
FOXA2
FOXA2
PGR
ZNF143
NCOR1
AR
ERG
POU5F1
ETS1
ESR1
NFYA
ESR1
ESR1
FOXA1
FOXA1
FOXA1
FOXA1
FOXA1
FOXA2
FOXA2
TBP
TBP
FOXA1
CLOCK
SMAD4
AR
AR
AR
POU5F1
AR
ESR1
JUND
AR
FOXP1
RELA
PPARG
AR
JUN
TEAD1
CEBPB
CEBPB
TAL1
NFE2
NFE2
KMT2A
KMT2A
ZNF770
PRDM6
PRDM6
PRDM6
YY1
ZNF121
PGR
PGR
ESR1
RELA
MAZ
HOXA9
WT1
NR3C1
KMT2A
KMT2A
KMT2A
RUNX1
GATA2
ZEB1
KMT2A
SP140
MYCN
MYCN
GRHL3
NRF1
NFE2
SIN3A
ZMYM3
EZH2
MLLT1
BCOR
HDAC1
EP300
SMARCA4
KDM1A
HDAC2
EP300
HNRNPLL
MED12
TEAD1
SSRP1
SSRP1
SSRP1
SSRP1
SS18
SMARCA4
GATA2
ZHX2
SMARCA4
SMARCA4
TRPS1
TRPS1
TRPS1
TRPS1
TRPS1
GATAD2A
GATAD2B
BPTF
CBX3
KDM1A
KDM1A
HIRA
INTS11
INTS11
KMT2A
BRD4
FOXA2
FOXA2
FOXA2
FOXA2
SMARCC1
SMARCA4
BRD4
PHOX2B
PHOX2B
HOXC5
PBX4
LMNA
PADI2
PADI2
TRIM28
CEBPA
KMT2A
HDAC2
RBBP5
BRD4
BRD4
SCML2
SMARCA4
BRD2
BRD4
BRD4
CDK9
EED
RING1
RNF2
RNF2
BMI1
BMI1
ERCC3
ERCC3
ERCC2
CDK9
LMNB1
CDK2
PARP1
PARP1
PARP1
CHD8
SFPQ
SUZ12
NIPBL
PEX2
CHD8
BRD4
AMH
AMH
SUMO2
KDM1A
SON
RAD21
DNMT3B
SALL3
ONECUT2
ONECUT2
ONECUT2
TP53BP1
SP5
SP5
TCF4
ME1
ME3
YY1
CEBPB
SP1
SMAD5
TP63
ETS1
ETS1
STAT5B
MYC
MYC
SMARCC1
SMARCC1
CTCF
E2F1
GATA3
ERG
AR
RELA
TCF7L2
GATA1
MYC
USF1
SPI1
BCL3
FOXA1
RXRA
TAF1
TCF3
FOXA2
TEAD4
TAL1
STAT3
HOXC8
ZNF83
KMT2A
AR
GATA1
TP53
TP53
FLI1
RUNX1
RUNX1
RUNX1
RUNX1
CEBPA
KDM5B
SOX2
NFYA
SPI1
MAFK
ESR1
SPDEF
KMT2B
FOXM1
FOXA1
SMARCC1
FOXA2
GATA2
RELA
AR
AR
SOX2
RCOR1
AR
TCF7L2
SMAD2
ELF3
KLF5
KLF4
AR
BCL6
CTCFL
CXXC1
MAZ
SP2
EGR3
ZNF467
GLIS1
ZNF784
ZSCAN22
TCF7L1
MYCN
PGR
ZNF92
THAP11
SOX4
KMT2A
KMT2A
ESR1
RUNX1
KMT2A
AHR
GRHL3
CTCF
JUN
GATAD2A
ZNF580
JUN
ZFX
ZNF24
ZNF664
IKZF2
NONO
ZNF217
ZNF213
SIN3A
H2AFZ
EZH2
ZMYM3
CBX3
RBFOX2
HDAC2
KDM1A
PHF8
ZNF205
RBM25
BCOR
ZBTB8A
KAT7
SETDB1
CHD1
SMARCA4
PTBP1
RBM22
TAF15
CHD4
AFF1
AFF4
TRIM24
BRD4
CEBPA
CEBPA
GFI1
RAD21
INTS11
FLI1
CTCF
PRMT1
SMARCA4
TRPS1
GATAD2A
E2F8
SMARCA4
BPTF
EP400
HIRA
RUNX1
FOXA2
FOXA2
SMARCA4
ARID2
BRD4
NR3C1
EP300
EP300
SMARCC1
KDM1A
BRD9
RELB
AFF4
CHD1
PHF8
RBBP5
KDM4A
CHD1
BMI1
PEX2
AGO1
SUMO2
MBD4
MBD4
CDK9
RING1
MBD4
ZBTB33
KDM4C
KDM2B
EP300
KDM6B
CSNK2A1
NIPBL
CNOT3
MBL2
RAG2
LARP7
HEXIM1
E2F8
TRIM25
MTOR
NCAPH2
HEY1
ONECUT2
SMAD3
TP53BP1
MLLT3
NELFE
EHMT2
PTEN
p65
KLF4
XRCC4
ME3
ME3
FLI1
SP1
NANOG
TFAP2C
ETV1
RBPJ
MAX
ZNF263
E2F1
IKZF1
TCF7L2
GATA3
TAF1
BCL3
STAT3
TCF12
SP4
POU2F2
YY1
TBP
REST
E2F6
REST
RXRA
TCF12
ZEB1
JUND
FOXA2
MAX
MZF1
ZNF143
MXD3
ZNF266
RELA
RELA
E2F3
ZNF280D
NFYC
NFYA
CREB1
ID2
HEYL
TAL1
TAL1
KLF5
DLX1
CIC
HOXA4
HOXA5
FOXP1
ZNF84
GLIS1
HINFP
IRF1
KLF5
ESR1
KMT2A
PGR
NFATC1
ERG
SMAD3
NKX2-1
AHR
MYC
TCF3
SPI1
TP53
SPIB
TP53
GATA6
NKX2-1
ELF4
NR3C1
ETS1
KLF11
ASCL2
FOXA1
UBTF
ELF3
ELF3
STAT5B
STAT5B
KMT2B
USF1
USF2
CTCFL
KMT2B
ZBTB14
ZBTB48
ZNF35
MZF1
MAZ
ZNF574
ZNF341
SMAD4
KDM5B
MECOM
ZEB1
ETV6
ZBTB17
ZBTB17
JUN
BCL3
GATAD2A
ZBTB11
KLF9
IKZF2
SMAD1
ZHX1
PATZ1
SP5
ZFX
SMC3
SIN3A
H2AFZ
NIPBL
RAD21
SUPT5H
HDAC2
RBFOX2
MLLT1
PHF8
TRIM28
TRIM28
ASH2L
EED
TARDBP
BRD4
KDM1A
AFF1
IKZF3
BRD1
AFF1
AFF4
RAD21
PRMT1
SMARCA4
ZNF341
BRD2
TRPS1
GATAD2A
SUPT5H
SMAD2
ZNF207
BRD3
YAP1
SMARCC1
HBZ
HIC1
PADI2
CDK9
HDAC2
SAP30
EP300
IVNS1ABP
DCP1A
MBD4
CDK9
RNF2
TAF3
NELFA
CHD8
BRD2
ELK3
SSU72
PEX2
CDK8
RAG2
CDK12
PHF2
INTS12
HDAC1
CREBBP
CENPA
CDKN1B
p65
SREBF2
ME3
YY1
TAF1
SPI1
STAT5A
CTCF
GABPA
ELF1
TBP
PAX5
ETS1
MAX
ZNF143
NCOR1
GRHL2
KDM5B
RUNX1
SPDEF
MITF
FOXP3
NR3C1
HIF1A
HIF3A
FOXP1
RELB
ELF3
CTCFL
SP2
KLF1
TBX21
MNT
JUN
KLF6
SMAD5
KAT8
ZBTB7A
RAD21
TRIM28
SETDB1
GTF2F1
AFF4
ELL2
STAT1
MEF2B
CXXC1
RBBP5
EHF
TRPS1
E2F8
ARID2
BRD9
MBD4
SUZ12
SETX
NELFA
HEXIM1
NELFE
MCM7
HEY1
TP53BP1
CDKN1B
RBPJ
KAT5
SP1
NANOG
TFAP2C
GABPA
ESR1
TAF1
MYC
NFYB
STAT1
STAT5B
NCOA1
MAX
ERG
AR
USF1
NRF1
THAP1
EBF1
TFAP2A
TCF12
NR2F2
IRF1
TP63
NCOR2
BCL6
STAT3
TP53
RUNX1
RELA
GATA2
ELF1
MITF
KDM5B
E2F1
KLF4
MYB
KLF9
CREB1
KMT2B
FOXO1
NFE2
CTCFL
MAF
LEF1
KMT2A
ATF3
ZNF143
MAZ
SP2
SCRT1
KLF12
KLF15
NR3C1
GATAD2A
MYCN
TWIST1
TFAP4
EHF
BCL11B
CEBPB
ZEB1
JUN
ZNF639
USF2
HOMEZ
NONO
HIC1
RELB
VEZF1
EP300
RBFOX2
HDAC1
HMGN3
GTF2F1
ZBTB8A
RB1
SMC3
GABPB1
HNRNPLL
AFF1
TRIM24
BRD4
RUNX1T1
RAD21
INTS11
GRHL2
ZFP64
TET2
KDM6A
FOXA2
TET3
ETV5
TBX2
ONECUT2
BRD3
KDM1A
PGR
NSD2
ETV2
IRF4
CDK9
KDM2B
PRDM11
SUZ12
CNOT3
PIAS1
BRCA1
RBPJ
p65
MSC
E2F6
SP1
E2F4
TAF1
JUN
FOS
VDR
RUNX1
NFYA
STAT5B
MAX
FOXP1
E2F1
FOXA1
GATA1
POU5F1
SMAD2
TEAD4
ELF1
STAT5A
PAX5
IRF4
MYBL2
TCF12
JUND
TCF3
FOXA2
FOXM1
CREB1
FOXM1
NFIC
CTCF
IRF1
STAT3
ERG
FLI1
GATA3
KDM5B
HSF1
E2F7
ETS1
NFYA
MAFK
SOX2
SNAI2
AR
HOXB13
RCOR1
HIF1A
RARA
TBX21
NCOR1
DNMT3B
CEBPB
PGR
USF1
USF2
MYB
ZNF35
ZNF554
ZNF596
ZNF350
MYCN
PGR
KLF5
NR5A2
SMAD1
STAT3
TAL1
TFDP1
KMT2A
MYOD1
CEBPA
SP140
ZNF639
MNT
ZNF687
BCL11B
ZFX
CREM
ZNF592
NFYC
MXI1
MGA
ZNF518A
E2F8
CLOCK
SIN3A
SUMO2
RAD21
BCLAF1
CBX3
HDAC2
RNF2
AGO1
EP300
TRIM24
ZEB1
CHD2
GTF2F1
SETDB1
HCFC1
ASH1L
RB1
EP400
SMC3
BRD4
SMAD3
INTS11
MUC22
RBPJ
PRMT1
TRPS1
YAP1
RUNX1
SUPT5H
SMARCA4
SMARCC1
GATA4
MORC2
BRD9
MBD4
WDR5
RBL2
CHD4
KDM1A
IVNS1ABP
NIPBL
HSD17B8
SUMO1
MBD4
CDK9
CDK9
CXXC4
TRIM28
TOP1
CNOT3
MBL2
RAG2
MBTD1
SON
NCAPH2
EPAS1
MAPK14
SMARCC1
GFI1B
MYOD1
SREBF2
E2F6
E2F6
SP1
POU5F1
TAF1
FOS
EOMES
STAT5A
STAT5B
ERG
ESR1
ZNF263
CTCF
CTCF
GATA2
GATA1
FOXH1
SMAD4
CEBPB
YY1
YY1
SP1
MYC
TEAD4
MAX
ELF1
CTCFL
CTCFL
E2F6
REST
CTCF
ZBTB7A
FOSL2
GATA3
MEF2A
TCF12
JUND
FOSL2
RXRA
FOXA2
TEAD4
NFIC
CTCF
RELA
TP63
ZNF143
AR
PGR
ZFX
TP53
FLI1
ERG
ERG
FLI1
KDM5C
KDM5B
KDM5B
KDM5B
GATA1
SMAD3
ETS1
RUNX1
NFYA
TCF12
GATA2
ELF1
SPI1
SPI1
JARID2
RELA
FOXA1
ZBTB17
NR5A2
FOXA2
TBP
SNAI2
TP53
FOXA1
AR
AR
SOX2
TEAD1
OTX2
RELA
PPARG
GATA3
PGR
USF1
SPI1
NFE2
JUN
NANOG
ZNF143
ZNF341
EGR2
SP1
MYCN
ESR1
ESR1
ESR1
KDM5D
PRDM1
GATA4
NR5A2
SMAD4
MAZ
NEUROG2
NEUROG2
RUNX1
NR3C1
KMT2A
KMT2A
MYOD1
ZEB1
SP140
FLI1
ZNF18
ZFHX2
ZNF589
IKZF1
ZNF592
NCOR1
ZBTB40
MGA
KLF13
H2AFZ
SUPT5H
SUPT5H
RAD21
SIN3A
SIN3A
HDAC2
EP300
DPF2
RNF2
TRIM28
L3MBTL2
RBFOX2
AGO1
GTF2B
NFRKB
CBX3
CBX3
SETDB1
RAD21
EZH2
TBL1XR1
GTF2F1
SMARCA4
PTBP1
RBM22
KDM1A
RBM14
SRSF3
EP300
AFF1
AFF1
AFF4
ELL2
TRIM24
RUNX1T1
ILF3
SSRP1
SS18
SS18
SS18
ETV5
CHD7
ZHX2
RCOR1
KMT2B
SMARCA4
BRD2
TRPS1
TRPS1
TRPS1
GATAD2A
GATAD2B
GATAD2B
GATAD2B
SMAD2
MAX
HIRA
OGG1
FOXA2
SMARCC1
SMARCA4
BRD4
SFPQ
PHOX2B
NR3C1
EP300
SMARCC1
SMARCC1
BRD4
BRD4
BRD4
NUP98
PADI2
BRD9
BRD9
SMARCA4
MBD4
STAT3
CEBPA
RING1
RBL2
PHF8
CREBBP
EP300
CHD1
SAP30
SAP30
HDAC2
RBBP5
PHF8
KDM4A
CHD4
RBBP5
EP300
BRD4
BRD4
IVNS1ABP
EP300
BRD2
BRD2
RING1
TAF3
ERCC2
CDK9
LMNB1
CDK2
PARP1
PCGF2
KDM2B
MBD2
SFPQ
BRD3
BRD3
SUZ12
SSU72
CDK8
CDK8
MBD4
CENPA
CNOT3
TRIM24
TRIM24
LARP7
HEXIM1
XRN2
HEY1
HEY1
TP53BP1
NELFA
NELFE
NELFE
SUPT5H
WDR5
TCF4
KLF4
TP63
AR
CAT
HIRA
NR3C1
E2F6
SP1
SP1
SP1
RUNX2
MYC
SPI1
EOMES
EOMES
AR
AR
FOXA1
GATA2
GATA1
ERG
GATA6
GATA6
TAL1
GATA1
SMAD1
CEBPA
SMAD1
CEBPA
ESR1
ESR1
TAL1
USF1
TEAD4
ELF1
ELF1
E2F6
GATA2
MAX
E2F6
MAX
SPI1
GATA2
E2F1
GATA3
CEBPD
MAX
CTCF
TP63
TP63
NCOA1
CEBPB
TCF12
ERG
ERG
ERG
ERG
FLI1
AR
ERG
ERG
TAL1
MYC
MAX
TP53
TP53
NR3C1
MITF
MITF
RELA
FOXA1
FOXA1
NR5A2
NR5A2
AR
GATA4
GATA4
FOXA1
FOXA1
FOXA2
TBP
TBP
CLOCK
AR
FOXA1
FOXA1
FOXA1
AR
ERG
ERG
ASCL2
ASCL1
ASCL1
LYL1
RELA
PPARG
FOS
STAT5A
STAT5A
GATA3
SPI1
PGR
RUNX1
NEUROD1
NEUROD1
ARID1B
TAL1
GRHL2
SIX2
RUNX1
ZNF384
ZNF680
TCF7L1
PGR
PGR
PGR
ESR1
ESR1
ESR1
FOXA2
FOXA2
OTX2
SOX17
STAT6
NEUROG2
NEUROG2
FLI1
KMT2A
WT1
KMT2A
RUNX1
RUNX1
ESR1
ESR1
ESR1
SP140
OTX2
OTX2
OTX2
OTX2
NEUROD1
NEUROD1
NEUROD1
OTX2
MYCN
GRHL3
JUN
HOXB13
HOXB13
CEBPB
ZNF175
CTCF
CREB3
TCF12
TCF12
JUN
[truncated: 1,482 more rows]

## Sheet: TCGA
TCGA(Log2FC>1)，P<0.05
	logFC	AveExpr	t	P.Value	adj.P.Val	B	change
COL4A2	3.51632	8.58868	11.9483	0	1.09e-19	40.4396	UP
COL4A1	3.72079	8.27585	11.4381	0	1.51e-18	37.6073	UP
KRT17	3.4863	11.9819	10.9824	0	1.54e-17	35.0461	UP
HOXD11	7.19044	1.13785	10.108	0	1.42e-15	29.6994	UP
ZIC5	6.52805	0.908411	9.61733	0	1.71e-14	27.1013	UP
COLGALT1	1.52999	7.45384	9.36828	0	5.96e-14	26.0755	NOT
COL1A1	4.31089	10.9981	9.27034	0	9.64e-14	25.532	UP
TMEM184B	1.26655	6.90166	8.89076	0	6.41e-13	23.467	NOT
ADAMTS20	6.13512	-1.00226	8.86695	0	7.17e-13	23.1588	UP
CD276	2.05386	6.8411	8.66217	0	1.95e-12	22.2571	NOT
TRPC4	3.01928	-0.984969	8.53226	0	3.71e-12	21.4126	UP
ESM1	4.77883	1.85263	8.46646	0	5.13e-12	21.1096	UP
SERPINH1	2.25169	7.82193	8.28519	0	1.23e-11	20.1952	NOT
MAP4K2	1.70689	4.54536	8.16009	0	2.26e-11	19.6997	NOT
GNGT1	4.02102	0.823324	8.03904	0	4.11e-11	18.9075	UP
CDC25B	1.65903	6.82539	8.01465	0	4.67e-11	18.7726	NOT
ENAH	1.64087	7.23728	7.9613	0	6.06e-11	18.4731	NOT
HOXC9	4.397	-0.050697	7.92957	0	7e-11	18.3404	UP
HOXC6	4.18566	0.540431	7.85627	0	9.89e-11	17.9771	UP
FOXS1	2.89627	0.287606	7.84532	0	1.04e-10	17.9224	UP
LBX2	2.46245	-0.533868	7.83804	0	1.07e-10	17.8775	UP
TMEM132A	1.74833	6.75391	7.82801	0	1.11e-10	17.7955	NOT
MCM2	1.63038	6.70897	7.80279	0	1.25e-10	17.6599	NOT
COL7A1	2.30784	8.19202	7.75654	0	1.53e-10	17.3866	NOT
SPARC	2.76676	9.59034	7.75648	0	1.53e-10	17.378	UP
LHX5	5.31569	0.250337	7.69878	0	2.04e-10	17.1798	UP
COL3A1	3.70622	10.3493	7.681	0	2.21e-10	16.9846	UP
MYBL2	1.83504	6.13338	7.6587	0	2.48e-10	16.9581	NOT
GNA12	1.57775	6.32233	7.61123	0	3.09e-10	16.6787	NOT
FSCN1	1.74624	9.00546	7.5855	0	3.51e-10	16.4839	NOT
COL6A3	3.49905	8.61618	7.5736	0	3.72e-10	16.4533	UP
LAMB1	1.70709	7.31494	7.5724	0	3.73e-10	16.4339	NOT
PSMD2	1.11584	8.87806	7.53611	0	4.44e-10	16.2286	NOT
PTK7	1.50686	7.42703	7.48673	0	5.6e-10	15.9816	NOT
TGFB1	1.54763	6.8077	7.46254	0	6.28e-10	15.8792	NOT
ISL2	3.56963	-0.156223	7.36419	0	1.01e-09	15.5129	UP
CLIC4	1.49118	7.29791	7.38551	0	9.09e-10	15.4618	NOT
CDX1	3.15745	-1.41483	7.35225	0	1.06e-09	15.4453	UP
MARCKSL1	1.84308	6.421	7.36007	0	1.02e-09	15.3905	NOT
PLOD3	2.06829	6.12613	7.29239	0	1.41e-09	15.085	NOT
TTYH3	1.99535	6.9226	7.28512	0	1.45e-09	14.9819	NOT
PLOD1	1.70125	7.26651	7.28715	0	1.44e-09	14.9638	NOT
SOX11	4.44207	-0.452076	7.24251	0	1.78e-09	14.9108	UP
ALG3	1.23504	6.29853	7.25903	0	1.64e-09	14.846	NOT
HOXC13	6.1136	1.85626	7.21544	0	2.01e-09	14.7923	UP
FKSG48	3.66941	-0.556098	7.20231	0	2.14e-09	14.7136	UP
C11orf24	1.06669	5.52038	7.2016	0	2.14e-09	14.599	NOT
FNDC3B	1.77276	6.65543	7.19651	0	2.18e-09	14.534	NOT
TRAM2	1.84122	5.85246	7.16416	0	2.54e-09	14.439	NOT
CDCA5	1.63942	5.36031	7.15414	0	2.65e-09	14.4218	NOT
SLC2A1	1.71201	9.92527	7.17144	0	2.46e-09	14.3596	NOT
P3H4	2.19617	4.86745	7.10564	0	3.33e-09	14.2651	NOT
ZAN	4.58864	-0.662135	7.08806	0	3.61e-09	14.1554	UP
COL1A2	3.20128	10.2503	7.11999	0	3.11e-09	14.0937	UP
SAMD14	1.79455	0.125733	7.07211	0	3.89e-09	14.0888	NOT
MARVELD1	1.7609	5.98568	7.09396	0	3.52e-09	14.0656	NOT
HOXA11	4.49356	-0.663559	7.06421	0	4.04e-09	14.0394	UP
HPRT1	1.09199	5.35227	6.99322	0	5.58e-09	13.5626	NOT
SGIP1	2.89333	1.32387	6.96046	0	6.47e-09	13.5565	UP
COL6A1	2.65361	8.60178	7.0033	0	5.34e-09	13.5104	UP
LAMC2	3.21586	9.5658	6.98876	0	5.68e-09	13.4325	UP
COL5A2	3.48176	7.42474	6.95227	0	6.69e-09	13.3631	UP
WDR66	2.49224	5.35821	6.91818	0	7.79e-09	13.3124	UP
SLC2A6	2.69814	2.78389	6.89945	0	8.5e-09	13.3025	UP
HOMER3	2.00625	5.53981	6.92523	0	7.54e-09	13.285	NOT
GAST	4.76424	-0.628502	6.90677	0	8.22e-09	13.2787	UP
CLSTN3	1.50714	5.2385	6.8902	0	8.84e-09	13.094	NOT
BIRC5	1.49326	5.93148	6.88698	0	8.94e-09	13.0107	NOT
COL13A1	2.71802	2.14304	6.78516	0	1.42e-08	12.7352	UP
OR51E1	2.13816	-0.876673	6.78835	0	1.4e-08	12.7117	NOT
PLXNA1	1.36575	7.67442	6.8258	0	1.18e-08	12.6167	NOT
TP53I13	1.10069	4.9393	6.78423	0	1.42e-08	12.565	NOT
TK1	1.55343	6.58643	6.80439	0	1.3e-08	12.5544	NOT
DLX1	4.17274	0.481013	6.74802	0	1.67e-08	12.524	UP
KCNJ8	2.3198	1.78681	6.72955	0	1.82e-08	12.4679	NOT
BGN	2.66934	8.0779	6.79031	0	1.39e-08	12.4601	UP
SHOX2	3.9465	1.56327	6.70343	0	2.05e-08	12.3177	UP
ERF	1.03272	5.93477	6.75399	0	1.63e-08	12.3169	NOT
NT5DC4	2.74084	-2.23092	6.6927	0	2.15e-08	12.2513	UP
CDK4	1.01522	6.47954	6.7447	0	1.7e-08	12.2383	NOT
MYO1B	1.65613	7.43032	6.72781	0	1.83e-08	12.1404	NOT
YEATS2	1.33338	6.31705	6.70987	0	1.99e-08	12.0905	NOT
KPNA2	1.07769	7.39101	6.71092	0	1.98e-08	12.047	NOT
HSP90B1	1.02046	9.81626	6.65813	0	2.52e-08	11.7942	NOT
IGFBP7	1.78954	7.26579	6.63238	0	2.83e-08	11.6801	NOT
RTKN	1.23744	5.86743	6.61189	0	3.1e-08	11.6362	NOT
DNAJB11	1.00434	6.84033	6.61347	0	3.08e-08	11.5774	NOT
LIMK1	1.11052	6.22581	6.60644	0	3.17e-08	11.5753	NOT
APP	1.35216	9.64397	6.60589	0	3.18e-08	11.5323	NOT
GBX2	4.49248	-2.03907	6.53925	0	4.27e-08	11.5301	UP
SLC6A7	2.61339	-3.44911	6.51778	0	4.7e-08	11.4281	UP
CERCAM	2.55698	5.62147	6.53854	0	4.28e-08	11.4239	UP
COL5A1	3.31883	7.85554	6.54831	0	4.1e-08	11.3157	UP
OFCC1	3.68718	-2.51803	6.48721	0	5.37e-08	11.2852	UP
CNGB3	2.92116	-1.59172	6.48369	0	5.46e-08	11.268	UP
EME1	1.69675	2.09976	6.45496	0	6.13e-08	11.1675	NOT
CDC6	1.69838	4.9578	6.48113	0	5.5e-08	11.1383	NOT
FAM167B	1.84708	1.14286	6.44591	0	6.35e-08	11.116	NOT
MSN	1.46156	9.23569	6.5214	0	4.63e-08	11.1146	NOT
PDIA5	1.4732	4.72461	6.46766	0	5.82e-08	11.0758	NOT
PLXND1	1.56723	6.10313	6.49256	0	5.24e-08	11.0576	NOT
NETO2	2.16032	4.80277	6.45231	0	6.2e-08	11.0568	NOT
CKS1B	1.31576	5.02862	6.472	0	5.71e-08	11.0498	NOT
TEAD2	1.75891	5.07497	6.45769	0	6.06e-08	11.0153	NOT
NOX4	2.61538	1.90531	6.4071	0	7.51e-08	10.9367	UP
PLAU	2.3772	7.51676	6.46576	0	5.87e-08	10.8804	UP
CHRNA6	2.92577	-2.85566	6.39559	0	7.94e-08	10.8574	UP
PLBD2	1.07599	6.65436	6.46349	0	5.91e-08	10.8546	NOT
GPR4	1.70951	2.45552	6.38352	0	8.36e-08	10.8268	NOT
PTGIR	1.92146	0.886838	6.37952	0	8.5e-08	10.8006	NOT
IQCJ-SCHIP1	2.27125	1.90845	6.3756	0	8.64e-08	10.7923	NOT
COL12A1	2.6751	7.71017	6.43637	0	6.62e-08	10.7421	UP
MFAP2	3.41046	5.10211	6.3742	0	8.69e-08	10.7415	UP
CDC45	1.66415	4.34017	6.38087	0	8.46e-08	10.7175	NOT
COL6A2	2.38698	8.88882	6.43511	0	6.64e-08	10.6956	UP
EXT1	1.2217	7.01632	6.42001	0	7.12e-08	10.6356	NOT
RFC4	1.6481	4.77648	6.35858	0	9.33e-08	10.5639	NOT
IBSP	4.13963	-0.954292	6.3286	0	1.06e-07	10.5486	UP
THY1	3.14366	5.77129	6.3407	0	1.01e-07	10.5122	UP
PPT1	1.20008	7.09768	6.39253	0	8.03e-08	10.4999	NOT
TNFRSF4	2.63142	1.71268	6.31261	0	1.14e-07	10.4931	UP
ADAMTS6	2.59735	0.326229	6.31463	0	1.13e-07	10.4892	UP
HOXC8	4.25887	-0.146449	6.29222	0	1.23e-07	10.3828	UP
ITM2C	1.50885	6.39935	6.35747	0	9.35e-08	10.3782	NOT
HOXD10	4.2301	2.36142	6.28825	0	1.25e-07	10.3736	UP
GPC2	2.71641	0.196929	6.28928	0	1.25e-07	10.3717	UP
FLNA	1.48678	10.3383	6.36447	0	9.08e-08	10.3665	NOT
PXDN	2.77274	6.44866	6.30182	0	1.19e-07	10.2127	UP
RAB34	1.0988	6.05777	6.31138	0	1.14e-07	10.1564	NOT
VAV2	1.53784	5.94316	6.26569	0	1.39e-07	9.97898	NOT
TIMELESS	1.09841	5.85266	6.25983	0	1.42e-07	9.92488	NOT
TPX2	1.28641	6.5498	6.26007	0	1.42e-07	9.89011	NOT
QSOX2	1.29657	4.79937	6.21999	0	1.69e-07	9.86573	NOT
CAPN11	1.84697	-1.46443	6.17573	0	2.06e-07	9.84636	NOT
NDE1	1.06747	5.95004	6.24442	0	1.52e-07	9.84153	NOT
GPRIN1	2.32451	3.7681	6.17763	0	2.05e-07	9.83678	NOT
BMP8A	2.53449	-0.981459	6.16705	0	2.13e-07	9.80739	UP
SPOCD1	3.1506	1.54156	6.15683	0	2.21e-07	9.76863	UP
P4HA3	2.8841	1.33547	6.15454	0	2.23e-07	9.75831	UP
SEMA4F	1.83674	3.67384	6.16198	0	2.17e-07	9.74475	NOT
PLA2G7	2.96414	2.30321	6.14388	0	2.33e-07	9.71667	UP
C1QL4	3.24916	-2.49722	6.12732	0	2.51e-07	9.62481	UP
FOXM1	1.67727	6.15952	6.18828	0	1.95e-07	9.60251	NOT
ARPC1B	1.37507	7.51619	6.19837	0	1.87e-07	9.56453	NOT
UBE2S	1.4304	5.21611	6.1612	0	2.18e-07	9.55484	NOT
MCM5	1.08955	6.64243	6.17717	0	2.05e-07	9.48274	NOT
STX1A	1.95398	2.53929	6.08168	0	3.05e-07	9.42321	NOT
APMAP	1.13873	6.85435	6.16485	0	2.15e-07	9.41747	NOT
PPAPDC1A	4.24396	0.444581	6.07611	0	3.12e-07	9.39654	UP
FAM132B	3.36381	0.761463	6.07009	0	3.21e-07	9.37052	UP
LOXL2	3.31822	5.64835	6.08817	0	2.97e-07	9.34665	UP
ZFP92	2.83313	1.00895	6.06295	0	3.31e-07	9.33941	UP
FKSG52	2.66592	-3.26507	6.06311	0	3.31e-07	9.33401	UP
SLC20A1	1.24105	5.77628	6.11899	0	2.6e-07	9.27569	NOT
WISP1	3.45962	2.88752	6.03085	0	3.77e-07	9.19999	UP
SLC19A1	1.63424	4.0147	6.03804	0	3.67e-07	9.13106	NOT
HOXB7	3.17052	3.1939	5.98718	0	4.5e-07	8.99699	UP
HES7	3.05974	-2.75695	5.98208	0	4.59e-07	8.96894	UP
PCDH17	2.74642	2.59012	5.97752	0	4.67e-07	8.95557	UP
DUSP14	1.27977	5.65461	6.04519	0	3.57e-07	8.94436	NOT
HOXC11	5.36431	-0.187506	5.96969	0	4.81e-07	8.91544	UP
SNX10	2.64762	3.45448	5.97285	0	4.76e-07	8.91368	UP
FMNL3	1.52613	4.90546	6.01177	0	4.07e-07	8.89888	NOT
MCEMP1	2.81263	-1.23772	5.95427	0	5.12e-07	8.84485	UP
DTL	1.53014	4.50121	5.9849	0	4.54e-07	8.824	NOT
IL11	4.13683	1.85873	5.94798	0	5.26e-07	8.8216	UP
MCAM	1.51441	6.3995	6.02609	0	3.83e-07	8.8075	NOT
SLC3A2	1.2149	8.45836	6.03887	0	3.66e-07	8.80445	NOT
HSD17B6	2.1911	1.05784	5.9426	0	5.38e-07	8.79965	NOT
FADS1	2.90252	5.25443	5.95741	0	5.06e-07	8.74281	UP
C11orf84	1.35561	4.70466	5.97076	0	4.79e-07	8.71717	NOT
GALNT18	1.5969	5.34219	5.97777	0	4.67e-07	8.69804	NOT
LUM	2.74593	7.72345	6.00492	0	4.19e-07	8.69385	UP
PDGFRB	2.36255	6.46257	5.97115	0	4.78e-07	8.61312	UP
SPAG5	1.24654	5.1885	5.9603	0	5e-07	8.59702	NOT
CD80	2.39393	-0.283879	5.89837	0	6.47e-07	8.59698	UP
P3H1	1.75183	5.17006	5.94451	0	5.35e-07	8.5818	NOT
USB1	1.0292	6.11701	5.96067	0	4.99e-07	8.49295	NOT
PTGES3L-AARSD1	2.33788	-2.55825	5.87348	0	7.16e-07	8.48366	NOT
YDJC	1.06592	4.62678	5.92373	0	5.84e-07	8.47979	NOT
CAMK2N2	2.22722	-0.572556	5.86812	0	7.31e-07	8.4619	NOT
CTHRC1	4.05759	4.70923	5.86392	0	7.41e-07	8.41783	UP
SLC52A2	1.02977	6.27018	5.94426	0	5.35e-07	8.40718	NOT
MOV10L1	2.33605	-0.862887	5.85494	0	7.69e-07	8.40288	NOT
EIF5A2	2.14053	3.54813	5.86531	0	7.37e-07	8.40143	NOT
MRGBP	1.12462	4.8654	5.90535	0	6.29e-07	8.373	NOT
LPCAT1	1.49689	6.00865	5.92457	0	5.82e-07	8.36687	NOT
DLX2	3.88663	-0.231048	5.84489	0	8e-07	8.35869	UP
LOXL3	1.71862	2.23567	5.84327	0	8.05e-07	8.34041	NOT
FOXD2	1.73279	0.242539	5.83527	0	8.29e-07	8.31813	NOT
ACTL6A	1.16334	6.4376	5.92194	0	5.88e-07	8.29993	NOT
LHX2	3.87559	0.139078	5.83016	0	8.45e-07	8.29389	UP
KCNE4	2.25636	1.71582	5.80924	0	9.22e-07	8.20301	NOT
LGALS1	2.13299	7.64605	5.88633	0	6.78e-07	8.11871	NOT
MCM7	1.24754	7.58474	5.89016	0	6.69e-07	8.11759	NOT
FKBP9	1.28005	7.21086	5.88584	0	6.78e-07	8.10553	NOT
SH2D2A	2.17194	2.85071	5.78694	0	1.01e-06	8.08172	NOT
CHN1	2.0437	3.16522	5.78962	0	1e-06	8.07644	NOT
C6orf10	4.155	-1.59101	5.77366	0	1.07e-06	8.04281	UP
SPRY4	1.92052	4.32855	5.80137	0	9.54e-07	8.03794	NOT
ITGA6	1.85773	9.28862	5.86786	0	7.31e-07	8.01142	NOT
ATP1B3	1.20281	8.80256	5.86748	0	7.31e-07	8.00929	NOT
ABL2	1.37779	5.56421	5.83913	0	8.17e-07	8.00857	NOT
PPP1R18	1.16798	6.59224	5.85829	0	7.59e-07	7.99823	NOT
GJC1	3.23045	3.04063	5.75797	0	1.15e-06	7.96873	UP
METTL11B	2.92482	-3.43438	5.75531	0	1.16e-06	7.96231	UP
SLMO1	1.96527	1.28794	5.74134	0	1.22e-06	7.90316	NOT
ZIC2	4.23613	2.18777	5.7331	0	1.26e-06	7.86734	UP
GMPS	1.02058	6.94892	5.83353	0	8.35e-07	7.86538	NOT
HOXD9	1.932	2.09888	5.73417	0	1.25e-06	7.86109	NOT
HIST1H2BO	2.77548	-2.60106	5.73105	0	1.27e-06	7.85533	UP
PLVAP	1.28257	6.24205	5.81593	0	8.99e-07	7.831	NOT
DLX6	4.13468	0.732897	5.71378	0	1.37e-06	7.78164	UP
SNCB	3.31744	-1.57371	5.70948	0	1.39e-06	7.76104	UP
PLAUR	1.87189	5.58754	5.76863	0	1.09e-06	7.73706	NOT
ATAD2	1.13065	5.78167	5.78608	0	1.02e-06	7.72097	NOT
CLDN14	2.89569	-1.35091	5.69757	0	1.46e-06	7.70916	UP
UAP1L1	1.54297	4.49928	5.73729	0	1.24e-06	7.69481	NOT
CCL11	4.17683	0.132671	5.68918	0	1.5e-06	7.67349	UP
SLC11A1	2.41311	2.95539	5.69232	0	1.49e-06	7.66345	UP
LAMC1	1.45724	7.88915	5.78975	0	1e-06	7.65474	NOT
BOP1	1.18428	6.7004	5.78326	0	1.03e-06	7.64996	NOT
FZD2	2.06033	2.33561	5.68338	0	1.54e-06	7.63304	NOT
LRFN4	1.62505	4.54053	5.72178	0	1.32e-06	7.62872	NOT
IFI30	1.79582	-0.145274	5.67243	0	1.61e-06	7.6006	NOT
ITGA1	1.90736	4.72762	5.70728	0	1.4e-06	7.56509	NOT
SLC26A6	1.30023	3.81628	5.68569	0	1.52e-06	7.51665	NOT
LAPTM4B	1.18433	7.42009	5.74622	0	1.2e-06	7.45888	NOT
SLC17A9	2.56166	2.4228	5.64179	0	1.83e-06	7.45637	UP
HOXB9	4.67872	-0.389009	5.62633	0	1.95e-06	7.39949	UP
SOX12	1.79021	4.76271	5.6712	0	1.62e-06	7.39034	NOT
FKBP10	2.69954	5.9906	5.68218	0	1.54e-06	7.38375	UP
KIF3C	2.04994	4.33495	5.65413	0	1.74e-06	7.38341	NOT
LIMD2	1.82619	3.89069	5.63975	0	1.84e-06	7.34495	NOT
TDO2	3.13286	1.25295	5.59892	0	2.19e-06	7.28129	UP
TSPAN9	1.28322	6.42848	5.68365	0	1.54e-06	7.21708	NOT
RSRC1	1.06921	4.96747	5.64654	0	1.79e-06	7.1707	NOT
ANGPT2	1.86264	3.30643	5.58781	0	2.29e-06	7.16124	NOT
FGD6	1.41884	5.26986	5.64228	0	1.83e-06	7.15187	NOT
CTSZ	1.27884	7.15152	5.66969	0	1.63e-06	7.1197	NOT
C16orf59	1.66866	2.83268	5.57054	0	2.46e-06	7.10538	NOT
EXOC3L2	1.50977	1.62244	5.55903	0	2.57e-06	7.09377	NOT
CCDC102B	1.46051	1.08322	5.55306	0	2.62e-06	7.07677	NOT
ADAMTS2	3.73389	5.55187	5.56877	0	2.48e-06	7.02982	UP
AGRN	1.47782	8.62686	5.65139	0	1.76e-06	7.02276	NOT
EXO1	1.54231	3.72137	5.55432	0	2.62e-06	6.9602	NOT
PARP12	1.16113	5.75541	5.61596	0	2.04e-06	6.95664	NOT
TONSL	1.35823	4.80859	5.57942	0	2.37e-06	6.92758	NOT
ADAMTSL2	1.78641	2.26954	5.5015	0	3.23e-06	6.83196	NOT
TNFRSF9	2.46748	1.61649	5.49237	0	3.35e-06	6.8176	UP
TCF24	2.36462	-2.40887	5.4898	0	3.38e-06	6.81105	UP
KIF4A	1.14964	4.8119	5.55563	0	2.61e-06	6.79473	NOT
FEN1	1.02986	5.57871	5.57824	0	2.39e-06	6.79424	NOT
MMP14	1.38019	8.91202	5.5964	0	2.21e-06	6.77647	NOT
PDIA4	1.05934	8.15794	5.59042	0	2.27e-06	6.74819	NOT
POSTN	3.49642	7.0677	5.54419	0	2.72e-06	6.7214	UP
TMEM150B	2.15664	-0.627855	5.46155	0	3.82e-06	6.6906	NOT
ITGA5	2.15093	7.03649	5.56406	0	2.52e-06	6.69051	NOT
AEBP1	2.32868	7.58725	5.5652	0	2.51e-06	6.6714	NOT
IGF2BP1	6.57304	1.20641	5.45596	0	3.89e-06	6.66656	UP
CEP55	1.39939	5.43009	5.53186	0	2.85e-06	6.63943	NOT
CENPO	1.0352	3.87248	5.4952	0	3.31e-06	6.63744	NOT
SOST	4.72455	-1.18742	5.43908	0	4.16e-06	6.59492	UP
TEX11	2.46831	-2.73705	5.43609	0	4.21e-06	6.58221	UP
MYO10	1.23954	6.97617	5.54825	0	2.67e-06	6.57925	NOT
KIF26B	3.20324	4.08087	5.43144	0	4.29e-06	6.49872	UP
FMNL2	1.18343	5.73398	5.50321	0	3.21e-06	6.45744	NOT
DRAXIN	2.09639	-0.385618	5.4023	0	4.82e-06	6.43862	NOT
FST	2.79465	5.86219	5.45747	0	3.88e-06	6.41591	UP
MFHAS1	1.27201	6.18562	5.49986	0	3.25e-06	6.41058	NOT
SYDE1	1.49815	3.39929	5.42105	0	4.47e-06	6.40276	NOT
ENO2	2.80445	5.11749	5.42925	0	4.33e-06	6.38244	UP
FSD1	2.38637	-0.727587	5.38659	0	5.13e-06	6.37229	UP
PRR16	2.06642	0.563777	5.38534	0	5.14e-06	6.36566	NOT
INF2	1.03244	6.82329	5.48498	0	3.46e-06	6.2971	NOT
FN1	3.01084	9.38418	5.48121	0	3.51e-06	6.26685	UP
CASK	1.14209	6.2145	5.46672	0	3.75e-06	6.25274	NOT
KCNMB3	2.14435	0.347181	5.35846	0	5.67e-06	6.25274	NOT
CNTD2	3.68182	-0.483846	5.35455	0	5.75e-06	6.23706	UP
DSCC1	1.35568	2.9858	5.37703	0	5.29e-06	6.23648	NOT
ADAMTS7	2.30414	2.72896	5.36209	0	5.61e-06	6.23011	NOT
SEMA5B	2.36021	0.568288	5.34807	0	5.91e-06	6.20874	UP
WDR54	1.94801	4.00433	5.37703	0	5.29e-06	6.19241	NOT
ATP2C1	1.02075	7.31883	5.46012	0	3.84e-06	6.17444	NOT
LINGO1	2.45189	1.16326	5.33986	0	6.12e-06	6.17152	UP
COTL1	1.2794	6.65661	5.44219	0	4.12e-06	6.12476	NOT
HPCAL1	1.03149	5.03265	5.40487	0	4.77e-06	6.08908	NOT
ADAMTS12	4.04539	3.75694	5.32529	0	6.48e-06	6.08643	UP
TMSB10	1.07373	9.8047	5.43729	0	4.19e-06	6.08112	NOT
GIPC3	1.51954	1.03947	5.31918	0	6.63e-06	6.07661	NOT
PKMYT1	1.66354	4.83515	5.3779	0	5.28e-06	6.07369	NOT
C1orf61	2.61518	-2.70989	5.31099	0	6.86e-06	6.05446	UP
HOXA10	2.97177	1.94909	5.30376	0	7.05e-06	6.01571	UP
NREP	2.14668	5.02876	5.35654	0	5.72e-06	6.00405	NOT
KIF18B	1.43636	4.41251	5.33736	0	6.18e-06	5.92422	NOT
ITGB4	1.216	9.568	5.40107	0	4.84e-06	5.91717	NOT
KNSTRN	1.00558	4.41569	5.34697	0	5.94e-06	5.91582	NOT
SLC39A14	1.39767	6.15304	5.38252	0	5.19e-06	5.90472	NOT
SOCS1	2.43525	3.15765	5.2869	0	7.52e-06	5.89469	UP
KCNK9	2.61589	-1.91589	5.27263	0	7.92e-06	5.89408	UP
TM4SF19-TCTEX1D2	2.92013	-3.78173	5.27228	0	7.92e-06	5.89225	UP
PLK1	1.15428	5.67154	5.36873	0	5.47e-06	5.87013	NOT
COL4A5	2.29437	5.99328	5.34835	0	5.91e-06	5.86144	NOT
AC009060.2	3.08148	-3.37407	5.2642	0	8.15e-06	5.85866	UP
IFI27	2.09855	8.39977	5.38527	0	5.14e-06	5.84443	NOT
RCN3	2.58041	4.61048	5.29463	0	7.31e-06	5.83145	UP
GJB7	3.32767	0.366373	5.2468	0	8.75e-06	5.78499	UP
TM6SF2	2.17123	-2.51641	5.24483	0	8.81e-06	5.77843	NOT
COL18A1	1.37413	7.66249	5.36635	0	5.51e-06	5.7622	NOT
DPF1	3.04633	1.48328	5.24081	0	8.94e-06	5.75751	UP
BAI2	2.18079	2.20871	5.24581	0	8.78e-06	5.75131	NOT
MMD	1.35229	3.42764	5.27274	0	7.92e-06	5.74955	NOT
IKBIP	1.13487	4.18686	5.29567	0	7.28e-06	5.74009	NOT
NRSN2	1.2981	4.74217	5.30592	0	7e-06	5.72773	NOT
TMEFF1	2.33169	-4.17902	5.22759	0	9.39e-06	5.70637	NOT
PMEPA1	2.46322	6.45525	5.32165	0	6.57e-06	5.70532	UP
MMP1	5.23823	7.04083	5.26636	0	8.09e-06	5.70418	UP
MIXL1	2.81963	-1.68504	5.22184	0	9.58e-06	5.68288	UP
AL589743.1	3.27627	-1.99289	5.21979	0	9.64e-06	5.67445	UP
CPXM1	3.11904	3.58756	5.23162	0	9.25e-06	5.66856	UP
KNTC1	1.12673	4.778	5.29307	0	7.35e-06	5.64681	NOT
MXRA7	1.10437	6.10933	5.32362	0	6.52e-06	5.63085	NOT
IMPDH1	1.19568	6.32704	5.325	0	6.48e-06	5.62797	NOT
E2F1	1.58132	3.97556	5.24789	0	8.72e-06	5.6104	NOT
KIF2C	1.23469	5.21307	5.29209	0	7.37e-06	5.59977	NOT
P4HA1	1.43695	5.80384	5.29922	0	7.17e-06	5.57812	NOT
ORC6	1.56979	3.4786	5.22666	0	9.42e-06	5.56789	NOT
CDH24	1.6099	3.73064	5.23089	0	9.27e-06	5.56565	NOT
STC2	3.56419	4.26858	5.20347	0	1.03e-05	5.5339	UP
TROAP	1.46754	4.34599	5.23886	0	9.01e-06	5.51432	NOT
TPBG	1.27399	6.41145	5.29865	0	7.19e-06	5.51239	NOT
CALD1	1.59126	7.21875	5.30355	0	7.05e-06	5.5055	NOT
HLA-B	1.43537	10.6632	5.30103	0	7.12e-06	5.49415	NOT
MFGE8	1.22614	6.3262	5.28288	0	7.64e-06	5.44642	NOT
POLR2H	1.04808	5.71898	5.27217	0	7.92e-06	5.43776	NOT
PILRA	1.9277	1.71304	5.16767	0	1.19e-05	5.43346	NOT
SLC5A12	3.40095	0.391135	5.16122	0	1.22e-05	5.43045	UP
HOXA13	4.01907	-1.0472	5.15794	0	1.23e-05	5.41871	UP
CALU	1.15675	7.49777	5.28614	0	7.54e-06	5.41273	NOT
SERPINE1	2.87891	7.43792	5.26556	0	8.12e-06	5.40158	UP
PAEP	3.95341	-2.03725	5.15279	0	1.26e-05	5.39773	UP
UBE2C	1.33254	5.4209	5.24594	0	8.78e-06	5.385	NOT
LAMB3	1.68301	9.52819	5.27923	0	7.74e-06	5.38207	NOT
RXFP1	3.19289	-2.39866	5.14503	0	1.29e-05	5.36604	UP
SLAMF9	3.28501	0.0895369	5.14442	0	1.3e-05	5.36172	UP
LTBP1	2.14208	6.88362	5.25837	0	8.36e-06	5.36056	NOT
COL27A1	2.05822	5.45369	5.22114	0	9.6e-06	5.35972	NOT
LAIR2	2.39779	-1.77706	5.14226	0	1.3e-05	5.35456	UP
BICD1	1.78867	3.79493	5.17918	0	1.14e-05	5.35152	NOT
ITGAV	1.17406	7.51299	5.26877	0	8.02e-06	5.33765	NOT
GPR158	4.47846	0.297889	5.13449	0	1.34e-05	5.321	UP
RAD54L	1.34206	3.28007	5.16806	0	1.18e-05	5.31955	NOT
ECEL1	2.94603	-1.05377	5.1268	0	1.38e-05	5.29071	UP
HOXD13	6.04553	-0.0622447	5.12104	0	1.41e-05	5.26597	UP
GRAMD1A	1.13456	5.35843	5.22021	0	9.63e-06	5.25752	NOT
FAP	3.40554	3.4813	5.12592	0	1.38e-05	5.24044	UP
GLS	1.18364	6.24979	5.23164	0	9.25e-06	5.22875	NOT
TMEM194A	1.27121	4.85951	5.18946	0	1.09e-05	5.20612	NOT
FADS3	2.31693	4.04324	5.13664	0	1.33e-05	5.1947	NOT
APBA2	2.99152	2.78405	5.11062	0	1.47e-05	5.19006	UP
MMP2	2.13546	7.89014	5.22816	0	9.37e-06	5.17374	NOT
ENPEP	1.98483	2.23808	5.10601	0	1.49e-05	5.16045	NOT
SLC44A1	1.08265	7.69369	5.22351	0	9.51e-06	5.13961	NOT
TNN	2.21474	-0.992128	5.08713	0	1.6e-05	5.12822	NOT
HTR1D	3.04993	-1.6249	5.0842	0	1.62e-05	5.11711	UP
AC007163.2	3.3149	-2.99432	5.08365	0	1.62e-05	5.11451	UP
MTHFD2	1.05943	6.31311	5.20681	0	1.02e-05	5.10985	NOT
HLA-A	1.34732	10.1536	5.2084	0	1.01e-05	5.08797	NOT
PLD6	1.71816	2.42746	5.0902	0	1.58e-05	5.07697	NOT
TNFSF4	2.29666	1.30634	5.07706	0	1.66e-05	5.07517	NOT
CHST2	3.3198	5.01249	5.1095	0	1.47e-05	5.07282	UP
DLL4	1.31228	3.15266	5.10233	0	1.51e-05	5.05317	NOT
IGF2BP2	2.76312	5.94249	5.1426	0	1.3e-05	5.04374	UP
SPINK1	2.95345	-1.96813	5.06135	0	1.77e-05	5.02426	UP
SLC29A1	1.04307	5.51521	5.17061	0	1.17e-05	5.02171	NOT
CHPF	1.20383	7.10701	5.19199	0	1.08e-05	5.0167	NOT
SLC25A36	1.06451	5.8116	5.17514	0	1.15e-05	5.01293	NOT
SNAI2	1.34403	5.83033	5.15692	0	1.24e-05	4.95847	NOT
TOP1MT	1.21165	5.69696	5.15146	0	1.26e-05	4.9375	NOT
GABRD	2.26632	-0.558483	5.03848	0	1.92e-05	4.9297	NOT
ITGA2B	1.65848	-0.263643	5.03433	0	1.95e-05	4.91207	NOT
AQP9	3.051	1.42442	5.03405	0	1.95e-05	4.90666	UP
CCNB2	1.06354	5.09227	5.12865	0	1.37e-05	4.89682	NOT
CMSS1	1.01143	4.76118	5.1011	0	1.52e-05	4.81887	NOT
NXPH4	3.58456	4.03749	5.02275	0	2.04e-05	4.79683	UP
VAX2	3.10559	-0.8262	5.00134	0	2.21e-05	4.7803	UP
PRSS53	1.93155	-0.267296	4.99973	0	2.22e-05	4.77226	NOT
HTRA1	1.79826	6.58434	5.12109	0	1.41e-05	4.77204	NOT
KIF14	1.46813	3.98535	5.05121	0	1.83e-05	4.76385	NOT
NID1	2.52144	6.02758	5.08562	0	1.61e-05	4.75736	UP
P2RX4	1.34243	3.87754	5.04897	0	1.85e-05	4.75571	NOT
MMP9	4.60992	5.81271	5.0259	0	2.01e-05	4.75113	UP
ZNF707	1.05196	3.8013	5.04889	0	1.85e-05	4.73898	NOT
BBC3	1.63814	2.72695	5.00768	0	2.16e-05	4.71753	NOT
KLHL5	1.21524	5.18106	5.08192	0	1.63e-05	4.70167	NOT
ECT2	1.25014	6.1006	5.10411	0	1.5e-05	4.70026	NOT
AKAP5	1.50312	0.490845	4.96984	0	2.48e-05	4.64306	NOT
MTBP	1.19713	2.85945	4.98775	0	2.32e-05	4.59515	NOT
NKX6-1	2.43635	-0.90614	4.95359	0	2.64e-05	4.58807	UP
ECE2	1.392	4.46517	5.02174	0	2.04e-05	4.57438	NOT
DIRC1	2.35076	-4.20522	4.94912	0	2.68e-05	4.57054	UP
FTH1	1.07543	8.66842	5.08928	0	1.59e-05	4.56651	NOT
LBH	1.74249	5.79789	5.05169	0	1.83e-05	4.5551	NOT
PHLDB2	1.83224	6.20067	5.06001	0	1.77e-05	4.55507	NOT
COL24A1	2.17263	0.349187	4.93206	0	2.87e-05	4.49873	NOT
CILP2	3.0272	1.23933	4.92786	0	2.91e-05	4.47967	UP
SCARB1	1.52724	5.15785	5.01839	0	2.07e-05	4.47702	NOT
RNASE10	4.4041	-0.701235	4.91915	0	3e-05	4.45053	UP
NEK2	1.13209	4.15939	4.98724	0	2.32e-05	4.43962	NOT
NRM	1.02471	4.58136	5.00233	0	2.2e-05	4.43477	NOT
TREM1	3.33315	2.34142	4.91932	0	3e-05	4.43316	UP
CCSAP	1.05538	3.81036	4.97594	0	2.42e-05	4.43088	NOT
THBS2	2.43693	6.68589	5.02874	0	1.99e-05	4.43002	UP
CSGALNACT2	1.27622	4.53224	4.99004	0	2.3e-05	4.41491	NOT
EMX1	3.0196	-0.438489	4.89658	0	3.27e-05	4.35974	UP
LAMA4	1.77942	5.63735	4.99645	0	2.25e-05	4.34992	NOT
PTGFRN	1.02417	8.05144	5.03771	0	1.93e-05	4.34815	NOT
NRIP3	2.32072	2.17796	4.9014	0	3.21e-05	4.33988	NOT
TBXA2R	1.59364	0.258186	4.88292	0	3.43e-05	4.29984	NOT
GALNT2	1.05035	7.19854	5.02031	0	2.06e-05	4.28411	NOT
GJA1	1.74434	8.41022	5.01559	0	2.09e-05	4.2575	NOT
BID	1.06894	5.33853	4.98024	0	2.39e-05	4.24278	NOT
COL10A1	5.99751	3.12527	4.86048	0	3.75e-05	4.20906	UP
PNPLA3	2.53895	0.00433588	4.8576	0	3.78e-05	4.20367	UP
EMILIN1	2.4536	5.17841	4.9244	0	2.95e-05	4.19683	UP
SLC16A1	1.33166	6.93056	4.99331	0	2.27e-05	4.18783	NOT
AC055733.1	3.45257	-2.9094	4.85238	0	3.85e-05	4.18585	UP
TRIP13	1.38998	4.69503	4.9305	0	2.89e-05	4.15953	NOT
PTHLH	3.07409	6.78839	4.94953	0	2.68e-05	4.15702	UP
TRPM2	2.24584	3.47163	4.86712	0	3.65e-05	4.12482	NOT
F2R	1.7249	5.26664	4.93032	0	2.89e-05	4.11604	NOT
LTBP2	1.60266	6.87285	4.9706	0	2.47e-05	4.10832	NOT
MSANTD3	1.03403	4.93388	4.93222	0	2.87e-05	4.09346	NOT
PSMC3IP	1.08985	2.28416	4.85344	0	3.84e-05	4.08805	NOT
GNG8	2.50971	-3.52019	4.826	0	4.23e-05	4.08217	UP
SPATC1	1.71153	-2.32463	4.82268	0	4.28e-05	4.06947	NOT
EGFLAM	1.66346	2.61081	4.84545	0	3.94e-05	4.06511	NOT
CETP	1.57912	-0.417421	4.82178	0	4.3e-05	4.06261	NOT
TMEM26	1.79881	-0.345615	4.8215	0	4.3e-05	4.06151	NOT
MEX3B	1.83252	2.09516	4.83366	0	4.12e-05	4.0542	NOT
FAM69A	1.04762	3.96833	4.8872	0	3.38e-05	4.04796	NOT
MAD2L2	1.09112	4.90249	4.91059	0	3.1e-05	4.01718	NOT
FADS2	2.81766	5.73231	4.88763	0	3.38e-05	4.01483	UP
BCAS4	1.73715	3.15897	4.83765	0	4.06e-05	3.99889	NOT
SLC1A4	1.23364	6.58625	4.94288	0	2.75e-05	3.99103	NOT
GTSE1	1.23962	4.0801	4.87182	0	3.58e-05	3.98887	NOT
HTRA4	2.44891	-2.49641	4.79962	0	4.65e-05	3.97911	UP
TCHHL1	3.40618	-2.89628	4.79851	0	4.67e-05	3.97377	UP
SSFA2	1.11701	7.56953	4.94432	0	2.74e-05	3.9626	NOT
RTN4R	1.68099	3.15074	4.82788	0	4.21e-05	3.95689	NOT
HEYL	1.93122	3.10188	4.81631	0	4.37e-05	3.92921	NOT
B3GAT3	1.02328	5.02297	4.89358	0	3.31e-05	3.92247	NOT
AUNIP	1.38874	2.35047	4.80821	0	4.51e-05	3.92007	NOT
RFX8	2.10469	-1.46534	4.78454	0	4.91e-05	3.91902	NOT
DMP1	2.3404	-3.81588	4.77352	0	5.12e-05	3.87605	NOT
WDHD1	1.07853	4.47739	4.85973	0	3.75e-05	3.86466	NOT
NLRP7	3.62219	-0.921588	4.76939	1e-05	5.2e-05	3.85943	UP
SPHK1	1.35372	5.84311	4.88926	0	3.36e-05	3.84088	NOT
TRPA1	2.45129	-0.63629	4.76088	1e-05	5.36e-05	3.82486	UP
HOXD12	2.43789	-4.33284	4.7593	1e-05	5.38e-05	3.81971	UP
PDGFB	1.49477	4.44442	4.83183	0	4.14e-05	3.80496	NOT
XPR1	1.08756	6.476	4.89762	0	3.26e-05	3.8029	NOT
ALPK2	2.6655	0.677541	4.7495	1e-05	5.57e-05	3.77674	UP
OTOA	1.94862	-3.4482	4.74473	1e-05	5.68e-05	3.76455	NOT
AURKB	1.42889	4.76128	4.83296	0	4.13e-05	3.76208	NOT
F2RL2	3.16136	2.92457	4.75736	1e-05	5.42e-05	3.76184	UP
CHTF18	1.30472	4.40911	4.81678	0	4.37e-05	3.73167	NOT
GOLIM4	1.29335	6.41392	4.87131	0	3.59e-05	3.7098	NOT
C1QTNF6	2.3068	4.65425	4.78792	0	4.85e-05	3.6967	NOT
MYO5A	1.21993	6.0946	4.8487	0	3.9e-05	3.63734	NOT
CDCA3	1.34503	4.12731	4.77507	0	5.1e-05	3.60886	NOT
DEGS1	1.00183	6.3944	4.84995	0	3.88e-05	3.60811	NOT
ACP5	1.25143	6.05045	4.83771	0	4.06e-05	3.59932	NOT
TYMP	1.69265	7.80504	4.85405	0	3.83e-05	3.59534	NOT
EMR2	1.62595	2.66436	4.7292	1e-05	6.01e-05	3.59418	NOT
ADAM12	3.94524	4.5303	4.72452	1e-05	6.12e-05	3.58298	UP
RGS4	2.44518	1.6802	4.70445	1e-05	6.58e-05	3.58079	UP
GALNS	1.08504	5.03393	4.80372	0	4.59e-05	3.55757	NOT
UBE2T	1.1661	4.00374	4.75377	1e-05	5.49e-05	3.51682	NOT
CACNA1H	1.81914	1.90139	4.69491	1e-05	6.82e-05	3.51504	NOT
SLCO1A2	3.9787	0.689058	4.67949	1e-05	7.19e-05	3.50593	UP
PLXNA3	1.11375	5.06633	4.78956	0	4.82e-05	3.50096	NOT
SCRN1	1.14063	6.56864	4.82163	0	4.3e-05	3.48919	NOT
EVA1B	1.18446	2.82651	4.70628	1e-05	6.54e-05	3.46784	NOT
MYBPC3	1.68703	-2.5021	4.66662	1e-05	7.5e-05	3.46216	NOT
KIAA1524	1.27915	3.86535	4.73072	1e-05	5.98e-05	3.45281	NOT
CDH11	3.1649	5.14275	4.71974	1e-05	6.23e-05	3.45249	UP
CENPA	1.33534	3.26253	4.70854	1e-05	6.49e-05	3.44435	NOT
NTRK1	1.60139	-1.02005	4.66153	1e-05	7.64e-05	3.4401	NOT
ARTN	3.39442	3.29828	4.67446	1e-05	7.32e-05	3.43205	UP
CLEC12B	2.71367	-3.30018	4.65655	1e-05	7.78e-05	3.42287	UP
EFNB1	1.13965	7.31745	4.80345	0	4.59e-05	3.38865	NOT
CLCN2	1.38074	3.21617	4.6917	1e-05	6.89e-05	3.38368	NOT
MATN3	2.68339	0.642898	4.64741	1e-05	8.01e-05	3.38133	UP
CDC20	1.09504	6.14961	4.78654	0	4.87e-05	3.37199	NOT
SP9	3.23934	-2.1733	4.64184	1e-05	8.17e-05	3.36696	UP
RAB32	1.60803	4.24823	4.71085	1e-05	6.44e-05	3.3634	NOT
DNMT3B	1.76652	2.78486	4.66601	1e-05	7.52e-05	3.34956	NOT
MAPK12	1.93767	3.72127	4.67606	1e-05	7.28e-05	3.31941	NOT
KIRREL	1.44109	5.99687	4.76093	1e-05	5.36e-05	3.30823	NOT
SMS	1.04353	6.31148	4.77408	0	5.11e-05	3.3066	NOT
SSTR2	1.9921	0.271441	4.61814	1e-05	8.89e-05	3.2691	NOT
GGT5	1.78793	4.51865	4.68823	1e-05	6.97e-05	3.25749	NOT
HTR2C	4.05982	-2.15026	4.6078	1e-05	9.23e-05	3.23591	UP
TMEM249	2.05616	-3.02042	4.60652	1e-05	9.26e-05	3.23215	NOT
VAX1	3.36703	-2.53592	4.60395	1e-05	9.34e-05	3.22172	UP
BLM	1.28116	3.41946	4.6553	1e-05	7.81e-05	3.20794	NOT
FAM89A	1.45389	4.60953	4.68772	1e-05	6.98e-05	3.20401	NOT
SLC24A2	2.55225	-0.693928	4.59295	1e-05	9.69e-05	3.17739	UP
DUSP9	2.9807	2.60061	4.6035	1e-05	9.35e-05	3.1715	UP
NCAPH	1.16735	4.49723	4.68486	1e-05	7.06e-05	3.16871	NOT
PGLYRP2	2.64908	-2.97574	4.58967	1e-05	9.8e-05	3.16764	UP
RELB	1.18312	5.21168	4.70909	1e-05	6.48e-05	3.16726	NOT
NPNT	1.77622	5.70768	4.70757	1e-05	6.51e-05	3.16272	NOT
SLC43A2	1.11911	5.04669	4.70206	1e-05	6.64e-05	3.15164	NOT
TMEM204	1.35367	3.64685	4.64527	1e-05	8.07e-05	3.15099	NOT
TMEM158	2.48641	3.3057	4.60762	1e-05	9.23e-05	3.12677	UP
C18orf54	1.1646	2.41012	4.61139	1e-05	9.11e-05	3.12553	NOT
AC108925.1	1.98636	-4.2183	4.57374	1e-05	0.000103643	3.10619	NOT
ACAN	2.8011	1.00189	4.57402	1e-05	0.000103577	3.09873	UP
XRCC2	1.54433	2.56166	4.60127	1e-05	9.41e-05	3.09824	NOT
GLIPR1	1.3388	4.31821	4.64997	1e-05	7.94e-05	3.07751	NOT
IFI6	2.76168	6.96411	4.69693	1e-05	6.77e-05	3.07245	UP
HOXD8	1.61007	1.86017	4.57976	1e-05	0.000101489	3.06301	NOT
ZNF114	2.94715	0.990847	4.56184	1e-05	0.000108322	3.05339	UP
MEIS3	2.1654	2.48047	4.57973	1e-05	0.000101489	3.05315	NOT
GPR176	3.09917	4.0086	4.59207	1e-05	9.72e-05	3.05146	UP
OCIAD2	1.12378	5.78707	4.6982	1e-05	6.74e-05	3.05068	NOT
FAM71F1	3.1785	-3.11718	4.54938	1e-05	0.000112962	3.01383	UP
GREM1	2.94891	5.14985	4.61326	1e-05	9.06e-05	3.00334	UP
HIST1H2AH	1.95537	-4.58127	4.54493	1e-05	0.000114913	2.9964	NOT
SNAI1	1.55097	1.92262	4.55763	1e-05	0.000110143	2.9719	NOT
B4GALNT1	3.61585	3.03943	4.54335	1e-05	0.000115484	2.94334	UP
GAREML	1.75683	2.73464	4.55456	1e-05	0.000111141	2.91776	NOT
ZNF281	1.03808	4.29532	4.61284	1e-05	9.07e-05	2.89664	NOT
FKSG51	1.99033	-4.60628	4.51788	1e-05	0.000126411	2.89426	NOT
HAMP	1.92375	-1.77164	4.51481	1e-05	0.00012781	2.88394	NOT
MEF2B	1.44341	-1.60665	4.51365	1e-05	0.000128298	2.87877	NOT
CD300LF	1.63802	0.643647	4.51842	1e-05	0.000126305	2.87811	NOT
GRIN2D	3.66092	3.00419	4.52078	1e-05	0.00012548	2.86066	UP
PPEF1	2.33589	-1.28921	4.50527	2e-05	0.000132208	2.84736	NOT
RAD51	1.21484	3.76091	4.5726	1e-05	0.00010397	2.84182	NOT
NID2	2.78572	3.26358	4.52708	1e-05	0.000122736	2.83147	UP
ZDHHC19	2.15976	-2.84071	4.4971	2e-05	0.000136002	2.81839	NOT
ACOT7	1.08167	6.03708	4.64633	1e-05	8.04e-05	2.81822	NOT
RAD51AP1	1.31139	3.47299	4.54961	1e-05	0.000112955	2.79404	NOT
CHST7	2.06605	3.13331	4.5252	1e-05	0.000123427	2.79323	NOT
HLA-C	1.17875	10.0197	4.65072	1e-05	7.92e-05	2.78251	NOT
AURKA	1.11584	4.68541	4.59495	1e-05	9.63e-05	2.78185	NOT
RECQL4	1.14907	4.94666	4.60125	1e-05	9.41e-05	2.77498	NOT
CYGB	1.37227	3.37218	4.53902	1e-05	0.00011737	2.77068	NOT
PLEKHG4B	3.26891	2.81913	4.49775	2e-05	0.000135709	2.76764	UP
TNFRSF8	1.68462	0.50274	4.48663	2e-05	0.00014103	2.76294	NOT
SMYD3	1.31928	2.57277	4.516	1e-05	0.000127319	2.75746	NOT
ENG	1.02911	6.26633	4.63477	1e-05	8.38e-05	2.75084	NOT
GABBR1	1.53632	3.64236	4.53379	1e-05	0.000119773	2.73618	NOT
TGFB1I1	1.33639	4.16977	4.55575	1e-05	0.000110715	2.73242	NOT
FANCB	1.15366	1.04539	4.48226	2e-05	0.000143173	2.71337	NOT
LAMA3	1.97949	8.02445	4.63233	1e-05	8.45e-05	2.7034	NOT
RAG1	2.03694	1.93341	4.47471	2e-05	0.000147117	2.67523	NOT
C1QL1	2.3098	-0.106986	4.45954	2e-05	0.000154773	2.67213	NOT
HTRA3	2.67769	5.02189	4.52706	1e-05	0.000122736	2.66117	UP
TREM2	2.39504	2.66872	4.476	2e-05	0.000146493	2.66078	UP
C1orf68	3.55029	-2.56035	4.4495	2e-05	0.000159952	2.6395	UP
TFRC	1.51878	8.03312	4.61094	1e-05	9.13e-05	2.61215	NOT
LRP12	1.87739	4.71526	4.52694	1e-05	0.000122738	2.60441	NOT
ONECUT3	2.64665	-2.09431	4.43825	2e-05	0.000166026	2.59861	UP
LYPD1	3.07078	1.24225	4.43564	2e-05	0.000167317	2.5773	UP
HJURP	1.18505	4.15322	4.51833	1e-05	0.000126305	2.57041	NOT
HLX	1.18312	2.20625	4.45935	2e-05	0.00015482	2.56065	NOT
CASP5	1.82567	-2.10516	4.41942	2e-05	0.000177	2.52837	NOT
RAD54B	1.03844	1.56101	4.43656	2e-05	0.000166857	2.50991	NOT
TRIM46	1.42655	0.538586	4.42001	2e-05	0.000176719	2.50742	NOT
NUF2	1.18005	3.79253	4.48633	2e-05	0.000141106	2.49844	NOT
ITGAD	1.93308	-2.67259	4.40721	2e-05	0.000184888	2.48374	NOT
IL4I1	2.14486	2.58797	4.42952	2e-05	0.000171002	2.47568	NOT
KDELC1	1.33604	2.53633	4.43907	2e-05	0.000165714	2.46648	NOT
CLEC12A	2.32442	0.494308	4.40097	2e-05	0.00018848	2.45144	NOT
PRR11	1.13581	4.72182	4.51002	1e-05	0.000129876	2.4479	NOT
HAGHL	1.95637	1.78294	4.40715	2e-05	0.000184888	2.42874	NOT
TRIM15	2.80263	-3.2385	4.38871	2e-05	0.000196271	2.41446	UP
WNT2	3.40401	1.21131	4.39059	2e-05	0.000195213	2.41155	UP
DGKI	2.39042	0.505005	4.38899	2e-05	0.000196195	2.40729	UP
MMP11	5.0051	5.54468	4.41993	2e-05	0.000176719	2.40522	UP
KRTAP4-1	2.78047	-2.46075	4.38547	2e-05	0.000198343	2.40346	UP
CBX8	1.07793	3.10564	4.43919	2e-05	0.000165713	2.39387	NOT
ST6GALNAC5	1.79763	0.300228	4.38438	2e-05	0.00019882	2.38775	NOT
TBX2	2.04324	3.11916	4.41599	2e-05	0.000179283	2.37837	NOT
TAP1	1.16572	7.65161	4.55044	1e-05	0.000112642	2.37462	NOT
MCHR1	2.19436	-1.83914	4.37275	3e-05	0.00020608	2.35608	NOT
AGRP	1.61739	-5.09106	4.37305	3e-05	0.000205999	2.35527	NOT
INHBE	1.99972	-0.972733	4.37243	3e-05	0.00020623	2.35232	NOT
ID3	1.40465	5.39574	4.50145	2e-05	0.000133934	2.34979	NOT
FLT1	1.15271	4.89953	4.49002	2e-05	0.000139349	2.34281	NOT
DCBLD2	1.33134	5.59195	4.50763	1e-05	0.000131077	2.33966	NOT
CAMK1G	1.84177	-1.44411	4.36564	3e-05	0.000210385	2.32872	NOT
AP3M2	1.10306	4.21148	4.45312	2e-05	0.000158008	2.2976	NOT
FTL	1.35845	10.5343	4.52544	1e-05	0.000123365	2.29553	NOT
COL26A1	2.16207	-1.39174	4.34904	3e-05	0.000222751	2.26803	NOT
PLEKHO1	1.21356	4.93032	4.46611	2e-05	0.000151445	2.25638	NOT
SLC1A6	3.4167	-2.8022	4.34383	3e-05	0.000226705	2.24933	UP
ONECUT1	2.48644	-3.69617	4.34249	3e-05	0.000227806	2.24445	UP
RP3-461F17.3	1.36913	-2.14118	4.34083	3e-05	0.000228994	2.23878	NOT
SALL4	2.27015	-0.523952	4.34051	3e-05	0.000229019	2.2338	NOT
PRR5L	1.60186	3.61496	4.39938	2e-05	0.000189508	2.2329	NOT
JAK3	1.61206	3.80527	4.40538	2e-05	0.000185777	2.22983	NOT
FOLR3	3.54287	-1.25949	4.33311	3e-05	0.000234688	2.21031	UP
TRPV3	2.95135	2.82483	4.35088	3e-05	0.000221418	2.20968	UP
KLF17	2.01181	-4.55021	4.33098	3e-05	0.000236571	2.20136	NOT
INHBA	4.45854	5.30571	4.36964	3e-05	0.000207985	2.19765	UP
PCDH12	1.43759	2.80931	4.37116	3e-05	0.000206915	2.1951	NOT
PSTPIP1	1.47651	2.35471	4.35997	3e-05	0.000214421	2.19456	NOT
TEX19	2.29922	-3.98195	4.32842	3e-05	0.00023867	2.19276	NOT
FCHO1	2.16289	2.42859	4.34865	3e-05	0.000222994	2.18285	NOT
WDR53	1.01604	3.76147	4.40572	2e-05	0.000185608	2.17787	NOT
CNPY4	1.27303	3.20277	4.36777	3e-05	0.000209352	2.12916	NOT
MC1R	1.15718	1.58688	4.32043	3e-05	0.000244949	2.08208	NOT
CD300E	2.08744	1.00134	4.29899	3e-05	0.000263479	2.06271	NOT
MPP3	1.42149	2.41112	4.32636	3e-05	0.00024031	2.06192	NOT
ANO7	1.49291	0.0904787	4.29461	3e-05	0.000267207	2.05904	NOT
NOTUM	2.72669	0.869365	4.29359	3e-05	0.000268116	2.05621	UP
CDT1	1.10185	4.74843	4.40992	2e-05	0.000183433	2.05491	NOT
RENBP	1.67306	2.4315	4.31906	3e-05	0.000245953	2.04783	NOT
DOK3	1.33974	2.56744	4.32578	3e-05	0.000240652	2.03891	NOT
MMP12	3.81298	4.68252	4.32479	3e-05	0.000241223	2.03457	UP
TMC8	1.79569	4.08294	4.35508	3e-05	0.000218333	2.02953	NOT
HIST1H2BL	1.6411	-2.96642	4.2792	4e-05	0.00028039	2.01574	NOT
CDCA8	1.02187	4.78057	4.40391	2e-05	0.000186703	2.0146	NOT
AP006285.2	1.99559	-3.07845	4.27818	4e-05	0.000281391	2.01206	NOT
ST20	1.26912	0.831316	4.28725	4e-05	0.000273833	2.00401	NOT
HAPLN1	2.45108	0.638761	4.27527	4e-05	0.00028399	1.99067	UP
KRT82	2.53358	-3.64576	4.27181	4e-05	0.000287185	1.98751	UP
JAG2	1.11016	6.56194	4.44179	2e-05	0.000164299	1.98454	NOT
MEST	1.87661	4.95798	4.37366	3e-05	0.000205776	1.98375	NOT
PYCR1	1.25125	5.70805	4.42082	2e-05	0.000176394	1.98223	NOT
LRRC15	4.89812	3.6332	4.28038	4e-05	0.000279329	1.98214	UP
APCDD1L	3.08797	1.0412	4.27274	4e-05	0.000286386	1.9809	UP
NGFRAP1	1.102	6.07801	4.43226	2e-05	0.000169291	1.98045	NOT
ISG15	2.66539	6.19618	4.39307	2e-05	0.00019364	1.97926	UP
C12orf42	2.02678	-3.02968	4.26683	4e-05	0.00029152	1.97104	NOT
ST8SIA2	2.36656	-0.421677	4.26829	4e-05	0.000290095	1.97086	UP
CHST11	1.90593	4.91882	4.36759	3e-05	0.000209363	1.97084	NOT
CRISPLD2	1.6558	5.11478	4.3809	2e-05	0.000201085	1.95694	NOT
RUNX3	1.42667	5.06811	4.38485	2e-05	0.000198743	1.94906	NOT
TMSB15A	2.24267	-1.64103	4.25882	4e-05	0.000299552	1.94099	NOT
SEL1L3	1.30959	5.7795	4.41061	2e-05	0.000183016	1.94073	NOT
DCSTAMP	2.76236	-2.70073	4.25634	4e-05	0.000302095	1.93294	UP
TNFRSF12A	1.69296	5.96343	4.40246	2e-05	0.000187614	1.92953	NOT
KRT16	2.37746	10.7201	4.43272	2e-05	0.000169052	1.92778	UP
TRPC3	1.44234	-3.05623	4.25378	4e-05	0.00030451	1.924	NOT
C4orf48	1.73087	0.564044	4.25802	4e-05	0.00030037	1.91987	NOT
SCARF2	1.75995	2.73921	4.28544	4e-05	0.00027498	1.90524	NOT
TRPV2	1.33635	3.27375	4.30796	3e-05	0.000255539	1.9048	NOT
FAM64A	1.42868	3.27088	4.30354	3e-05	0.000259353	1.89611	NOT
GUCY1B3	1.64331	3.02708	4.29285	4e-05	0.000268633	1.89554	NOT
BMF	1.29367	3.64165	4.31945	3e-05	0.000245721	1.89539	NOT
RHEBL1	1.4552	0.611512	4.25137	4e-05	0.000307012	1.88686	NOT
SYNDIG1	2.76165	0.254653	4.24318	4e-05	0.000315693	1.87764	UP
LRRC8C	1.39034	4.69322	4.34632	3e-05	0.000224867	1.86007	NOT
MYLK	1.7209	5.93864	4.38265	2e-05	0.000200045	1.85826	NOT
GDF6	2.27955	-1.80886	4.2342	4e-05	0.000324414	1.85284	NOT
GINS2	1.26566	4.11234	4.32187	3e-05	0.000243768	1.84044	NOT
CLEC4E	1.86392	0.0189457	4.23242	4e-05	0.000326277	1.8387	NOT
LA16c-431H6.6	1.46051	-3.39041	4.22592	5e-05	0.000333825	1.82402	NOT
CEBPE	2.41822	-2.65597	4.22501	5e-05	0.000334601	1.82061	UP
LILRA5	1.67516	0.683762	4.23166	4e-05	0.00032711	1.81917	NOT
SLC2A14	2.33702	-3.14368	4.22224	5e-05	0.000337148	1.81043	NOT
CSMD2	2.20708	0.540898	4.22426	5e-05	0.000335334	1.80569	NOT
CXCL5	3.5386	1.15793	4.2228	5e-05	0.000336675	1.80093	UP
TAS2R20	1.47333	-2.6479	4.21587	5e-05	0.000344454	1.7876	NOT
CDH6	1.52074	1.8553	4.23405	4e-05	0.000324479	1.7661	NOT
EN1	4.86585	0.634414	4.21167	5e-05	0.000348888	1.76511	UP
DDHD1	1.15592	4.03089	4.30344	3e-05	0.000259353	1.7649	NOT
CSF2	3.21496	-0.796763	4.207	5e-05	0.000354274	1.75313	UP
SOWAHD	1.24981	-1.15418	4.20596	5e-05	0.000355423	1.74854	NOT
ITGAX	1.81983	3.7806	4.26474	4e-05	0.000293664	1.73132	NOT
LAMP5	2.99092	1.64695	4.20118	5e-05	0.00036135	1.71181	UP
ODC1	2.16303	8.11612	4.37436	3e-05	0.00020538	1.70353	NOT
TMEM74B	1.42186	0.433025	4.19363	5e-05	0.000370161	1.68473	NOT
ABCD1	1.0656	4.06822	4.28563	4e-05	0.000274888	1.68057	NOT
H2BFWT	2.43826	-3.57682	4.18414	5e-05	0.000381877	1.67354	UP
GPR150	1.5438	-2.6365	4.18201	5e-05	0.000383988	1.66687	NOT
PRAME	6.56446	1.64738	4.18368	5e-05	0.00038241	1.66176	UP
GINS1	1.03839	4.35697	4.28985	4e-05	0.000271278	1.65439	NOT
GPSM1	1.63457	3.61739	4.24115	4e-05	0.000317033	1.64913	NOT
ASCL5	2.30744	-2.51695	4.1769	5e-05	0.000390422	1.64894	NOT
NELL2	3.44434	5.27425	4.24142	4e-05	0.000316958	1.63734	UP
MUC12	1.96174	-0.233423	4.17485	6e-05	0.000391691	1.63458	NOT
ST3GAL2	1.11562	4.17798	4.2752	4e-05	0.00028399	1.63337	NOT
DEPDC1B	1.13971	3.26354	4.23835	4e-05	0.000319742	1.63062	NOT
CENPN	1.02383	4.10106	4.27366	4e-05	0.000285588	1.63014	NOT
CLSPN	1.33466	3.2184	4.23114	4e-05	0.000327649	1.62329	NOT
FOXD4L1	1.73086	-3.69387	4.16701	6e-05	0.000401832	1.6137	NOT
DLL3	2.24015	-1.3681	4.1656	6e-05	0.000403713	1.60682	NOT
APOE	2.65934	5.96482	4.28526	4e-05	0.000275059	1.6059	UP
2023-09-03	2.15282	1.18109	4.17167	6e-05	0.000395608	1.59886	NOT
LHFPL2	1.12776	5.07705	4.29859	3e-05	0.000263788	1.58781	NOT
FAM101B	1.49827	4.26107	4.25096	4e-05	0.000307375	1.58225	NOT
ARHGEF25	1.40585	2.85187	4.2066	5e-05	0.00035468	1.58059	NOT
SPAG4	1.5648	1.73944	4.17928	5e-05	0.000387304	1.57968	NOT
ONECUT2	2.64671	-0.378512	4.15498	6e-05	0.000418451	1.56547	UP
CACNA1C	1.45215	2.23137	4.1833	5e-05	0.000382821	1.55264	NOT
DRAM1	1.13368	4.38212	4.25958	4e-05	0.000298791	1.5464	NOT
XCL1	2.11323	0.440589	4.14898	6e-05	0.000426853	1.53829	NOT
HLTF	1.24379	5.10176	4.28114	4e-05	0.00027861	1.53162	NOT
KHDC1	1.32582	1.11156	4.15464	6e-05	0.000418838	1.5137	NOT
ACTN1	1.05375	8.43334	4.32514	3e-05	0.000241055	1.50547	NOT
MFI2	2.09221	4.83438	4.23301	4e-05	0.000325659	1.50298	NOT
OBP2A	2.10169	-3.98435	4.13527	6e-05	0.000446704	1.50017	NOT
SHANK1	1.85427	-1.26185	4.13495	6e-05	0.000447088	1.4975	NOT
EPO	2.7877	-1.77621	4.13416	6e-05	0.000447925	1.49719	UP
GRAP	1.24558	-0.565504	4.13435	6e-05	0.000447925	1.49143	NOT
FIBCD1	4.85512	0.531078	4.13191	7e-05	0.000450949	1.48203	UP
MET	1.20977	6.62316	4.30859	3e-05	0.000255114	1.47955	NOT
COL8A1	3.19699	4.40355	4.1758	6e-05	0.000391308	1.46174	UP
PDZD7	2.60901	-0.0349229	4.12569	7e-05	0.000460253	1.46029	UP
TLX2	2.41429	-2.17098	4.12167	7e-05	0.000466157	1.45353	UP
NKX3-2	2.34058	-0.953236	4.11969	7e-05	0.000468986	1.44313	NOT
ADCY10	2.51227	-1.75981	4.11812	7e-05	0.000471448	1.44053	UP
SCD5	1.56611	4.73766	4.22821	5e-05	0.00033126	1.43397	NOT
SFXN3	1.09843	4.99725	4.24734	4e-05	0.000311114	1.40563	NOT
NEURL3	2.06318	-0.272233	4.10887	7e-05	0.000485315	1.40166	NOT
UHRF1	1.161	4.65406	4.22134	5e-05	0.000338058	1.36784	NOT
FOXF2	1.8653	2.81534	4.13575	6e-05	0.000446056	1.36081	NOT
TDRD6	1.28052	-0.595178	4.09382	8e-05	0.00051091	1.3492	NOT
FEZF1	3.53565	-1.91518	4.09052	8e-05	0.000515829	1.34389	UP
CENPF	1.04762	6.47858	4.27112	4e-05	0.000287607	1.33913	NOT
CTLA4	1.85238	1.28995	4.10132	7e-05	0.00049763	1.33604	NOT
CELSR3	1.99982	2.66576	4.12254	7e-05	0.000465299	1.33449	NOT
HIST1H3J	1.70879	-3.37323	4.0845	8e-05	0.000526601	1.3235	NOT
COL16A1	1.75447	6.28848	4.24788	4e-05	0.000310591	1.31868	NOT
NLRC5	1.20981	5.74283	4.24259	4e-05	0.000316069	1.30297	NOT
E2F7	1.39725	3.76196	4.15943	6e-05	0.000412463	1.29886	NOT
CLEC11A	1.64308	2.91094	4.12167	7e-05	0.000466157	1.29093	NOT
CKS2	1.05902	5.00976	4.21505	5e-05	0.000345161	1.28134	NOT
PKN1	1.20321	5.7674	4.23734	4e-05	0.000320862	1.28031	NOT
PDXP	1.39403	-0.617826	4.06481	8e-05	0.000560926	1.24823	NOT
MYO7A	1.36454	2.62062	4.10934	7e-05	0.000484624	1.24755	NOT
PCSK1	1.8925	0.760451	4.06719	8e-05	0.000556815	1.23797	NOT
APLN	2.40584	2.50928	4.08426	8e-05	0.000526874	1.23607	UP
FOXD3	2.44552	-1.66079	4.05944	9e-05	0.00057152	1.23502	UP
LHX1	3.67357	-2.02687	4.05865	9e-05	0.000572179	1.23254	UP
MMP19	1.63698	3.32835	4.11531	7e-05	0.000475113	1.2224	NOT
PROCR	1.5367	4.38231	4.15538	6e-05	0.000418004	1.21868	NOT
LYG1	1.69839	-1.41313	4.05294	9e-05	0.00058193	1.21071	NOT
GOLGA6L2	2.32001	-3.2846	4.0507	9e-05	0.000586031	1.20526	NOT
LAT	1.55951	-1.87166	4.05031	9e-05	0.000586685	1.20278	NOT
TGFBI	2.16676	8.35096	4.24101	4e-05	0.000317077	1.19764	NOT
CBX2	1.84132	4.41659	4.13923	6e-05	0.000441138	1.19233	NOT
NR2E1	3.22777	-2.28394	4.04441	9e-05	0.000598569	1.18347	UP
PTPRN	2.67566	-0.847675	4.04475	9e-05	0.000598049	1.18125	UP
ADRBK2	1.31807	4.31314	4.14649	6e-05	0.000430175	1.1643	NOT
PI15	2.18848	2.59955	4.06864	8e-05	0.00055437	1.1598	NOT
2023-09-04	1.19173	1.95138	4.07096	8e-05	0.000549709	1.15791	NOT
SCG5	1.96395	0.685979	4.03958	9e-05	0.00060721	1.14657	NOT
SLC7A5	1.46545	8.90012	4.2281	5e-05	0.000331278	1.14353	NOT
AC007040.11	1.7226	-3.70665	4.03198	0.0001	0.000622184	1.14065	NOT
FOXRED2	1.16016	5.03627	4.17505	6e-05	0.000391691	1.13847	NOT
DLEU7	1.18508	-0.781736	4.03178	0.0001	0.000622441	1.13396	NOT
SMTN	1.27194	5.93058	4.19928	5e-05	0.000363585	1.13126	NOT
AMZ1	1.84631	-1.04914	4.02991	0.0001	0.00062617	1.12958	NOT
PLAC1	2.97283	-0.548052	4.02933	0.0001	0.000627073	1.12678	UP
GPR19	1.71362	-0.254601	4.03021	0.0001	0.000625684	1.12655	NOT
TOX2	2.18767	2.90516	4.06477	8e-05	0.000560926	1.12535	NOT
OR6C70	2.56357	-4.03869	4.02624	0.0001	0.000632844	1.11794	UP
LPPR4	1.51365	1.27364	4.0422	9e-05	0.000602444	1.11442	NOT
TCTE3	1.2013	0.180787	4.02934	0.0001	0.000627073	1.10794	NOT
CAPN12	1.59907	1.62865	4.039	9e-05	0.000608112	1.08988	NOT
ETV3L	2.25003	-4.07523	4.01658	0.0001	0.000652547	1.08535	NOT
SNAPC1	1.02655	4.19418	4.12607	7e-05	0.000459755	1.07847	NOT
CCL7	2.29599	-2.50535	4.01373	0.0001	0.000658683	1.07779	NOT
LCE1F	3.39878	-2.47419	4.01266	0.0001	0.000660822	1.07316	UP
HPCA	1.27621	-1.80088	4.01141	0.0001	0.000662996	1.06758	NOT
HAP1	3.31054	2.41067	4.02189	0.0001	0.000641688	1.05901	UP
GALNT10	1.02395	5.46189	4.16743	6e-05	0.000401336	1.04084	NOT
NKD2	2.26549	3.34717	4.04703	9e-05	0.000593512	1.02927	NOT
NFKBIE	1.1008	4.30759	4.11389	7e-05	0.000476984	1.02694	NOT
ASF1B	1.02149	4.78403	4.13722	6e-05	0.000444216	1.02326	NOT
ASIP	1.59513	-3.21118	3.99774	0.00011	0.000693224	1.02291	NOT
RMI2	1.32691	4.07603	4.09365	8e-05	0.000511045	1.01308	NOT
ACVR1C	1.79288	1.75035	4.01371	0.0001	0.000658683	1.00266	NOT
ADAM8	1.71078	4.6823	4.10155	7e-05	0.000497377	1.00256	NOT
OLFML2B	2.03536	4.68153	4.08969	8e-05	0.000517167	0.998202	NOT
TRAF1	1.3514	3.63351	4.07113	8e-05	0.000549557	0.996604	NOT
NUTM2F	1.7031	-4.76706	3.99086	0.00011	0.000709317	0.996224	NOT
KLF7	1.2024	5.53016	4.15035	6e-05	0.000424949	0.989332	NOT
ZNF697	1.28111	2.81475	4.04215	9e-05	0.000602444	0.984727	NOT
HLA-F	1.46048	6.20635	4.16201	6e-05	0.000409162	0.981956	NOT
APELA	2.43485	-2.03411	3.98534	0.00011	0.000721585	0.979877	UP
CABP1	1.61117	-1.56793	3.98575	0.00011	0.00072126	0.979145	NOT
CEND1	1.34473	-1.55933	3.98574	0.00011	0.00072126	0.978682	NOT
LHB	1.69106	-2.6708	3.98336	0.00011	0.000726391	0.973278	NOT
SLC39A4	1.2506	4.84076	4.11589	7e-05	0.0004746	0.97077	NOT
TRIO	1.01982	6.46979	4.1719	6e-05	0.000395408	0.970598	NOT
CCRL2	1.13649	0.615598	3.99298	0.00011	0.000704949	0.962548	NOT
DACT3	1.43052	0.841633	3.99233	0.00011	0.000706407	0.961109	NOT
PDE3A	1.59446	2.13113	4.01235	0.0001	0.000661118	0.959696	NOT
SELM	1.23997	5.06961	4.11991	7e-05	0.000468762	0.945088	NOT
PGF	2.1391	4.88683	4.07441	8e-05	0.000543964	0.935473	NOT
BRSK1	1.44529	0.769787	3.98105	0.00012	0.000731469	0.925429	NOT
C20orf144	1.18451	-2.22743	3.96751	0.00012	0.000763087	0.917734	NOT
CHIT1	3.97832	0.874756	3.96796	0.00012	0.000762309	0.909108	UP
CD320	1.06972	4.49396	4.09118	8e-05	0.000514919	0.908106	NOT
DPEP1	2.11674	-1.35646	3.96419	0.00012	0.000771995	0.905294	NOT
COL2A1	2.77492	-0.451382	3.96151	0.00012	0.000778399	0.892789	UP
HMGA2	3.59539	3.89934	3.99189	0.00011	0.000707333	0.882299	UP
ICAM5	2.14397	1.40587	3.96794	0.00012	0.000762309	0.877441	NOT
SHCBP1	1.10424	4.02195	4.05578	9e-05	0.000576971	0.860899	NOT
CD83	1.42317	3.9061	4.03441	9e-05	0.000617173	0.8378	NOT
BST2	2.16231	6.60222	4.11578	7e-05	0.000474618	0.834515	NOT
BRICD5	1.60399	0.332528	3.94678	0.00013	0.000815799	0.828889	NOT
PDGFA	1.26338	4.84224	4.07531	8e-05	0.000542896	0.822493	NOT
SP8	2.94873	-2.85278	3.93589	0.00014	0.000841361	0.810635	UP
CCR3	1.88796	-3.03637	3.93488	0.00014	0.000843123	0.80811	NOT
NAT14	1.42693	3.05687	3.99095	0.00011	0.000709317	0.79689	NOT
GLIS1	1.86442	0.368493	3.93521	0.00014	0.000842931	0.793653	NOT
C12orf79	1.43443	-1.07127	3.92965	0.00014	0.000857858	0.78548	NOT
TNFAIP6	2.03983	2.16703	3.95393	0.00013	0.000797696	0.782251	NOT
SLC22A11	2.26026	-3.22343	3.92311	0.00014	0.000876507	0.767821	NOT
AC005477.1	1.83148	-4.76454	3.92231	0.00014	0.000878836	0.76203	NOT
RP11-196G11.1	1.56019	-3.01538	3.91962	0.00015	0.000887017	0.756341	NOT
FOXP3	1.58471	2.54931	3.96354	0.00012	0.000773319	0.756197	NOT
IGFL3	4.21673	-1.48137	3.91808	0.00015	0.000889994	0.749229	UP
CCDC88A	1.17578	4.8716	4.05905	9e-05	0.000571945	0.743236	NOT
FBLIM1	1.02413	6.43835	4.10821	7e-05	0.000486357	0.741158	NOT
LRP8	1.29163	4.55569	4.03745	9e-05	0.000611444	0.734559	NOT
RDH8	1.9401	-4.24316	3.90855	0.00015	0.000916615	0.716863	NOT
VCAN	2.44068	6.23771	4.05933	9e-05	0.000571539	0.706635	UP
MNX1	2.18966	-2.30866	3.90349	0.00015	0.000929887	0.701609	NOT
FOXL1	2.42842	0.69835	3.90771	0.00015	0.000918102	0.701366	UP
CDYL2	1.59247	3.07991	3.96141	0.00012	0.000778419	0.700278	NOT
PDLIM7	1.21554	5.83412	4.07665	8e-05	0.000540546	0.688831	NOT
CHSY3	1.59434	1.16156	3.91377	0.00015	0.000901551	0.681175	NOT
BGLAP	1.54162	-1.89458	3.89607	0.00016	0.00095218	0.675085	NOT
BCL6B	1.17797	2.77816	3.95477	0.00013	0.000795699	0.673237	NOT
SMOX	1.38999	4.69685	4.01909	0.0001	0.000647551	0.668835	NOT
CMTM3	1.10599	4.64168	4.02808	0.0001	0.000629813	0.664097	NOT
MSC	2.60755	3.5168	3.93636	0.00014	0.000840492	0.65666	UP
C19orf84	2.22509	-2.24651	3.88896	0.00016	0.000973553	0.652597	NOT
TBPL2	1.35184	-5.17529	3.88663	0.00016	0.000980967	0.641594	NOT
HOXC4	2.03521	0.855692	3.89186	0.00016	0.00096483	0.635472	NOT
NOL4L	1.00422	3.88726	3.9912	0.00011	0.00070891	0.634676	NOT
ADA	1.46144	4.34901	3.98761	0.00011	0.000717002	0.617211	NOT
GTSF1L	1.67209	-4.53937	3.87857	0.00017	0.00100582	0.615692	NOT
NECAB2	2.53441	-1.78185	3.87812	0.00017	0.00100716	0.615624	UP
GPR84	1.40725	0.0347799	3.88011	0.00017	0.00100082	0.606908	NOT
COL5A3	1.73984	5.72267	4.03084	0.0001	0.000624407	0.596458	NOT
CTC-479C5.12	1.05559	0.612809	3.88623	0.00016	0.000981774	0.59571	NOT
HHIPL2	2.33289	-2.34008	3.86297	0.00018	0.00105568	0.565514	NOT
KIAA0040	1.00302	5.14363	4.02598	0.0001	0.000633233	0.564901	NOT
KCNAB2	1.14537	4.3007	3.98384	0.00011	0.000725401	0.561229	NOT
KHDC1L	3.75824	-0.678869	3.86016	0.00018	0.00106591	0.552303	UP
AC004158.1	1.62892	-4.2871	3.85923	0.00018	0.00106814	0.551834	NOT
CTSK	1.85533	5.82488	4.01959	0.0001	0.000647041	0.551242	NOT
UCN	1.76526	-1.57539	3.85812	0.00018	0.00107147	0.547008	NOT
HOXB8	2.42861	-1.94216	3.85715	0.00018	0.00107389	0.545597	UP
CD70	2.15994	0.214085	3.85702	0.00018	0.00107404	0.534621	NOT
FBXO43	1.39969	-0.838986	3.8551	0.00018	0.00108057	0.533132	NOT
SLC26A10	1.87759	-3.14451	3.85285	0.00019	0.00108704	0.531851	NOT
COLEC11	2.40573	-0.0517534	3.85437	0.00018	0.00108205	0.527791	UP
ITPKA	1.62689	1.27011	3.86902	0.00017	0.00103625	0.526173	NOT
RCOR2	2.06872	1.75915	3.87005	0.00017	0.00103368	0.521271	NOT
ORC1	1.05449	3.62548	3.94348	0.00013	0.000823012	0.517757	NOT
HTR1F	1.63429	-3.76511	3.83966	0.00019	0.0011312	0.48758	NOT
AC010642.1	1.03369	-1.16541	3.84103	0.00019	0.00112625	0.487195	NOT
TIGIT	1.84026	2.20474	3.86867	0.00017	0.00103725	0.475382	NOT
DDX11	1.07837	4.55976	3.97118	0.00012	0.000755255	0.472824	NOT
DNAH17	3.77948	4.29031	3.8771	0.00017	0.00100935	0.472292	UP
ASIC4	1.83675	-3.29868	3.83403	0.0002	0.00114949	0.469072	NOT
ZNF280A	3.0769	-3.76557	3.83486	0.0002	0.00114677	0.467964	UP
SLCO1B1	2.10864	-4.43081	3.83442	0.0002	0.00114824	0.467009	NOT
AF165138.7	1.49688	-4.72086	3.83361	0.0002	0.00115051	0.46529	NOT
SLC30A3	1.98201	-0.973698	3.83281	0.0002	0.00115281	0.460217	NOT
DTX3	1.29073	3.84162	3.92822	0.00014	0.000862141	0.458382	NOT
PDE6G	1.24719	-1.02384	3.83017	0.0002	0.00116208	0.450654	NOT
STARD4	1.14455	4.11808	3.94134	0.00013	0.000828741	0.441851	NOT
PRR9	4.30362	-0.592261	3.82072	0.00021	0.00119533	0.420605	UP
LRFN1	1.56271	1.58068	3.84375	0.00019	0.00111765	0.420091	NOT
RASL11B	2.14976	1.06116	3.82477	0.00021	0.00118221	0.406224	NOT
GPNMB	1.60557	9.0297	4.02492	0.0001	0.000635316	0.404142	NOT
TGFBR3L	1.8337	-1.82522	3.81439	0.00021	0.0012187	0.402295	NOT
CYSLTR2	1.62157	0.116058	3.81852	0.00021	0.00120284	0.401923	NOT
PLCB1	1.17973	3.86243	3.90828	0.00015	0.000916959	0.365573	NOT
SLC9A5	1.17486	0.270015	3.81092	0.00022	0.00123259	0.36121	NOT
AL135745.1	1.60551	-3.78862	3.79921	0.00023	0.00127879	0.353384	NOT
CLEC4D	1.66569	-2.65793	3.7984	0.00023	0.00128213	0.350696	NOT
ADAMTS4	1.6308	4.38876	3.90679	0.00015	0.000920799	0.34536	NOT
FGFR4	1.76071	2.53717	3.83695	0.0002	0.00113972	0.339554	NOT
SIGLEC15	1.51675	-1.8144	3.79396	0.00023	0.00129846	0.334149	NOT
TMC7	1.47928	2.06539	3.82798	0.0002	0.00116954	0.32935	NOT
SLC12A5	1.67828	-1.29831	3.79253	0.00023	0.00130339	0.327782	NOT
CDH3	1.28346	8.46169	4.00317	0.00011	0.000681399	0.325341	NOT
RBP1	2.10662	6.10422	3.95391	0.00013	0.000797696	0.315933	NOT
FEZ1	1.98048	4.45227	3.88648	0.00016	0.000981203	0.312198	NOT
TM4SF19	2.50785	1.4231	3.79611	0.00023	0.00129039	0.309808	UP
TEX22	1.02245	-2.24204	3.78545	0.00024	0.00133155	0.306334	NOT
CELF5	1.50198	-2.4766	3.78352	0.00024	0.00133962	0.301188	NOT
CAPRIN2	1.22541	3.4292	3.86833	0.00018	0.00103818	0.301123	NOT
KMO	1.32292	-0.249448	3.78442	0.00024	0.00133565	0.292731	NOT
BAG2	1.64727	3.08392	3.82942	0.0002	0.00116414	0.24981	NOT
CDR2L	1.16802	4.73056	3.89981	0.00016	0.000941966	0.209638	NOT
CCDC38	2.54855	-2.77161	3.75007	0.00027	0.00148298	0.191877	UP
TP63	1.02498	8.97508	3.96297	0.00012	0.000774591	0.186891	NOT
PNPLA1	2.58124	-0.52675	3.74746	0.00027	0.00149559	0.177089	UP
MYH10	1.1829	6.14839	3.93891	0.00014	0.000834135	0.167343	NOT
ORAI2	1.08482	4.65258	3.88811	0.00016	0.00097598	0.164277	NOT
GUCY1A3	1.68349	3.43316	3.81374	0.00021	0.00122121	0.157627	NOT
AATK	1.01575	1.31412	3.76759	0.00025	0.00140529	0.153736	NOT
PAG1	1.41252	3.78693	3.83178	0.0002	0.00115639	0.148887	NOT
FAM26E	1.44444	2.24364	3.77737	0.00024	0.0013642	0.13961	NOT
ICOS	1.57502	0.882418	3.74669	0.00027	0.00149878	0.13555	NOT
BTNL8	1.45054	-3.42567	3.73067	0.00029	0.00157392	0.128924	NOT
TMEM97	1.11901	4.68497	3.87735	0.00017	0.00100909	0.128123	NOT
NXPE3	1.2948	4.30761	3.85153	0.00019	0.00109123	0.118563	NOT
AC008810.1	1.41744	-5.39379	3.72774	0.00029	0.00158574	0.115155	NOT
GBP7	1.5916	-3.76812	3.72623	0.00029	0.00159238	0.114168	NOT
BEND6	1.65234	1.22542	3.74164	0.00028	0.00152338	0.104468	NOT
TTBK1	1.50485	-1.72786	3.7231	0.0003	0.00160695	0.101653	NOT
PLXNB3	1.30158	3.75921	3.82067	0.00021	0.00119533	0.101148	NOT
APOC2	1.57903	-4.23288	3.71784	0.0003	0.00163252	0.085957	NOT
RAI14	1.22928	6.0092	3.91047	0.00015	0.00091139	0.082664	NOT
COL15A1	1.40327	5.77166	3.89899	0.00016	0.000944187	0.0823399	NOT
TTC7B	1.23963	4.11135	3.8328	0.0002	0.00115281	0.080583	NOT
CA9	4.80645	3.07065	3.72346	0.0003	0.00160585	0.0757508	UP
TRIM67	1.62882	-3.51797	3.71378	0.00031	0.00164945	0.0739104	NOT
CATSPER1	1.15117	-1.66333	3.71446	0.00031	0.00164647	0.0727272	NOT
CDSN	3.16836	-1.52868	3.7105	0.00031	0.0016649	0.0620521	UP
NLGN2	1.19559	4.67953	3.8535	0.00018	0.00108514	0.0581022	NOT
CXCL13	3.28093	3.31246	3.74236	0.00028	0.00151993	0.0549872	UP
MSX1	1.49292	1.32347	3.72815	0.00029	0.00158484	0.0478752	NOT
TMEM155	1.79835	-3.2122	3.70498	0.00032	0.00169345	0.0453971	NOT
CAV1	1.63641	7.59693	3.91877	0.00015	0.000888372	0.0401734	NOT
SH2B3	1.00654	4.55786	3.85071	0.00019	0.00109347	0.0379749	NOT
ASNS	1.26295	5.15304	3.86676	0.00018	0.00104352	0.037748	NOT
PCSK9	2.86862	5.13064	3.80068	0.00022	0.00127318	0.0336319	UP
CGB7	1.55099	-0.784248	3.69838	0.00032	0.00172752	0.0172631	NOT
MTFR2	1.0543	2.39142	3.7522	0.00027	0.00147529	0.0167489	NOT
SPP1	4.23683	6.014	3.77986	0.00024	0.00135363	0.00844666	UP
PCED1B	1.3736	2.59836	3.73862	0.00028	0.00153854	-0.0235962	NOT
IL32	1.51928	5.41677	3.84986	0.00019	0.00109649	-0.0258198	NOT
RBFOX3	1.81116	-3.22717	3.68256	0.00034	0.00180814	-0.0270373	NOT
MMP3	4.57458	4.37756	3.71455	0.00031	0.00164647	-0.0284277	UP
ENPP7	1.86781	-4.83558	3.68281	0.00034	0.00180748	-0.0302968	NOT
C2	1.30207	3.77159	3.77933	0.00024	0.00135582	-0.0409598	NOT
PIPOX	1.98774	0.481407	3.68139	0.00034	0.00181408	-0.049764	NOT
B3GNT4	1.66672	1.54244	3.69689	0.00032	0.00173415	-0.0563008	NOT
AXDND1	2.16395	-2.16606	3.67139	0.00036	0.00187341	-0.0635205	NOT
MCM10	1.09574	3.68573	3.77484	0.00025	0.00137374	-0.0652602	NOT
PNCK	3.26891	2.284	3.68632	0.00034	0.00178889	-0.0655272	UP
SUN3	2.5007	-2.40029	3.6683	0.00036	0.00188849	-0.0730715	UP
CBS	2.23965	-1.76807	3.66346	0.00037	0.00191333	-0.089775	NOT
AC105009.1	1.54274	-4.96726	3.66057	0.00037	0.00192797	-0.101504	NOT
HLA-DOB	1.50222	1.60433	3.68763	0.00034	0.00178112	-0.102126	NOT
STAT1	1.21244	8.22618	3.88097	0.00017	0.000998297	-0.104105	NOT
DZIP1	1.32957	3.22014	3.73649	0.00028	0.00154799	-0.107305	NOT
MICAL2	1.45295	5.50037	3.82676	0.0002	0.00117435	-0.125727	NOT
KREMEN2	3.01257	3.07755	3.68459	0.00034	0.00179777	-0.126837	UP
DNLZ	1.28596	-2.82432	3.64937	0.00038	0.00199695	-0.134086	NOT
LRRN4	2.01193	-2.57742	3.64665	0.00039	0.00201076	-0.142508	NOT
SLC12A8	1.22647	4.13322	3.76807	0.00025	0.00140373	-0.144278	NOT
SULF1	1.98763	6.48844	3.83925	0.00019	0.00113193	-0.145109	NOT
EPB41L4B	1.33283	4.42264	3.7749	0.00025	0.00137374	-0.145868	NOT
UCN2	1.91171	1.67099	3.66727	0.00036	0.00189383	-0.148393	NOT
FBXL6	1.03255	4.51314	3.7894	0.00023	0.00131595	-0.151958	NOT
HK3	1.94221	1.53054	3.6632	0.00037	0.00191456	-0.154801	NOT
SYT14	2.65082	-0.345649	3.64443	0.00039	0.00202389	-0.157362	UP
TMEM200B	1.66414	2.19157	3.67956	0.00035	0.00182532	-0.161654	NOT
DLGAP3	1.63593	-0.790091	3.63872	0.0004	0.0020568	-0.174542	NOT
TGFB3	1.53104	4.57369	3.76604	0.00025	0.0014123	-0.1785	NOT
CCDC87	1.39164	-0.125164	3.63891	0.0004	0.002056	-0.181689	NOT
HIST1H2BN	1.31432	0.0249592	3.6406	0.0004	0.00204727	-0.182183	NOT
HMSD	1.7735	-0.917538	3.63543	0.0004	0.00207478	-0.184109	NOT
OIT3	1.63873	-2.91435	3.63072	0.00041	0.00210286	-0.193269	NOT
EMILIN2	1.20173	4.39789	3.76576	0.00025	0.00141329	-0.194601	NOT
FOXI3	3.39946	-2.40908	3.62985	0.00041	0.00210749	-0.197073	UP
DDIT3	1.5456	4.10137	3.73372	0.00029	0.0015606	-0.207334	NOT
RNFT2	1.99853	0.88093	3.63611	0.0004	0.00207162	-0.209076	NOT
ATP6V0D2	1.79844	-0.811098	3.62706	0.00042	0.00212704	-0.211388	NOT
SDS	2.18599	2.11034	3.65288	0.00038	0.00197586	-0.211759	NOT
MAGEA6	5.84752	-0.499771	3.62654	0.00042	0.0021303	-0.213934	UP
CTXN1	1.65908	1.32093	3.64256	0.00039	0.00203496	-0.220991	NOT
GGT1	1.96922	2.9675	3.6752	0.00035	0.00184997	-0.221077	NOT
LPPR5	2.28381	-3.93049	3.61867	0.00043	0.0021818	-0.234003	NOT
C6orf223	2.89443	0.492354	3.61995	0.00043	0.00217266	-0.240443	UP
GABRR2	1.33772	-2.99183	3.61547	0.00043	0.00220205	-0.241894	NOT
CCR8	1.78387	-1.04482	3.61492	0.00043	0.00220512	-0.248806	NOT
COL11A1	5.58715	2.95954	3.61828	0.00043	0.00218352	-0.25737	UP
APOC1	2.88517	3.14351	3.64824	0.00039	0.00200264	-0.258733	UP
GALNT6	1.98159	5.55032	3.76785	0.00025	0.00140442	-0.26235	NOT
HIST1H4E	1.36439	-2.2868	3.60695	0.00045	0.0022604	-0.270113	NOT
P3H3	1.48365	4.33745	3.72779	0.00029	0.00158574	-0.272545	NOT
MIF	1.03001	5.70676	3.80205	0.00022	0.00126808	-0.277088	NOT
TNFAIP3	1.24942	6.50688	3.8169	0.00021	0.0012084	-0.278992	NOT
MYL7	2.13451	-4.59969	3.60266	0.00045	0.00229004	-0.286561	NOT
SULT1C2	2.12189	-3.27085	3.59991	0.00046	0.00230825	-0.291381	NOT
GSC	1.62862	-1.54689	3.59844	0.00046	0.00231756	-0.298882	NOT
PRCD	1.20499	-1.35282	3.59809	0.00046	0.00231975	-0.30159	NOT
CASC10	1.45157	1.07962	3.61573	0.00043	0.00220077	-0.302827	NOT
PRR5-ARHGAP8	1.43725	-2.31635	3.59654	0.00046	0.002331	-0.302902	NOT
C1S	1.15616	8.14562	3.82001	0.00021	0.00119784	-0.31446	NOT
GRK7	1.84739	-1.35283	3.59083	0.00047	0.00237075	-0.323401	NOT
IGFL2	3.42098	0.877469	3.59248	0.00047	0.00236092	-0.329337	UP
SLC15A3	1.34151	4.69829	3.73461	0.00028	0.00155748	-0.330571	NOT
ZC3H12D	1.2734	0.570944	3.59205	0.00047	0.00236375	-0.360966	NOT
COL22A1	3.34975	1.83526	3.58634	0.00048	0.00240193	-0.362712	UP
CLDN18	1.84173	-1.75814	3.57774	0.00049	0.00246729	-0.363057	NOT
C16orf74	1.50133	4.07702	3.68275	0.00034	0.00180748	-0.371029	NOT
FCGR3A	2.0107	4.34811	3.67667	0.00035	0.00184088	-0.378649	NOT
SGPP1	1.26974	3.54741	3.66726	0.00036	0.00189383	-0.382469	NOT
ROS1	3.30953	-0.843228	3.57204	0.0005	0.00250563	-0.383105	UP
CLEC1B	1.84842	-3.56701	3.56761	0.00051	0.00253602	-0.393248	NOT
DKKL1	1.82829	-2.47962	3.56734	0.00051	0.00253769	-0.394158	NOT
SOHLH1	4.15022	-2.65056	3.56651	0.00051	0.00254361	-0.400812	UP
RXFP3	1.50304	-5.20761	3.56098	0.00052	0.00258161	-0.418092	NOT
CPN2	1.72879	-4.10669	3.55884	0.00053	0.0025965	-0.421704	NOT
KLHDC7B	3.95258	3.13815	3.57874	0.00049	0.00246007	-0.423977	UP
ULBP1	2.51218	0.551985	3.56071	0.00052	0.00258332	-0.429445	UP
DCBLD1	1.39627	4.86503	3.70753	0.00031	0.00168109	-0.435324	NOT
PBX4	1.33811	0.466611	3.56593	0.00051	0.00254737	-0.435593	NOT
RP11-192H23.4	1.02957	0.220088	3.56479	0.00052	0.00255604	-0.438747	NOT
CCDC150	1.16726	0.749146	3.57067	0.00051	0.00251607	-0.441455	NOT
OLR1	2.15336	1.74583	3.57392	0.0005	0.00249212	-0.444196	NOT
SPC24	1.0165	3.45808	3.65149	0.00038	0.00198495	-0.448018	NOT
FRMD5	1.70849	-0.505474	3.5471	0.00055	0.00269082	-0.465895	NOT
RBP5	1.05701	0.684481	3.56306	0.00052	0.00256724	-0.468224	NOT
VOPP1	1.00474	5.5635	3.74053	0.00028	0.00152853	-0.473674	NOT
NTM	1.64862	2.74208	3.59897	0.00046	0.00231483	-0.475964	NOT
ETV5	1.53175	4.50764	3.67347	0.00035	0.00186073	-0.478147	NOT
FCN3	1.02868	0.0160654	3.54771	0.00055	0.00268666	-0.48358	NOT
FBXO41	1.31445	3.52153	3.63364	0.00041	0.00208614	-0.486338	NOT
PDE7A	1.16807	4.737	3.69575	0.00033	0.00174017	-0.490076	NOT
AC243945.1	1.89277	-4.41642	3.53424	0.00057	0.002792	-0.500403	NOT
LRRC55	1.89029	-1.21606	3.53395	0.00057	0.00279383	-0.502654	NOT
ZCCHC18	1.17562	-2.38752	3.52822	0.00059	0.00284316	-0.517628	NOT
GPR161	1.36826	4.56352	3.66831	0.00036	0.00188849	-0.520096	NOT
RHBDL1	1.81078	1.03662	3.54186	0.00056	0.00273252	-0.520468	NOT
XKR9	2.05444	-0.102483	3.52949	0.00058	0.00283166	-0.522919	NOT
HOXB6	1.45636	0.45834	3.53644	0.00057	0.00277437	-0.524457	NOT
HECW1	1.72122	0.337417	3.52816	0.00059	0.00284316	-0.537724	NOT
POU2F2	1.48365	2.80226	3.58527	0.00048	0.00240957	-0.539307	NOT
LAMP3	1.51112	5.28233	3.69349	0.00033	0.00175179	-0.53965	NOT
CDK14	1.97402	3.78673	3.60118	0.00045	0.00229933	-0.554889	NOT
IL21R	1.60851	1.52245	3.5433	0.00056	0.00272263	-0.555069	NOT
CHRNA9	2.53641	-2.30357	3.51404	0.00061	0.00296842	-0.560397	UP
ASPN	2.71632	3.67529	3.5723	0.0005	0.00250466	-0.562267	UP
LILRB1	1.34787	1.86111	3.55376	0.00054	0.00263892	-0.562309	NOT
CPA2	2.26031	-3.5104	3.51273	0.00062	0.00298	-0.565349	NOT
CYP27B1	1.84063	2.21903	3.55073	0.00054	0.00266103	-0.566041	NOT
BHMG1	1.64416	-4.09112	3.5102	0.00062	0.00300066	-0.573168	NOT
ADRB3	1.51596	-4.73645	3.50835	0.00063	0.0030164	-0.58085	NOT
KCNC3	1.34607	1.81435	3.54195	0.00056	0.00273245	-0.598001	NOT
CDK6	1.0822	6.66083	3.71753	0.0003	0.00163382	-0.632571	NOT
CTSL	1.05214	6.06931	3.70645	0.00031	0.00168657	-0.632733	NOT
TNFSF11	1.81203	-0.558276	3.49318	0.00066	0.00315698	-0.633196	NOT
FPR2	1.90965	-0.418224	3.49008	0.00067	0.00318392	-0.643533	NOT
OSM	1.91527	1.37457	3.507	0.00063	0.00302724	-0.643597	NOT
PDPN	1.62023	6.37063	3.69808	0.00032	0.00172886	-0.643898	NOT
HOXD1	1.43565	-1.80017	3.48751	0.00067	0.00320684	-0.644982	NOT
ICAM1	1.44336	5.88695	3.68306	0.00034	0.00180651	-0.660878	NOT
FKSG62	1.5043	-5.18435	3.48171	0.00069	0.00326323	-0.66466	NOT
LRRC69	1.27868	-0.784623	3.47254	0.00071	0.00334049	-0.696319	NOT
HIST1H4B	1.46071	-4.79352	3.4667	0.00072	0.0033943	-0.709408	NOT
SFMBT2	1.03044	2.70933	3.5415	0.00056	0.00273525	-0.710811	NOT
KRT71	2.00072	-3.44317	3.46473	0.00073	0.00341116	-0.712786	NOT
EPSTI1	1.64814	4.20707	3.58214	0.00049	0.00243324	-0.713453	NOT
GALNT9	1.45315	-3.15402	3.46386	0.00073	0.00341926	-0.715043	NOT
KDELR3	1.40593	3.92902	3.5772	0.00049	0.00247053	-0.717692	NOT
ALPP	2.33428	-4.12226	3.46091	0.00074	0.00344913	-0.727741	NOT
NKX2-5	3.25449	-1.46622	3.46007	0.00074	0.00345408	-0.728224	UP
TMEM130	1.71691	-1.37119	3.46046	0.00074	0.0034518	-0.729504	NOT
HOXC10	4.31431	0.840754	3.46091	0.00074	0.00344913	-0.738134	UP
CACNA1B	3.32903	0.991311	3.45982	0.00074	0.0034554	-0.744224	UP
NLRP10	2.64122	-2.39898	3.45295	0.00076	0.00352541	-0.748685	UP
WIPF1	1.15804	5.20739	3.6362	0.0004	0.00207162	-0.762098	NOT
PAQR4	1.0032	4.42299	3.60382	0.00045	0.00228327	-0.76482	NOT
A1BG	1.31547	-2.72846	3.447	0.00077	0.00358608	-0.767305	NOT
HHIPL1	1.29186	1.55089	3.48067	0.00069	0.00327049	-0.770246	NOT
FTCD	2.60924	-2.61457	3.44346	0.00078	0.0036182	-0.777739	UP
ALKBH6	1.04647	0.79692	3.46103	0.00074	0.00344913	-0.792051	NOT
ERC2	1.5565	-0.411985	3.44142	0.00079	0.00363862	-0.793807	NOT
SYNGR3	1.89308	0.905331	3.44709	0.00077	0.00358608	-0.807199	NOT
RNF175	1.07113	0.320625	3.44418	0.00078	0.00361307	-0.817889	NOT
SPDYC	3.43408	-2.78844	3.42935	0.00082	0.003763	-0.822981	UP
MAGEA3	5.67175	-0.249642	3.43021	0.00082	0.00375584	-0.825771	UP
LYPD8	3.04531	-3.09281	3.42728	0.00083	0.00378465	-0.829017	UP
FAM72D	1.08713	-0.723837	3.42503	0.00083	0.00380669	-0.842717	NOT
STEAP1B	2.60804	0.748914	3.42708	0.00083	0.00378619	-0.844598	UP
ANKRD33	1.297	-5.50083	3.42252	0.00084	0.00383125	-0.845979	NOT
CLEC6A	1.70854	-4.24772	3.41853	0.00085	0.00386857	-0.855147	NOT
TPTE2	1.63109	-4.29786	3.41603	0.00086	0.00389755	-0.862654	NOT
BCL2A1	1.41247	1.84931	3.45235	0.00076	0.00352893	-0.871606	NOT
GLIS2	1.26657	4.31613	3.55367	0.00054	0.00263904	-0.873003	NOT
PSMB9	1.24914	5.59174	3.61348	0.00044	0.00221499	-0.875909	NOT
IL2RA	1.41348	2.27555	3.46389	0.00073	0.00341926	-0.877811	NOT
LHX3	2.6199	-3.77911	3.41104	0.00087	0.00395031	-0.879468	UP
AKR1B1	1.24069	5.91755	3.62261	0.00042	0.00215619	-0.882354	NOT
EID2B	1.03023	-0.469438	3.41218	0.00087	0.00393813	-0.886403	NOT
KRTAP1-5	1.54454	-4.82404	3.40708	0.00088	0.00399221	-0.891673	NOT
RFTN1	1.04608	4.63161	3.5727	0.0005	0.00250188	-0.891983	NOT
HIP1	1.05738	5.38819	3.60209	0.00045	0.00229397	-0.909105	NOT
ATHL1	1.56854	4.34744	3.527	0.00059	0.0028522	-0.916324	NOT
ZNF469	2.21355	3.57816	3.46825	0.00072	0.00337993	-0.929319	NOT
SERPINA1	1.5443	4.56102	3.53533	0.00057	0.00278279	-0.931327	NOT
F2RL3	1.23382	1.59928	3.43003	0.00082	0.00375584	-0.934437	NOT
DOCK11	1.10111	3.79962	3.51425	0.00061	0.00296706	-0.938953	NOT
LILRA6	1.23554	0.139727	3.39703	0.00091	0.00411263	-0.948077	NOT
AIM2	2.94843	2.87283	3.42143	0.00084	0.00383958	-0.948995	UP
DHCR7	1.31698	6.84155	3.62113	0.00042	0.00216499	-0.951539	NOT
ALX4	2.20717	-2.34416	3.3838	0.00095	0.00427836	-0.958601	NOT
TLX3	3.54557	-2.81317	3.38423	0.00095	0.00427438	-0.960122	UP
GPX8	1.05758	4.19401	3.52806	0.00059	0.00284339	-0.963444	NOT
ANKRD13B	1.15371	3.674	3.49634	0.00065	0.00313295	-0.966127	NOT
PGLYRP1	1.56329	-4.03029	3.38087	0.00096	0.00431409	-0.96785	NOT
SEC14L4	2.6896	-1.38446	3.37995	0.00097	0.00432621	-0.9723	UP
KCNF1	2.14782	-1.98386	3.37395	0.00099	0.00439749	-0.988904	NOT
PTGDR	1.22217	-1.46206	3.37139	0.00099	0.00442643	-1.00027	NOT
PILRB	1.48507	1.5714	3.40295	0.0009	0.00404076	-1.00111	NOT
KRTAP19-1	2.48637	-4.42734	3.37048	0.001	0.00443874	-1.00309	UP
NANOS3	1.33138	-2.26702	3.36512	0.00102	0.00450425	-1.016	NOT
AC004813.1	2.42904	-4.34913	3.36539	0.00101	0.00450291	-1.01825	UP
C8orf44-SGK3	1.20121	-4.19314	3.3634	0.00102	0.00452458	-1.01986	NOT
VEGFA	1.02603	7.02953	3.60317	0.00045	0.00228657	-1.02808	NOT
ARHGAP4	1.4575	4.28371	3.49128	0.00066	0.00317339	-1.03952	NOT
CGB5	1.94666	-4.7691	3.35788	0.00104	0.00459613	-1.04072	NOT
GABBR2	1.78609	-2.86158	3.35501	0.00105	0.00462902	-1.04469	NOT
EN2	2.49903	-0.295519	3.358	0.00104	0.00459528	-1.04522	UP
SSC4D	1.33858	0.738645	3.37189	0.00099	0.00442127	-1.04741	NOT
LILRB2	1.28347	2.48693	3.41593	0.00086	0.00389766	-1.05534	NOT
PIM2	1.44172	4.88766	3.51522	0.00061	0.00295801	-1.06662	NOT
LY6E	1.01667	8.31656	3.59377	0.00047	0.00235163	-1.07217	NOT
HIST1H2BI	1.41933	-4.80517	3.34321	0.00109	0.00478447	-1.08295	NOT
GPR116	1.09412	3.85053	3.46888	0.00072	0.00337528	-1.09493	NOT
HSD17B14	1.22904	1.26745	3.3687	0.001	0.00446188	-1.09619	NOT
SPDYE2	1.48474	-3.63124	3.33766	0.00111	0.0048523	-1.09634	NOT
LAG3	1.63888	2.07668	3.37353	0.00099	0.00440243	-1.11921	NOT
THEMIS2	1.1073	4.18018	3.47534	0.0007	0.00331566	-1.12227	NOT
MTCL1	1.4039	4.55693	3.48042	0.00069	0.00327085	-1.12584	NOT
RPL39L	1.91136	3.84717	3.42149	0.00084	0.00383958	-1.13709	NOT
TNC	1.77883	9.41141	3.57154	0.0005	0.00250922	-1.14129	NOT
UNC13A	1.70355	-0.853284	3.32337	0.00117	0.00504308	-1.14612	NOT
RAB42	1.24113	0.838577	3.33987	0.0011	0.0048261	-1.15649	NOT
SLC7A7	1.29588	3.09541	3.40403	0.00089	0.00402832	-1.16115	NOT
PARVB	1.23439	4.66212	3.48157	0.00069	0.00326337	-1.16509	NOT
DLX5	2.14311	3.20914	3.37801	0.00097	0.00435104	-1.16926	NOT
CST1	4.41571	1.37652	3.31874	0.00118	0.00511085	-1.17123	UP
SH2D5	2.89437	2.31509	3.33545	0.00112	0.00488416	-1.17464	UP
OSCAR	1.10561	1.63198	3.35232	0.00106	0.0046646	-1.17994	NOT
TREML4	1.7349	-4.42143	3.30789	0.00123	0.00527021	-1.18732	NOT
GPR132	1.15173	2.16333	3.36484	0.00102	0.00450736	-1.18842	NOT
RASGEF1A	2.62311	2.45854	3.33975	0.0011	0.00482686	-1.18962	UP
TYMS	1.11048	4.88682	3.48641	0.00068	0.00321729	-1.19838	NOT
PRTG	1.15395	-1.50162	3.30415	0.00124	0.00532768	-1.20039	NOT
GAA	1.01355	6.8937	3.54748	0.00055	0.00268805	-1.20513	NOT
MIOX	2.7725	-2.48112	3.29996	0.00126	0.00538632	-1.20834	UP
DCLK3	1.31821	-0.918197	3.30193	0.00125	0.00535608	-1.20975	NOT
TRPC6	1.29442	1.59952	3.33188	0.00113	0.0049287	-1.22821	NOT
IGFBP1	1.60797	-4.49272	3.29277	0.00129	0.00549399	-1.23168	NOT
RSPH6A	2.04632	-4.59526	3.29149	0.00129	0.00551069	-1.23757	NOT
SLC4A3	1.39726	2.98343	3.36768	0.00101	0.00447489	-1.24437	NOT
GRIA3	1.64731	-0.363555	3.29087	0.0013	0.00552046	-1.24547	NOT
C17orf96	1.15045	3.44995	3.39467	0.00092	0.00414307	-1.24772	NOT
PTPRR	1.82582	-1.78373	3.2848	0.00132	0.00561476	-1.25477	NOT
C5orf38	1.31542	2.11137	3.33595	0.00112	0.00487848	-1.25691	NOT
RDH16	2.0304	1.22003	3.30017	0.00126	0.00538379	-1.25738	NOT
NUAK1	1.35929	4.52324	3.43929	0.00079	0.00366112	-1.25818	NOT
EPHX4	1.39591	-1.27969	3.28417	0.00133	0.00562327	-1.25988	NOT
GYLTL1B	1.40954	5.22279	3.47028	0.00071	0.00336102	-1.26634	NOT
OLFM2	1.54698	4.68823	3.43486	0.0008	0.00370781	-1.26736	NOT
SLX1B	1.32435	-5.0822	3.28102	0.00134	0.00566804	-1.26775	NOT
AC090154.1	1.38367	-3.74502	3.27859	0.00135	0.0057079	-1.27079	NOT
CDC42EP3	1.20188	5.15419	3.47276	0.00071	0.00333918	-1.27514	NOT
CCR10	1.4766	-1.21981	3.27817	0.00135	0.0057144	-1.27762	NOT
SLC2A3	1.34342	4.72914	3.44304	0.00078	0.00362244	-1.28047	NOT
HIST1H3B	1.56169	-3.13865	3.27212	0.00138	0.00581485	-1.28973	NOT
SLC7A8	1.4343	7.35092	3.52069	0.0006	0.00290621	-1.29401	NOT
FCGR2A	1.26207	4.36708	3.42217	0.00084	0.00383485	-1.30001	NOT
FCGR3B	2.1551	-0.160416	3.27174	0.00138	0.00582068	-1.30215	NOT
TSPAN16	1.17757	-5.02508	3.2683	0.0014	0.0058753	-1.30413	NOT
HIST2H3D	1.38626	-4.02379	3.26729	0.0014	0.00589069	-1.30425	NOT
OR2B6	1.80798	-3.27823	3.26626	0.00141	0.0059091	-1.30693	NOT
NDC80	1.05469	4.24945	3.41982	0.00085	0.00385787	-1.31148	NOT
FKSG54	1.32794	-4.52286	3.26497	0.00141	0.00592845	-1.31226	NOT
ANXA13	2.10803	-2.8001	3.26321	0.00142	0.0059529	-1.31586	NOT
PRDM13	2.38556	-1.91739	3.26087	0.00143	0.00599291	-1.32354	UP
SPRED3	1.04546	1.20596	3.2932	0.00129	0.00548748	-1.32892	NOT
LMX1B	2.82581	0.336295	3.26278	0.00142	0.0059598	-1.33093	UP
RASGRF1	1.5591	-0.948204	3.25384	0.00146	0.00610327	-1.35025	NOT
EMR1	1.91503	-0.0599843	3.25465	0.00146	0.00608855	-1.35348	NOT
2023-03-04	1.83865	-2.57084	3.25029	0.00148	0.00615401	-1.35377	NOT
FAM65C	1.5901	1.612	3.28364	0.00133	0.00563152	-1.35535	NOT
TMEM145	1.38675	-1.96369	3.24986	0.00148	0.00615596	-1.35719	NOT
GATA3	1.30673	1.74595	3.29149	0.00129	0.00551069	-1.35984	NOT
P2RX5	1.42416	-0.063256	3.25077	0.00148	0.00615304	-1.3698	NOT
ERVV-1	2.31798	-4.47242	3.24573	0.0015	0.00622181	-1.37161	NOT
SMAD6	1.12846	1.92901	3.29639	0.00127	0.00544066	-1.37659	NOT
CCNE1	1.17793	3.18424	3.33818	0.00111	0.00484961	-1.37829	NOT
LIN7A	1.34401	0.34327	3.25058	0.00148	0.00615401	-1.38974	NOT
SPIN2A	1.44877	-3.99515	3.23703	0.00155	0.006375	-1.39242	NOT
SLAMF8	1.36532	3.28202	3.3327	0.00113	0.00492046	-1.39636	NOT
HAPLN2	1.94263	-3.84032	3.23514	0.00156	0.00640421	-1.39871	NOT
GUCY1A2	1.30022	1.94844	3.28523	0.00132	0.0056101	-1.39926	NOT
EPCAM	1.92195	5.96865	3.44106	0.00079	0.00364204	-1.40028	NOT
DNM1	1.49371	3.91184	3.355	0.00105	0.00462902	-1.40248	NOT
KIF17	1.23464	0.68053	3.25067	0.00148	0.00615363	-1.41019	NOT
IFI35	1.00082	5.13789	3.43615	0.0008	0.00369441	-1.41042	NOT
IL18BP	1.05518	3.16502	3.33193	0.00113	0.0049287	-1.42026	NOT
ATP8A2	1.88028	-0.420169	3.22639	0.0016	0.00656508	-1.4329	NOT
HIST1H1T	1.3992	-5.19396	3.22403	0.00161	0.00661083	-1.43443	NOT
KLHL6	1.47135	2.92631	3.30235	0.00125	0.00535055	-1.43711	NOT
GBP5	2.28942	4.52637	3.34132	0.0011	0.00480774	-1.43769	NOT
FNDC1	2.56428	4.00042	3.30733	0.00123	0.00527854	-1.44146	UP
ACPT	1.33235	-3.14839	3.2168	0.00165	0.0067424	-1.45055	NOT
GATA2	1.01771	2.52427	3.28296	0.00133	0.00564271	-1.48721	NOT
FJX1	1.17729	3.86069	3.33498	0.00112	0.0048894	-1.48966	NOT
GCK	1.45863	-1.57845	3.19791	0.00175	0.00711002	-1.50876	NOT
ATP8B3	1.42541	1.70638	3.23539	0.00155	0.00640168	-1.51337	NOT
STAT4	1.04363	1.49036	3.23667	0.00155	0.00637954	-1.52052	NOT
MAST1	1.52421	0.31834	3.20153	0.00173	0.00704352	-1.52391	NOT
ALX1	2.57598	-2.46621	3.18876	0.0018	0.00728565	-1.53128	UP
NUDT11	1.92506	2.20064	3.23297	0.00157	0.00644168	-1.5334	NOT
KIF7	1.2244	2.55796	3.25943	0.00144	0.00601042	-1.53965	NOT
FCER1G	1.25558	3.95584	3.3214	0.00117	0.00507341	-1.54181	NOT
SLC5A5	2.06434	-1.02372	3.18702	0.00182	0.00731189	-1.54191	NOT
TWIST1	1.36453	2.59754	3.25558	0.00146	0.00607165	-1.54392	NOT
LOX	1.63178	4.91478	3.35556	0.00105	0.00462372	-1.54395	NOT
PRRT2	1.10466	-0.781724	3.18626	0.00182	0.00732311	-1.54759	NOT
LRRC75B	1.0111	3.01205	3.2748	0.00137	0.00576958	-1.56545	NOT
HIST1H2AI	1.43111	-1.23742	3.1756	0.00188	0.00754046	-1.57449	NOT
ZP4	1.89998	-4.95841	3.17273	0.0019	0.00759923	-1.58198	NOT
PAX5	2.23748	0.489699	3.17599	0.00188	0.00753397	-1.58578	NOT
ITGA3	1.14445	8.20303	3.43146	0.00081	0.00374208	-1.59229	NOT
IGDCC3	1.21766	-4.75978	3.16784	0.00193	0.00769338	-1.59302	NOT
KRT81	1.73838	-0.398767	3.16867	0.00192	0.00767507	-1.59914	NOT
TEX29	1.4368	-2.08664	3.16419	0.00195	0.00776653	-1.60326	NOT
C12orf75	1.53438	4.86064	3.33217	0.00113	0.00492676	-1.61821	NOT
MLK4	1.20287	3.73315	3.28722	0.00131	0.00557896	-1.61957	NOT
FCRL3	1.92424	-0.593368	3.15889	0.00199	0.0078846	-1.62539	NOT
IGSF9	1.08547	5.68609	3.38612	0.00095	0.00425274	-1.62671	NOT
RAC2	1.26803	5.50411	3.37267	0.00099	0.00441168	-1.62928	NOT
ADRA1D	1.45914	-2.33447	3.15367	0.00202	0.00798838	-1.63243	NOT
PFN2	1.61708	6.77033	3.40024	0.0009	0.00407268	-1.63845	NOT
MMP8	1.98465	-3.0134	3.14808	0.00205	0.00809825	-1.64699	NOT
MSI1	2.70566	0.870655	3.15427	0.00201	0.00798029	-1.65045	UP
ANTXR1	1.12428	6.77347	3.3977	0.00091	0.00410441	-1.67207	NOT
RFPL2	1.41096	-4.87813	3.13806	0.00212	0.00831616	-1.67896	NOT
AMIGO2	2.15083	4.161	3.24581	0.0015	0.00622165	-1.68083	NOT
RASGRF2	1.0562	2.04591	3.19612	0.00176	0.00714454	-1.68954	NOT
KISS1R	1.64761	-2.9519	3.13154	0.00216	0.00845805	-1.69375	NOT
SARDH	1.08253	0.423805	3.14899	0.00205	0.00808036	-1.69705	NOT
ADAM19	1.51399	4.58127	3.28689	0.00131	0.00558378	-1.71456	NOT
HIST1H2BM	1.58043	-4.55936	3.12273	0.00223	0.00865419	-1.72138	NOT
RASD2	2.12407	1.86202	3.14894	0.00205	0.00808036	-1.73381	NOT
CEACAM19	1.44666	4.09332	3.25106	0.00148	0.00614883	-1.73591	NOT
CCDC154	1.73827	-1.34468	3.11744	0.00226	0.00876962	-1.738	NOT
EXD1	1.34892	-4.62359	3.11576	0.00227	0.00880863	-1.74027	NOT
DLX4	1.54448	1.4243	3.14672	0.00206	0.00811913	-1.74383	NOT
CPN1	1.31428	-5.48564	3.11537	0.00228	0.00881749	-1.74447	NOT
TPBGL	1.04966	-1.19791	3.11526	0.00228	0.00881884	-1.74635	NOT
LYG2	1.49089	-3.40737	3.11154	0.00231	0.00890746	-1.74984	NOT
TSSK3	1.17704	-3.14793	3.11128	0.00231	0.00890921	-1.75084	NOT
PACSIN1	1.43244	-1.01085	3.1138	0.00229	0.00885568	-1.75091	NOT
TMEM200A	1.53276	1.39555	3.14424	0.00208	0.00817263	-1.75155	NOT
C2orf81	1.17129	2.05289	3.17086	0.00191	0.0076314	-1.75243	NOT
MEX3A	1.27756	2.91352	3.19878	0.00175	0.0070933	-1.75703	NOT
NETO1	2.0087	-2.55938	3.1081	0.00233	0.00898345	-1.75982	NOT
MUC3A	1.76176	0.34676	3.11624	0.00227	0.00879712	-1.7611	NOT
LHX9	2.47575	-2.22744	3.10734	0.00234	0.00899964	-1.76203	UP
IGSF23	1.32883	-4.96835	3.10409	0.00236	0.00907415	-1.7746	NOT
TAGLN	1.27282	6.152	3.34504	0.00109	0.00476127	-1.78437	NOT
PIF1	1.11015	2.219	3.16605	0.00194	0.00773161	-1.78468	NOT
CXCR4	1.37831	4.82622	3.28477	0.00132	0.00561476	-1.78513	NOT
C19orf81	1.76854	-3.66551	3.08915	0.00247	0.00943537	-1.81298	NOT
C20orf195	1.37902	-0.579952	3.09205	0.00245	0.0093639	-1.81484	NOT
RAB3B	3.52823	2.46086	3.10921	0.00232	0.00895995	-1.81616	UP
KLF12	1.0675	3.39836	3.21071	0.00168	0.00686341	-1.81641	NOT
ELOVL3	1.51828	-1.61433	3.08775	0.00248	0.00947285	-1.82017	NOT
STC1	1.46208	4.43048	3.24402	0.00151	0.0062493	-1.82661	NOT
GPR156	1.74227	-0.322233	3.08702	0.00249	0.00948855	-1.8301	NOT
TNFRSF18	1.74285	3.9866	3.20333	0.00172	0.00700774	-1.83187	NOT
CPNE7	1.8082	1.52447	3.11045	0.00231	0.00893032	-1.83674	NOT
AZIN2	1.27546	1.59608	3.12225	0.00223	0.00866341	-1.84135	NOT
MEFV	1.50614	0.456573	3.0914	0.00246	0.00937695	-1.84317	NOT
SEMA3C	1.56871	5.80361	3.30373	0.00124	0.00533003	-1.8459	NOT
ERVMER34-1	1.52288	3.15824	3.16866	0.00192	0.00767507	-1.84794	NOT
CNTNAP1	1.00245	3.03032	3.1799	0.00186	0.00745371	-1.85684	NOT
ZBTB32	1.20278	-0.184791	3.07671	0.00257	0.00973376	-1.8671	NOT
HEPH	1.38134	3.24076	3.17135	0.00191	0.00762437	-1.86898	NOT
SAMSN1	1.0155	2.57794	3.15284	0.00202	0.00800615	-1.87706	NOT
LRRC4B	1.34517	-0.140364	3.07189	0.00261	0.00985866	-1.87911	NOT
CPT1B	1.21545	0.766813	3.08777	0.00248	0.00947285	-1.88313	NOT
TREML2	1.48022	-1.51176	3.06493	0.00267	0.0100289	-1.8842	NOT
APOBEC3H	1.1834	-1.06106	3.06545	0.00266	0.0100189	-1.8859	NOT
STRA8	2.77459	-3.18395	3.06212	0.00269	0.0101084	-1.88947	UP
ANO1	2.1657	6.55394	3.29323	0.00129	0.00548748	-1.90028	NOT
MCIDAS	1.37669	-1.01647	3.05863	0.00272	0.0101978	-1.90474	NOT
HERC5	1.59229	3.23217	3.14961	0.00204	0.00807124	-1.90488	NOT
LRRC3	1.14927	2.96117	3.15246	0.00203	0.00801059	-1.90777	NOT
IRX2	1.22304	3.89584	3.19393	0.00178	0.00718846	-1.91404	NOT
LAMA1	3.58123	2.47352	3.07228	0.00261	0.00985294	-1.91711	UP
LENEP	1.10571	-5.08591	3.05221	0.00277	0.010375	-1.9184	NOT
SSX1	1.51545	-5.17361	3.05262	0.00277	0.0103661	-1.91904	NOT
TENM2	1.83189	6.46147	3.2941	0.00128	0.00547527	-1.92079	NOT
CLEC17A	1.82547	-2.17393	3.04353	0.00285	0.0106186	-1.94001	NOT
SP140	1.39123	1.52316	3.08289	0.00252	0.00958558	-1.94187	NOT
GUCA1A	1.79348	-2.79615	3.04095	0.00287	0.0106799	-1.94612	NOT
DGKG	2.13352	1.69577	3.07018	0.00262	0.00990303	-1.94688	NOT
HOXB5	1.22126	-0.571593	3.04283	0.00286	0.0106314	-1.95229	NOT
MALRD1	1.74213	-2.79873	3.03735	0.0029	0.0107663	-1.95604	NOT
TRIB3	1.20231	4.61121	3.22131	0.00163	0.00666	-1.95705	NOT
SMIM24	1.78255	-1.96061	3.03719	0.00291	0.0107696	-1.95814	NOT
CSF3R	1.42615	2.44935	3.10465	0.00236	0.00906382	-1.96236	NOT
SYT1	2.36996	1.68758	3.06111	0.0027	0.0101342	-1.96366	UP
HIST2H2BF	1.42655	-0.279056	3.03943	0.00289	0.0107128	-1.96416	NOT
KRTAP5-1	1.38171	-4.08052	3.03197	0.00295	0.0109225	-1.97118	NOT
TSKS	2.52582	-0.425135	3.03408	0.00293	0.010856	-1.97435	UP
DSG2	1.23081	7.38923	3.30314	0.00125	0.00533911	-1.98039	NOT
YJEFN3	1.67925	0.209742	3.03645	0.00291	0.0107877	-1.98043	NOT
RLTPR	1.18652	1.27155	3.06463	0.00267	0.0100362	-1.98573	NOT
RFPL3	1.26028	-5.39579	3.02469	0.00302	0.0111141	-1.9959	NOT
CRYBB3	1.22421	-1.72318	3.02395	0.00303	0.0111332	-1.99663	NOT
CHST13	1.24286	-2.56998	3.01966	0.00307	0.0112447	-2.00559	NOT
TFAP2E	1.56234	0.949002	3.04137	0.00287	0.0106704	-2.0062	NOT
CGB8	1.96008	-4.50316	3.02038	0.00306	0.0112307	-2.00681	NOT
NMB	1.46534	3.35835	3.11891	0.00225	0.00873845	-2.01449	NOT
OR1F1	1.55492	-4.8931	3.01332	0.00313	0.0114244	-2.02619	NOT
KCNJ10	1.516	-2.3269	3.00977	0.00316	0.0115313	-2.03268	NOT
SH2D4B	1.2155	-2.56814	3.00733	0.00319	0.0115971	-2.03929	NOT
KIAA1045	1.92317	0.919446	3.022	0.00305	0.0111862	-2.04075	NOT
KIAA1462	1.205	3.8418	3.15063	0.00204	0.00805026	-2.04197	NOT
MUC17	1.91105	-4.48555	3.00542	0.0032	0.0116535	-2.04735	NOT
PABPC1L	1.48736	2.68989	3.08059	0.00254	0.00964469	-2.04796	NOT
CMTM2	1.33299	-2.42042	3.00413	0.00322	0.0116949	-2.04813	NOT
MMP17	1.17581	2.33349	3.07362	0.0026	0.0098179	-2.05274	NOT
PTCRA	1.40505	-3.59406	3.00158	0.00324	0.0117659	-2.05358	NOT
ISYNA1	1.25869	4.66909	3.18954	0.0018	0.00727565	-2.05612	NOT
AC104981.1	1.25238	-5.25177	2.99972	0.00326	0.0118187	-2.06366	NOT
HIST1H2BE	1.34266	-3.12278	2.99714	0.00329	0.0118867	-2.06582	NOT
AKT3	1.2864	4.19873	3.15684	0.002	0.0079223	-2.07331	NOT
NPW	2.04474	-0.180243	2.99792	0.00328	0.01187	-2.07594	NOT
IFNL3	1.4624	-5.35253	2.99037	0.00336	0.0121013	-2.08957	NOT
LIPG	1.98485	2.6069	3.0471	0.00282	0.0105192	-2.08998	NOT
FSTL3	1.85972	4.73494	3.14788	0.00206	0.0080999	-2.09039	NOT
CFHR4	1.96253	-4.66236	2.98992	0.00336	0.0121089	-2.09042	NOT
ERVV-2	2.09973	-4.63786	2.98926	0.00337	0.0121284	-2.09237	NOT
ELFN1	1.44762	1.95023	3.04059	0.00288	0.0106851	-2.09268	NOT
IGFL4	1.97665	-1.44277	2.98751	0.00338	0.0121715	-2.09558	NOT
HIST1H3H	1.50798	1.54659	3.02418	0.00302	0.0111293	-2.09726	NOT
ANPEP	1.09206	4.44836	3.16716	0.00193	0.00770844	-2.10205	NOT
BFSP1	1.18072	1.78777	3.0368	0.00291	0.0107782	-2.10357	NOT
CAGE1	1.32078	-1.7008	2.98448	0.00342	0.012252	-2.10395	NOT
CCDC3	1.24975	4.65853	3.17021	0.00191	0.00764403	-2.10429	NOT
FAM101A	1.70915	0.353976	2.99207	0.00334	0.0120464	-2.10612	NOT
TCF15	1.86127	-0.957811	2.98255	0.00344	0.0123162	-2.11238	NOT
MAGEA9	3.08165	-3.64822	2.98152	0.00345	0.0123454	-2.11334	UP
IFNG	1.84082	-2.4474	2.97613	0.0035	0.0125088	-2.12318	NOT
P2RX1	1.27527	0.0808929	2.98639	0.0034	0.0122016	-2.12432	NOT
PCSK1N	1.97376	-0.876707	2.97773	0.00349	0.0124616	-2.12573	NOT
TMPRSS15	1.90298	-4.70069	2.97589	0.00351	0.0125137	-2.12835	NOT
AC009022.1	1.36154	-5.05882	2.97558	0.00351	0.0125215	-2.12864	NOT
PROC	1.84234	0.251977	2.98043	0.00346	0.0123767	-2.12979	NOT
EOMES	1.3594	-0.0138544	2.98183	0.00344	0.0123387	-2.13061	NOT
EMP3	1.03726	4.96086	3.18487	0.00183	0.00735407	-2.14036	NOT
ROR2	1.92269	3.22951	3.056	0.00274	0.010277	-2.14097	NOT
TYRP1	1.93683	-1.58601	2.96999	0.00357	0.0126943	-2.14229	NOT
MICB	1.17122	2.7829	3.06138	0.0027	0.0101276	-2.14873	NOT
OR51E2	1.65333	-3.42681	2.96513	0.00362	0.0128433	-2.15228	NOT
CDHR2	1.00928	-0.878606	2.96848	0.00359	0.0127379	-2.1527	NOT
ASPHD1	1.68187	1.12732	2.98916	0.00337	0.0121287	-2.15463	NOT
REG1A	1.98327	-4.52544	2.9644	0.00363	0.0128626	-2.1589	NOT
CHST1	1.55758	2.67839	3.03986	0.00288	0.0107008	-2.15945	NOT
RDM1	1.2543	-1.25338	2.96361	0.00364	0.0128901	-2.16281	NOT
BICC1	1.37266	2.85116	3.05002	0.00279	0.0104393	-2.17024	NOT
PRKCDBP	1.25101	3.88553	3.10058	0.00239	0.00915711	-2.17868	NOT
FAM198B	1.18781	4.55139	3.14103	0.0021	0.00824554	-2.1886	NOT
CCL25	1.4588	-4.52776	2.94986	0.00379	0.0133427	-2.19558	NOT
PAX3	2.67955	-2.80475	2.94877	0.00381	0.0133766	-2.19683	UP
FAM159A	1.23849	-1.64428	2.94588	0.00384	0.0134731	-2.20833	NOT
SEMA7A	1.08456	3.69697	3.08733	0.00249	0.00948325	-2.20894	NOT
COL4A6	3.02617	4.59293	3.04956	0.0028	0.0104477	-2.2094	UP
SLC9C1	1.31467	-2.74152	2.94155	0.00389	0.0136244	-2.21624	NOT
APLP1	1.41121	1.0845	2.96972	0.00357	0.0127021	-2.21884	NOT
HIST1H3G	1.47972	-0.328348	2.94401	0.00386	0.0135443	-2.22214	NOT
CRYGS	1.2043	-0.266846	2.94364	0.00387	0.0135517	-2.22802	NOT
AFF2	2.02093	0.185385	2.94072	0.0039	0.0136535	-2.23448	NOT
FCGR1A	1.16298	0.360638	2.95148	0.00378	0.0132955	-2.2368	NOT
GPR50	3.2234	-2.14072	2.93191	0.00401	0.0139913	-2.2419	UP
SIGLEC12	1.72808	-0.420517	2.93576	0.00396	0.0138485	-2.24232	NOT
TSPAN10	1.77683	1.93793	2.97453	0.00352	0.0125495	-2.24519	NOT
TAS2R31	1.25799	-4.32394	2.92487	0.00409	0.0142336	-2.26082	NOT
PCBP3	1.16698	1.04801	2.95827	0.0037	0.013064	-2.26231	NOT
SNAP25	1.20939	-0.845549	2.92619	0.00408	0.0141909	-2.26571	NOT
BCHE	2.42729	0.357013	2.92592	0.00408	0.014197	-2.27371	UP
SLC35F4	1.08185	-5.03688	2.92049	0.00415	0.0143852	-2.2748	NOT
ETS1	1.02277	6.14735	3.18765	0.00181	0.00730528	-2.27743	NOT
GLI1	1.90778	1.60455	2.95118	0.00378	0.0133005	-2.27954	NOT
RAC3	1.54078	3.50148	3.03026	0.00297	0.0109603	-2.28527	NOT
WNT8B	1.4213	-4.12362	2.91508	0.00421	0.0145809	-2.28672	NOT
TSPEAR	1.99775	-1.88904	2.91476	0.00422	0.014589	-2.28854	NOT
CSAG1	3.49499	-2.35966	2.91197	0.00425	0.014684	-2.29585	UP
TLR6	1.19394	2.24192	2.98466	0.00341	0.0122495	-2.29677	NOT
P3H2	2.13055	5.99821	3.13701	0.00213	0.00833651	-2.29699	NOT
BNIP3	1.07487	5.51582	3.15754	0.00199	0.00790979	-2.29854	NOT
SYCE3	1.22782	-2.1391	2.90903	0.00429	0.0147845	-2.30452	NOT
TBC1D26	1.10954	-5.66968	2.9092	0.00429	0.0147811	-2.30723	NOT
C9orf84	1.02466	0.465259	2.92871	0.00404	0.0141079	-2.31042	NOT
CCDC8	2.10368	2.66761	2.9662	0.00361	0.0128089	-2.31389	NOT
PRKCG	1.75553	-3.37696	2.89954	0.00441	0.0151431	-2.32714	NOT
FKSG56	1.14772	-5.35835	2.90127	0.00439	0.0150794	-2.32769	NOT
MAFA	1.73283	-1.22897	2.89983	0.00441	0.0151367	-2.33198	NOT
KIF12	2.01375	-1.03172	2.89869	0.00443	0.0151758	-2.33568	NOT
ITGA11	2.11703	3.65334	2.99318	0.00333	0.0120101	-2.34944	NOT
LARP6	1.14305	3.42867	3.02032	0.00306	0.0112307	-2.35049	NOT
SCAMP5	1.11151	2.88162	2.9896	0.00336	0.0121184	-2.36571	NOT
HSF2BP	1.11261	-0.856859	2.8868	0.00458	0.015627	-2.37016	NOT
SUGCT	1.59605	2.28794	2.94384	0.00386	0.0135485	-2.37332	NOT
TMEM119	1.63978	3.07824	2.97585	0.00351	0.0125137	-2.37545	NOT
TMEM163	1.46866	0.580853	2.89815	0.00443	0.0151891	-2.37879	NOT
IRG1	1.50498	-4.65839	2.88097	0.00467	0.0158504	-2.3792	NOT
AC091180.1	1.07859	-4.90205	2.87887	0.00469	0.015929	-2.384	NOT
HBQ1	1.75475	-4.68797	2.87764	0.00471	0.0159638	-2.3893	NOT
SLC5A11	1.79932	-2.73225	2.87572	0.00474	0.016031	-2.38992	NOT
TERT	1.42731	-1.62584	2.87435	0.00476	0.0160786	-2.39746	NOT
SLC22A31	1.67227	-2.12414	2.87318	0.00477	0.0161285	-2.39798	NOT
ELOVL2	1.41302	-0.043751	2.87578	0.00474	0.016031	-2.41147	NOT
CD72	1.16873	0.598147	2.89016	0.00454	0.0154945	-2.41451	NOT
LAYN	1.35427	3.67508	3.00148	0.00324	0.011767	-2.42043	NOT
CALB1	4.31582	1.50607	2.87238	0.00479	0.0161551	-2.42105	UP
SLC6A12	1.1779	-1.17201	2.86578	0.00488	0.0164197	-2.423	NOT
CDH8	1.95446	1.16065	2.88582	0.0046	0.0156642	-2.42301	NOT
TMEM114	1.49947	-5.1513	2.8643	0.0049	0.0164735	-2.42504	NOT
NPSR1	1.79992	-1.44352	2.86341	0.00491	0.0165113	-2.42622	NOT
RETNLB	1.31719	-4.41211	2.8611	0.00495	0.0166122	-2.4293	NOT
SLC29A4	1.53669	2.36872	2.92824	0.00405	0.0141225	-2.43189	NOT
PTX4	2.62126	-3.05687	2.85965	0.00497	0.0166716	-2.43283	UP
MS4A14	1.01363	-0.560354	2.86461	0.0049	0.0164617	-2.43329	NOT
MMP20	1.98273	-3.91265	2.85951	0.00497	0.0166752	-2.43394	NOT
C1QTNF1	1.22286	4.97832	3.07743	0.00256	0.00972197	-2.43436	NOT
TTYH2	1.14186	2.82006	2.96117	0.00367	0.0129713	-2.43553	NOT
FOXL2	2.60857	-0.216828	2.86228	0.00493	0.0165605	-2.4364	UP
RNASE2	1.07561	-1.73654	2.85912	0.00498	0.0166854	-2.43762	NOT
MB21D2	1.07447	3.47226	2.9939	0.00332	0.011991	-2.43956	NOT
PARVG	1.076	2.63035	2.95118	0.00378	0.0133005	-2.44255	NOT
ESPNL	1.97169	-0.449728	2.85932	0.00497	0.0166813	-2.44349	NOT
LTB	1.39976	2.38814	2.92654	0.00407	0.0141869	-2.44776	NOT
KIFC2	1.11232	4.08918	3.02238	0.00304	0.0111754	-2.44919	NOT
CACNG7	1.3686	-5.0279	2.85437	0.00505	0.0168902	-2.45009	NOT
SELV	1.22719	-5.40815	2.85455	0.00505	0.0168844	-2.45057	NOT
MSH5	1.03591	0.0917132	2.86715	0.00486	0.0163711	-2.45274	NOT
SERPINA10	1.76139	-3.81177	2.85171	0.00509	0.0169985	-2.45322	NOT
CHRD	1.05573	1.65031	2.90622	0.00433	0.0148921	-2.46152	NOT
SYT5	1.94587	-0.876668	2.85032	0.00511	0.0170589	-2.4638	NOT
NPHS1	1.7266	-3.91575	2.84676	0.00516	0.0171984	-2.46628	NOT
ALG1L	1.44927	3.02032	2.94343	0.00387	0.0135578	-2.46647	NOT
HAVCR2	1.18414	2.96987	2.95248	0.00376	0.0132657	-2.47109	NOT
ARSE	1.32509	-0.0944545	2.8521	0.00508	0.0169822	-2.47287	NOT
HMX2	2.12352	-3.95156	2.84482	0.00519	0.0172874	-2.47291	NOT
ZBP1	1.42504	1.21262	2.87818	0.0047	0.0159469	-2.47403	NOT
AC006116.20	1.31608	1.13927	2.87745	0.00471	0.0159696	-2.47432	NOT
LCTL	1.01273	-2.53444	2.84223	0.00523	0.0173885	-2.47893	NOT
PIANP	1.52047	-1.05655	2.84318	0.00522	0.0173507	-2.48198	NOT
HES6	1.03756	2.30511	2.91782	0.00418	0.0144859	-2.4938	NOT
VTN	1.18791	-2.43708	2.83616	0.00533	0.0176529	-2.49452	NOT
DAZL	1.3931	-4.66789	2.83443	0.00535	0.0177309	-2.50007	NOT
HTR3E	1.54094	-4.52242	2.83169	0.0054	0.017845	-2.50709	NOT
CREB3L3	1.16645	-4.39971	2.83093	0.00541	0.0178817	-2.50716	NOT
DMBX1	1.89525	-2.77412	2.82988	0.00543	0.0179238	-2.50912	NOT
PTCHD2	1.96989	-1.68061	2.82699	0.00547	0.0180331	-2.51914	NOT
GPR149	2.50682	-3.55485	2.82595	0.00549	0.018073	-2.52163	UP
HOXC12	2.30958	-4.48087	2.82544	0.0055	0.0180903	-2.52605	NOT
DACT1	1.75653	1.89865	2.87082	0.00481	0.0162151	-2.52773	NOT
SPSB4	1.89493	-1.49355	2.82404	0.00552	0.0181449	-2.52792	NOT
RP11-315D16.2	1.33335	-4.62495	2.82271	0.00554	0.0181997	-2.52984	NOT
LHFPL5	1.2314	-4.36003	2.81872	0.00561	0.0183741	-2.53872	NOT
PLSCR2	1.47073	-3.12945	2.81676	0.00564	0.0184564	-2.54285	NOT
MEPE	1.08251	-5.51198	2.81714	0.00563	0.0184426	-2.54746	NOT
CCDC24	1.0056	3.03786	2.93113	0.00402	0.0140187	-2.55356	NOT
COL23A1	1.3195	1.28889	2.84899	0.00513	0.0171043	-2.56237	NOT
KRT85	2.05757	-3.9557	2.80833	0.00578	0.018826	-2.56686	NOT
SV2A	1.44142	2.13807	2.87238	0.00479	0.0161551	-2.57066	NOT
FOXH1	1.89081	-2.55705	2.80279	0.00587	0.0190818	-2.57907	NOT
PNPLA5	1.65647	-4.79427	2.80434	0.00585	0.0190157	-2.57949	NOT
WDR86	1.00884	-0.122167	2.81426	0.00568	0.0185555	-2.57997	NOT
TET1	1.44936	1.09296	2.83228	0.00539	0.0178235	-2.58721	NOT
GOLGA8B	1.48809	2.25158	2.86646	0.00487	0.0163926	-2.58755	NOT
TWIST2	1.06087	2.65572	2.89834	0.00443	0.0151835	-2.58833	NOT
CPB2	1.33714	-5.02355	2.79957	0.00593	0.0192209	-2.59147	NOT
ACTA2	1.13723	5.88949	3.067	0.00265	0.0099788	-2.59563	NOT
TRIML2	2.31742	-3.12022	2.79479	0.00601	0.0194558	-2.59976	NOT
ALDH1L2	1.59083	3.66943	2.92539	0.00409	0.0142169	-2.60121	NOT
TMEM52B	1.55839	-1.32223	2.79393	0.00603	0.0194869	-2.60705	NOT
HHEX	1.00886	2.01868	2.86526	0.00489	0.0164389	-2.6124	NOT
HIST1H4I	1.21048	2.94457	2.89371	0.00449	0.015365	-2.62079	NOT
UROC1	1.49629	-4.74829	2.78706	0.00615	0.0197819	-2.62268	NOT
GFI1	1.01116	0.761611	2.81788	0.00562	0.0184062	-2.62391	NOT
LRCH2	1.09632	-0.366612	2.79141	0.00607	0.0195818	-2.62672	NOT
DNASE1L2	1.31692	-1.20218	2.78668	0.00615	0.0198008	-2.62684	NOT
C4orf50	1.30538	-4.13075	2.7826	0.00623	0.0199664	-2.63079	NOT
MAGEB6	1.95327	-4.75214	2.78455	0.00619	0.019881	-2.63087	NOT
AVPR1A	1.17001	0.833021	2.81158	0.00572	0.018685	-2.63737	NOT
SIRPB2	1.04749	0.671693	2.80944	0.00576	0.0187753	-2.6381	NOT
LRP5L	1.04031	1.31415	2.82695	0.00547	0.0180331	-2.642	NOT
FBN2	3.75482	4.17635	2.84909	0.00513	0.0171043	-2.64349	UP
CLEC7A	1.44749	3.50019	2.90277	0.00437	0.0150146	-2.64606	NOT
KCNAB3	1.07482	0.0578434	2.79056	0.00609	0.0196097	-2.64693	NOT
DAND5	1.11982	-3.74596	2.77367	0.00639	0.0204181	-2.6528	NOT
CRYBA2	1.80182	-3.60608	2.76945	0.00647	0.020629	-2.66415	NOT
TAS2R38	1.3409	-4.90727	2.77073	0.00645	0.0205673	-2.66436	NOT
COPZ2	1.09963	4.58494	2.97611	0.0035	0.0125088	-2.66442	NOT
ADTRP	1.9144	1.87151	2.80841	0.00578	0.0188247	-2.67382	NOT
APOA2	1.21398	-5.43256	2.76555	0.00654	0.0208256	-2.67926	NOT
HOXD4	1.4902	-2.19982	2.76318	0.00659	0.020944	-2.68141	NOT
DPYSL4	1.72638	1.42928	2.7944	0.00602	0.0194706	-2.69213	NOT
HIST2H4A	1.28243	-2.54338	2.75852	0.00668	0.0211977	-2.69266	NOT
HIST1H1D	1.34096	-2.22855	2.75832	0.00668	0.0212061	-2.69393	NOT
HIST1H2AL	1.25373	-3.61258	2.75625	0.00672	0.0213112	-2.69694	NOT
KRT14	1.68463	12.1025	3.0434	0.00285	0.0106209	-2.70527	NOT
FGF8	1.22553	-4.79547	2.75377	0.00677	0.0214375	-2.70608	NOT
HIST1H2AG	1.2302	0.675491	2.77818	0.00631	0.0201919	-2.70813	NOT
SCN8A	1.32622	0.935251	2.78203	0.00624	0.0199924	-2.71409	NOT
MAGEA12	3.57125	-3.05041	2.7514	0.00681	0.0215544	-2.71447	UP
PDCD1LG2	1.22526	1.58006	2.80265	0.00587	0.0190861	-2.71551	NOT
IL22RA2	1.52502	-1.24384	2.74826	0.00688	0.0217095	-2.72352	NOT
ANKRD34B	2.0175	-3.25951	2.74559	0.00693	0.0218497	-2.72423	NOT
PRTFDC1	1.06867	2.03357	2.81829	0.00561	0.0183907	-2.72979	NOT
KIF4B	1.1134	-4.52394	2.74335	0.00697	0.0219719	-2.73072	NOT
MAGEA1	3.31927	-3.2592	2.74291	0.00698	0.0219908	-2.73569	UP
NRG1	1.58512	4.85178	2.94205	0.00389	0.0136089	-2.7411	NOT
LY6K	1.79095	4.15734	2.88486	0.00461	0.0157031	-2.74415	NOT
CPA5	1.30069	-2.82886	2.73779	0.00709	0.0222293	-2.74418	NOT
ERMN	1.17726	-1.51751	2.73419	0.00716	0.02242	-2.75809	NOT
LGR5	2.61546	0.823376	2.74078	0.00703	0.0220922	-2.75918	UP
TMEM235	1.70589	-4.8627	2.73315	0.00718	0.0224729	-2.76057	NOT
L1TD1	1.5383	-3.10535	2.73099	0.00723	0.0225773	-2.76061	NOT
HIST1H2AJ	1.23577	-3.44766	2.7296	0.00725	0.022656	-2.76397	NOT
TINAG	1.42762	-4.9925	2.72962	0.00725	0.022656	-2.76887	NOT
NPIPB6	1.36975	-3.96291	2.72692	0.00731	0.0227873	-2.77108	NOT
VPS37D	1.20002	0.579972	2.7501	0.00684	0.0216129	-2.77448	NOT
CXCL8	1.92984	5.56262	2.95513	0.00373	0.0131734	-2.77488	NOT
POPDC3	2.58758	0.952368	2.73553	0.00713	0.0223578	-2.77583	UP
OR6C2	1.48443	-4.97868	2.72541	0.00734	0.0228531	-2.77959	NOT
INSRR	1.30367	-3.21538	2.71816	0.00749	0.023222	-2.7927	NOT
RP11-546B8.6	1.39774	-5.28794	2.71876	0.00748	0.0231906	-2.79694	NOT
MMP16	1.42924	0.797178	2.74117	0.00702	0.0220802	-2.80033	NOT
DHRS2	2.4337	0.639024	2.72319	0.00739	0.022969	-2.80132	UP
ANKS4B	1.05972	-5.24102	2.71617	0.00754	0.0233348	-2.8021	NOT
KCNN1	1.18569	-1.19135	2.71539	0.00755	0.0233783	-2.80701	NOT
SLCO1B3	2.75274	-0.202554	2.71695	0.00752	0.0232868	-2.80739	UP
TMEM45A	2.08109	5.39201	2.92241	0.00412	0.0143284	-2.80751	NOT
PNMAL2	1.11041	0.1108	2.72556	0.00734	0.0228487	-2.81307	NOT
F2	1.87476	-4.22018	2.70911	0.00769	0.0237242	-2.81809	NOT
C17orf99	1.21222	-0.822865	2.7115	0.00764	0.023593	-2.81922	NOT
DSCAM	2.17353	-2.6223	2.70569	0.00777	0.0239159	-2.82386	NOT
MMP13	4.9711	3.8629	2.73476	0.00715	0.0223885	-2.82714	UP
SYCP2L	1.72997	-2.50665	2.70337	0.00782	0.0240579	-2.83012	NOT
HKDC1	2.27466	0.43758	2.70967	0.00768	0.0236906	-2.83307	NOT
APLNR	1.39036	3.31573	2.82513	0.0055	0.0181027	-2.83478	NOT
HOXC5	1.3307	-3.94136	2.69854	0.00792	0.0243038	-2.84163	NOT
NKPD1	1.50207	1.39704	2.73721	0.0071	0.0222628	-2.8438	NOT
TOX	1.3581	1.7423	2.75205	0.0068	0.0215254	-2.85166	NOT
ANKLE1	1.54509	-0.0695915	2.70062	0.00788	0.0242018	-2.8547	NOT
KCNG3	1.74238	-0.997712	2.69582	0.00799	0.024472	-2.85587	NOT
BLACE	1.25179	-5.1507	2.69437	0.00802	0.0245475	-2.85665	NOT
APOC4-APOC2	1.20466	-5.17042	2.69409	0.00803	0.0245591	-2.85725	NOT
C5AR1	1.10206	3.33788	2.82674	0.00548	0.0180378	-2.86966	NOT
TMSB15B	1.08201	-2.62246	2.68513	0.00823	0.0250975	-2.87615	NOT
OASL	1.81929	4.0634	2.82879	0.00544	0.0179671	-2.87643	NOT
IFNL1	1.62259	-3.88598	2.68461	0.00824	0.0251283	-2.87657	NOT
LTA	1.1308	-1.03644	2.68756	0.00818	0.024942	-2.87723	NOT
LURAP1L	1.34522	3.05221	2.79354	0.00603	0.0195023	-2.88379	NOT
PIP5KL1	1.14617	1.22758	2.72433	0.00736	0.0229097	-2.88731	NOT
TFEC	1.05842	0.945149	2.71867	0.00748	0.0231921	-2.88902	NOT
NAT8	1.10683	-4.87232	2.67905	0.00837	0.0254772	-2.89223	NOT
DRD4	1.17537	-1.00349	2.68027	0.00835	0.0254061	-2.89533	NOT
POTEF	1.47334	-2.75915	2.67651	0.00843	0.0256218	-2.89635	NOT
DISP2	1.57737	0.578834	2.69092	0.0081	0.0247435	-2.90468	NOT
DYSF	1.05521	4.34204	2.87922	0.00469	0.0159183	-2.9059	NOT
TSGA10IP	2.05571	-3.20498	2.67239	0.00853	0.0258484	-2.90623	NOT
AFAP1L2	1.07758	5.72912	2.94988	0.00379	0.0133427	-2.91226	NOT
GPX7	1.10046	2.90017	2.78644	0.00616	0.0198075	-2.91232	NOT
MT1F	1.07973	1.99168	2.74266	0.00699	0.0219999	-2.91523	NOT
TINAGL1	1.33212	5.76797	2.93928	0.00392	0.0137049	-2.92103	NOT
HOXB13	2.75454	-1.80784	2.66657	0.00867	0.02621	-2.92131	UP
BPIFC	2.37161	-1.00048	2.668	0.00864	0.0261268	-2.92283	UP
ADD2	2.50927	1.59423	2.69149	0.00808	0.0247184	-2.92332	UP
UNC5C	1.39128	-0.0297555	2.67389	0.0085	0.0257522	-2.92576	NOT
MAGEA4	4.45914	-0.433348	2.66727	0.00866	0.026172	-2.92597	UP
LCE2B	2.14753	-4.73441	2.66613	0.00868	0.0262295	-2.92721	NOT
FCAR	1.43298	-2.38212	2.66317	0.00876	0.0264051	-2.93004	NOT
CSDC2	1.47487	-0.711072	2.65625	0.00893	0.0268482	-2.95586	NOT
THSD1	1.53845	3.28489	2.76793	0.0065	0.0207017	-2.95664	NOT
HSPG2	1.02459	8.23337	2.96797	0.00359	0.0127497	-2.96635	NOT
ZPLD1	1.68085	-3.08236	2.64366	0.00925	0.0276396	-2.97621	NOT
B4GALNT4	1.83868	2.7811	2.72597	0.00733	0.022831	-2.97993	NOT
CT62	1.91436	-2.72121	2.64136	0.00931	0.0277736	-2.98197	NOT
CD200	1.37289	2.5191	2.73109	0.00722	0.0225763	-2.98305	NOT
HEY1	1.59436	3.78647	2.78728	0.00614	0.01978	-2.98336	NOT
CNGB1	2.65337	1.57293	2.65568	0.00894	0.0268649	-2.9958	UP
SPATA21	2.24263	-3.87292	2.63669	0.00943	0.0280497	-2.99606	NOT
MAGEB17	1.71052	-4.10575	2.63452	0.00949	0.028179	-3.0001	NOT
CXCL9	2.64884	4.65355	2.77929	0.00629	0.0201341	-3.00171	UP
SIRPB1	1.32009	-0.408326	2.63882	0.00938	0.0279111	-3.00272	NOT
CA5A	1.12835	-4.51737	2.63128	0.00957	0.0283884	-3.00744	NOT
TNS3	1.01682	5.82106	2.92155	0.00413	0.0143521	-3.00766	NOT
GAP43	1.7281	0.323026	2.64181	0.0093	0.0277554	-3.00923	NOT
POU3F2	1.34133	-4.01986	2.62947	0.00962	0.0284908	-3.01102	NOT
PTPN7	1.39124	3.18821	2.75075	0.00683	0.0215876	-3.01367	NOT
NOTO	1.17983	-5.46248	2.62999	0.00961	0.0284587	-3.01529	NOT
GFY	1.45871	-4.70294	2.62582	0.00972	0.0287349	-3.02297	NOT
SLC35G5	1.43103	-4.05944	2.62331	0.00979	0.0288943	-3.02621	NOT
CSPG4	1.74153	5.80659	2.88414	0.00462	0.0157308	-3.02932	NOT
PTP4A3	1.01131	4.75169	2.85905	0.00498	0.0166858	-3.03166	NOT
TDRD5	2.67955	-0.24698	2.62426	0.00976	0.0288321	-3.03507	UP
MXRA8	1.08324	5.25444	2.88222	0.00465	0.0158031	-3.037	NOT
HIST1H2BK	1.19772	4.46692	2.82829	0.00545	0.0179854	-3.0399	NOT
TTC24	1.24195	-2.86273	2.61651	0.00998	0.0293083	-3.04265	NOT
FGF19	2.67637	-2.5373	2.61554	0.01	0.0293588	-3.04467	UP
CCDC140	1.51466	-5.30384	2.61525	0.01001	0.0293773	-3.05102	NOT
LPHN3	1.78139	1.89914	2.66261	0.00877	0.0264381	-3.05791	NOT
APOA1	1.05797	-3.75842	2.60676	0.01025	0.0299092	-3.06522	NOT
LCE2C	2.08113	-4.4171	2.60877	0.01019	0.0297856	-3.06565	NOT
HIST1H2AM	1.1163	-2.31508	2.60751	0.01023	0.0298612	-3.06605	NOT
PDX1	1.68252	-4.43962	2.60658	0.01025	0.0299192	-3.06905	NOT
FGA	1.82335	-4.66795	2.60496	0.0103	0.0300252	-3.07489	NOT
GAL	2.03376	0.347115	2.60843	0.0102	0.0298046	-3.08244	NOT
PDIA2	2.09055	-1.73424	2.60024	0.01044	0.0303321	-3.08338	NOT
CHRM5	1.42775	-2.56153	2.59935	0.01046	0.030393	-3.08426	NOT
JPH3	1.53441	-1.19605	2.60116	0.01041	0.0302696	-3.08574	NOT
TMEM151A	1.30021	-2.87681	2.59027	0.01073	0.0310259	-3.10551	NOT
OR7A5	1.70395	-3.46999	2.58637	0.01084	0.0312852	-3.11436	NOT
CXCL10	2.46799	3.96215	2.70251	0.00784	0.024097	-3.11845	UP
C5orf60	1.2517	-4.19717	2.58439	0.0109	0.0314278	-3.11955	NOT
C7orf61	1.09617	-1.88778	2.57965	0.01104	0.0317696	-3.13436	NOT
NR5A1	3.43426	-1.64321	2.57767	0.0111	0.0319077	-3.13647	UP
PAPPA2	1.91199	-1.52289	2.57841	0.01108	0.0318644	-3.13708	NOT
ADAMDEC1	1.74568	1.73337	2.62681	0.00969	0.0286744	-3.13743	NOT
HIST1H3I	1.08765	-4.91368	2.57625	0.01115	0.0320121	-3.14119	NOT
STARD6	1.07979	-4.924	2.57549	0.01117	0.0320745	-3.14303	NOT
DFNA5	1.22118	4.56025	2.78958	0.0061	0.0196553	-3.14659	NOT
BRSK2	1.31588	-1.46025	2.57468	0.0112	0.0321281	-3.1478	NOT
AL357140.1	1.04627	-5.00862	2.57341	0.01123	0.0322089	-3.14829	NOT
PCDHB9	1.13127	1.04457	2.61336	0.01006	0.0294934	-3.14895	NOT
CHRM3	2.11235	2.94169	2.65892	0.00886	0.0266657	-3.149	NOT
IFNL2	1.29333	-5.04552	2.57347	0.01123	0.0322089	-3.14964	NOT
SLC9A7	1.01384	4.55326	2.80098	0.0059	0.0191624	-3.15522	NOT
SAGE1	2.73071	-3.94992	2.56994	0.01134	0.0324841	-3.15908	UP
HIST1H1B	1.15812	-2.6624	2.56408	0.01153	0.0329067	-3.16855	NOT
KIAA1210	1.01177	-4.85915	2.56336	0.01155	0.0329563	-3.17116	NOT
GPR144	1.49232	-1.35633	2.55293	0.01188	0.0337088	-3.19951	NOT
MSR1	1.31389	3.06045	2.67442	0.00848	0.0257268	-3.19992	NOT
FADD	1.21945	4.2365	2.74594	0.00692	0.0218351	-3.20907	NOT
DOC2A	1.39472	-1.15745	2.54448	0.01216	0.0342967	-3.22104	NOT
SLC6A13	1.13114	-3.90559	2.54057	0.01229	0.0345995	-3.22256	NOT
CT45A10	2.53519	-4.15551	2.5422	0.01223	0.0344783	-3.22467	UP
OXCT2	1.30489	-2.61069	2.53976	0.01232	0.0346597	-3.22574	NOT
RIPPLY2	1.99634	-3.72397	2.53862	0.01235	0.0347458	-3.22858	NOT
ZNF80	1.23557	-3.82484	2.53711	0.0124	0.0348618	-3.23072	NOT
PSORS1C1	1.31012	0.64919	2.55616	0.01178	0.0334701	-3.24696	NOT
CXCL11	2.03838	1.8305	2.56685	0.01144	0.0327088	-3.26836	NOT
AC073333.1	1.45283	-5.20483	2.52292	0.01289	0.0359413	-3.26996	NOT
MPP4	1.23929	-1.91406	2.52145	0.01294	0.0360523	-3.27105	NOT
IL24	2.06657	2.29822	2.57951	0.01105	0.0317768	-3.27234	NOT
RP11-347C12.3	1.08585	-3.87964	2.51592	0.01314	0.0365043	-3.28012	NOT
WT1	1.86769	-3.93991	2.51654	0.01311	0.0364491	-3.28052	NOT
ADAMTS14	1.13097	2.63522	2.62106	0.00985	0.0290423	-3.28744	NOT
FPR3	1.10661	3.58976	2.68055	0.00834	0.0253908	-3.28864	NOT
MED12L	1.02286	0.425424	2.53651	0.01242	0.0349134	-3.29669	NOT
C17orf64	1.06632	-4.8656	2.50988	0.01335	0.0370478	-3.29687	NOT
BTG4	1.26992	-3.57512	2.5082	0.01341	0.037187	-3.29807	NOT
EMID1	1.25695	1.64879	2.56587	0.01147	0.0327819	-3.30988	NOT
EPYC	2.29887	-2.54421	2.50042	0.0137	0.0378529	-3.31645	NOT
CABYR	1.45324	1.6135	2.5552	0.01181	0.0335528	-3.3177	NOT
PPFIA1	1.0436	6.4662	2.81854	0.00561	0.0183804	-3.333	NOT
CAMKV	1.08273	-3.7131	2.49255	0.01399	0.0384635	-3.33425	NOT
MAGEA8	1.46716	-4.42789	2.49239	0.01399	0.0384749	-3.33701	NOT
GTSF1	2.32872	-0.338282	2.49369	0.01395	0.0383805	-3.34392	NOT
AC244230.1	1.35795	-2.87822	2.48653	0.01422	0.0389557	-3.34882	NOT
CLDN6	1.54811	-3.14387	2.4859	0.01424	0.0390112	-3.34979	NOT
PCOLCE	1.10276	5.35735	2.7655	0.00654	0.0208256	-3.35925	NOT
CDX2	2.22487	-3.69949	2.48242	0.01437	0.0392731	-3.3599	NOT
TMCC2	1.0271	2.71849	2.59953	0.01046	0.0303872	-3.36052	NOT
NGF	1.66126	-0.92628	2.48414	0.01431	0.0391456	-3.36254	NOT
BTN1A1	1.13338	-4.38063	2.47774	0.01455	0.0396838	-3.36933	NOT
LIF	1.33443	2.78561	2.58953	0.01075	0.0310689	-3.371	NOT
C11orf86	1.79632	-4.49533	2.47455	0.01468	0.0399522	-3.38006	NOT
C6orf222	1.22209	-4.42755	2.47232	0.01476	0.0401245	-3.38221	NOT
RFPL3S	1.02153	-2.90957	2.46987	0.01486	0.040309	-3.38757	NOT
LILRB4	1.39984	3.11078	2.59679	0.01053	0.0305595	-3.38789	NOT
NXPH1	1.02615	-5.74545	2.47159	0.01479	0.0401734	-3.38905	NOT
ALOXE3	1.88223	2.4698	2.53846	0.01236	0.0347465	-3.39249	NOT
CD248	1.03983	5.00357	2.73581	0.00713	0.0223444	-3.39305	NOT
HNF1A	1.79158	-3.96628	2.46755	0.01495	0.0405111	-3.39341	NOT
GPER1	1.04801	1.28632	2.52188	0.01293	0.0360311	-3.39386	NOT
BCAN	1.5926	-0.579933	2.47167	0.01479	0.0401698	-3.39417	NOT
LIN28B	2.04322	-4.68849	2.4684	0.01492	0.0404321	-3.39599	NOT
KRT74	1.10027	-0.653884	2.47144	0.0148	0.0401775	-3.39608	NOT
TRIM9	1.48317	0.416288	2.48323	0.01434	0.0392121	-3.39903	NOT
KRT6B	1.52665	9.77854	2.80237	0.00588	0.0190949	-3.40564	NOT
MAGEB2	3.04126	-3.14546	2.46129	0.0152	0.0409979	-3.40946	UP
NDUFA4L2	1.58992	6.80462	2.78473	0.00619	0.0198747	-3.4129	NOT
RTP3	2.27183	-3.55287	2.45773	0.01535	0.0412654	-3.41605	NOT
RIMS2	1.87963	1.25506	2.49007	0.01408	0.0386908	-3.41652	NOT
NEUROD2	1.66777	-2.92708	2.45667	0.01539	0.0413572	-3.41686	NOT
GZMB	1.2119	2.54881	2.56095	0.01162	0.0331367	-3.41885	NOT
ZIC4	2.04497	-3.49294	2.45323	0.01553	0.0416499	-3.42539	NOT
HIST1H1E	1.14908	-1.22941	2.4549	0.01546	0.0415146	-3.42846	NOT
PCYT1B	1.98047	0.58734	2.46403	0.01509	0.0407842	-3.43407	NOT
SERPINA12	1.85452	-4.37892	2.45034	0.01565	0.0418968	-3.43498	NOT
IGFBP3	1.13005	8.01656	2.79361	0.00603	0.0195019	-3.43781	NOT
MOGAT3	1.09678	-5.18886	2.44588	0.01584	0.0422948	-3.44589	NOT
OR11H4	1.24909	-5.5436	2.4456	0.01585	0.0423139	-3.44823	NOT
TBX4	1.80724	-1.28425	2.44533	0.01586	0.0423311	-3.44839	NOT
SSTR3	1.15949	-2.51936	2.44217	0.01599	0.0426122	-3.45145	NOT
KCNJ6	1.23291	-2.88582	2.43849	0.01615	0.0429647	-3.45868	NOT
CIB2	1.01872	2.52366	2.54729	0.01207	0.0341093	-3.46397	NOT
LCE6A	1.6201	-5.21177	2.43742	0.0162	0.0430626	-3.46669	NOT
FAM26F	1.18517	1.58164	2.49312	0.01397	0.038416	-3.47846	NOT
IGFBPL1	1.59798	-3.39522	2.42615	0.01668	0.0440528	-3.48583	NOT
PKLR	1.33702	-3.49132	2.42545	0.01671	0.0441127	-3.4873	NOT
NRXN2	1.37859	0.861501	2.45496	0.01546	0.0415146	-3.49823	NOT
SYT3	1.15075	-2.2009	2.42022	0.01695	0.0446218	-3.50206	NOT
DNAJC6	1.2361	0.720917	2.4512	0.01562	0.0418257	-3.5043	NOT
DCHS1	1.05522	3.58505	2.59577	0.01056	0.0306365	-3.50776	NOT
WDR72	1.91043	4.97308	2.63412	0.0095	0.028206	-3.51245	NOT
DPEP3	1.40752	-4.4054	2.41441	0.01721	0.0451644	-3.5141	NOT
PRAP1	1.50658	-1.60458	2.41517	0.01717	0.0451069	-3.51508	NOT
GPR141	1.02011	-1.9316	2.41375	0.01724	0.0452038	-3.51802	NOT
CCL3	1.04703	1.83718	2.48956	0.0141	0.0387326	-3.52116	NOT
CTD-3088G3.8	1.09676	0.0789584	2.42692	0.01665	0.0439887	-3.52483	NOT
PPP4R4	1.80925	1.02575	2.43489	0.0163	0.0432752	-3.52909	NOT
IL36G	2.64473	4.2075	2.53136	0.0126	0.0352683	-3.53566	UP
KIAA1755	1.07358	1.13596	2.4549	0.01546	0.0415146	-3.53737	NOT
RBM46	1.49853	-4.95567	2.4036	0.0177	0.0462477	-3.54179	NOT
DERL3	1.73122	3.76832	2.55227	0.0119	0.0337644	-3.54663	NOT
MS4A15	1.56307	-3.67597	2.39716	0.018	0.0468703	-3.55098	NOT
DZIP1L	1.14707	2.36233	2.49688	0.01383	0.0381513	-3.55766	NOT
MME	1.52833	3.32648	2.52671	0.01276	0.0356555	-3.56936	NOT
ITGAM	1.15214	3.09486	2.53122	0.0126	0.0352769	-3.57003	NOT
LRRTM2	1.06428	-1.58048	2.39099	0.01829	0.0474407	-3.57042	NOT
TTC9B	1.05257	-2.66833	2.38638	0.01851	0.047912	-3.57639	NOT
ST8SIA1	1.08095	1.6958	2.45746	0.01536	0.0412819	-3.58156	NOT
SEZ6L2	1.56545	4.04537	2.56466	0.01151	0.0328699	-3.58353	NOT
RP11-426L16.10	1.04115	-4.33654	2.38226	0.01871	0.0483249	-3.58436	NOT
FGF5	1.70721	-3.16614	2.3811	0.01877	0.0484429	-3.58646	NOT
SCUBE3	2.27421	1.10949	2.40223	0.01776	0.0463668	-3.58994	NOT
CH17-140K24.5	1.05792	-4.71501	2.37934	0.01885	0.0486101	-3.59219	NOT
CACNG8	1.18647	-2.46176	2.3732	0.01915	0.0492786	-3.60587	NOT
VGF	1.35369	-1.012	2.37615	0.01901	0.048965	-3.60634	NOT
S1PR4	1.17789	1.6223	2.43158	0.01645	0.0435534	-3.62382	NOT
SHISA2	2.13357	2.33564	2.43168	0.01644	0.0435534	-3.62413	NOT
IL7R	1.14219	4.82934	2.62785	0.00967	0.0286005	-3.62857	NOT
USP41	1.00199	-4.87467	2.36285	0.01967	0.0502676	-3.6291	NOT
DPPA2	1.9306	-4.69094	2.36442	0.01959	0.0501069	-3.62926	NOT
CCL5	1.28156	4.79105	2.61213	0.0101	0.0295575	-3.63811	NOT
C4orf51	1.66	-4.11649	2.35735	0.01995	0.0508683	-3.64047	NOT
LCE1A	1.89841	-4.68993	2.35625	0.02001	0.0509951	-3.6471	NOT
EVA1A	1.35572	1.97656	2.42985	0.01652	0.0437139	-3.64893	NOT
TEX15	2.30339	-3.03039	2.34292	0.02071	0.0523771	-3.67086	NOT
BTBD16	1.6554	-0.959172	2.34598	0.02055	0.0520774	-3.67247	NOT
RSAD2	1.57279	4.20748	2.53768	0.01238	0.0348129	-3.67344	NOT
WBSCR28	1.5584	-3.02441	2.33745	0.021	0.0529438	-3.68243	NOT
PRRX1	1.16217	5.42542	2.64134	0.00931	0.0277736	-3.6828	NOT
C5orf58	1.04631	-3.34925	2.33679	0.02104	0.0530036	-3.68386	NOT
LYPD4	1.25119	-5.28286	2.33914	0.02091	0.0527658	-3.68463	NOT
LCE2D	1.65641	-4.86826	2.33648	0.02105	0.0530238	-3.69013	NOT
COL9A2	1.44202	3.35075	2.48161	0.0144	0.0393266	-3.69042	NOT
SH2D6	1.07098	-3.27545	2.33378	0.0212	0.0533265	-3.69049	NOT
VIL1	1.78213	-3.2759	2.33177	0.02131	0.0535345	-3.69474	NOT
HOXA7	1.15753	1.00577	2.37344	0.01914	0.0492538	-3.70546	NOT
SELL	1.26387	2.73223	2.44967	0.01568	0.0419652	-3.70612	NOT
KCTD19	1.01544	-3.21141	2.32666	0.02159	0.0541191	-3.70614	NOT
TBX18	1.72736	2.32193	2.40097	0.01782	0.0465002	-3.71975	NOT
ISLR	1.2972	5.43633	2.61416	0.01004	0.0294433	-3.73311	NOT
PALM3	1.17454	-1.59848	2.31416	0.02229	0.0555885	-3.7384	NOT
SPZ1	1.36119	-5.44283	2.31331	0.02233	0.0557006	-3.74112	NOT
HAVCR1	1.18433	-4.69553	2.30978	0.02254	0.0560998	-3.74456	NOT
FOXC2	1.53215	0.709501	2.33469	0.02115	0.0532305	-3.74613	NOT
TLL2	1.03342	-0.401192	2.31748	0.0221	0.0552184	-3.74667	NOT
PNMA6A	1.04759	-1.35899	2.31081	0.02248	0.056016	-3.74735	NOT
HIST1H2AE	1.28906	0.51216	2.32905	0.02146	0.05388	-3.75653	NOT
TUSC3	1.02481	5.18428	2.60316	0.01035	0.0301459	-3.75941	NOT
MAGEA11	3.1089	-1.05218	2.30194	0.02299	0.0570127	-3.76395	UP
CLMP	1.27309	3.78867	2.48587	0.01424	0.0390112	-3.76743	NOT
EPHB2	1.49106	4.21317	2.50016	0.01371	0.0378736	-3.76833	NOT
FOXL2NB	1.95247	-2.02531	2.29837	0.0232	0.0574057	-3.76837	NOT
DMRT1	1.67303	-3.51738	2.29705	0.02327	0.0575584	-3.76973	NOT
MEI1	1.05845	1.163	2.35248	0.02021	0.0513858	-3.7704	NOT
B4GALNT3	1.05461	6.27989	2.6433	0.00926	0.0276579	-3.77194	NOT
GNLY	1.54062	2.84701	2.40665	0.01756	0.0459219	-3.77983	NOT
EDIL3	1.30775	4.37651	2.5208	0.01296	0.0361031	-3.77986	NOT
GRM4	1.49399	-1.51595	2.2946	0.02342	0.0578417	-3.78008	NOT
VCX3A	1.20148	-5.00771	2.28923	0.02374	0.0585103	-3.79053	NOT
MAGEA10	2.59981	-3.68239	2.28433	0.02403	0.059087	-3.80079	UP
PLA2G2D	1.86032	-0.453632	2.28406	0.02405	0.0591144	-3.81007	NOT
SHISA7	1.36735	-2.91483	2.27657	0.02451	0.0600171	-3.81374	NOT
ORAOV1	1.0171	4.46178	2.5302	0.01264	0.0353582	-3.81475	NOT
MMP7	2.28899	4.47227	2.45146	0.01561	0.0418096	-3.82022	NOT
SPRR2G	3.65672	3.08194	2.3173	0.02211	0.0552289	-3.82163	UP
INHA	1.02178	-2.29945	2.27329	0.02471	0.060442	-3.82322	NOT
DMRTA2	2.53766	-1.16678	2.27274	0.02474	0.0604846	-3.82658	UP
TDRP	1.22561	3.49582	2.43904	0.01613	0.0429221	-3.83202	NOT
CD27	1.28008	1.9708	2.35169	0.02025	0.0514684	-3.83428	NOT
ZIC1	2.46428	-1.9543	2.26653	0.02513	0.0612622	-3.8356	UP
MSX2	1.10367	1.57243	2.3365	0.02105	0.0530238	-3.83614	NOT
OXT	1.03105	-4.559	2.26465	0.02525	0.0614696	-3.83968	NOT
LCE1B	1.61043	-3.85147	2.26362	0.02532	0.0616032	-3.84139	NOT
LFNG	1.11005	4.97645	2.55085	0.01195	0.0338586	-3.84233	NOT
DSC1	2.48075	1.63713	2.29301	0.02351	0.0580329	-3.84441	UP
CTSV	1.20479	5.62624	2.58026	0.01103	0.0317311	-3.8473	NOT
NEUROG2	1.23675	-5.11784	2.26201	0.02542	0.0618032	-3.84929	NOT
BAI1	1.42966	0.976546	2.29748	0.02325	0.0575123	-3.84993	NOT
HSPA12A	1.23323	2.51319	2.3706	0.01928	0.0495341	-3.85408	NOT
NPTX2	1.37844	1.64634	2.31753	0.0221	0.0552184	-3.86854	NOT
TNIP3	1.224	0.504579	2.27866	0.02438	0.0597406	-3.87125	NOT
TNFRSF10C	1.07729	0.161468	2.26995	0.02492	0.0608605	-3.874	NOT
BASP1	1.13909	5.18329	2.54747	0.01206	0.0341049	-3.87946	NOT
HAS1	1.39603	-1.29359	2.24831	0.0263	0.0635578	-3.88003	NOT
HNF4A	1.27857	-2.77156	2.24521	0.02651	0.0639573	-3.88043	NOT
ADAMTS16	1.58501	-1.43706	2.24401	0.02659	0.0640886	-3.88761	NOT
RP11-545J16.1	1.10933	-5.10796	2.24114	0.02678	0.064426	-3.89244	NOT
SIX3	1.52213	-3.83018	2.23758	0.02701	0.0648911	-3.89591	NOT
SLC6A3	1.08623	-3.35627	2.23496	0.02719	0.065238	-3.90106	NOT
PADI4	1.0597	-2.71847	2.23453	0.02722	0.0652812	-3.90338	NOT
CORO6	1.68797	2.40718	2.32226	0.02183	0.0546324	-3.90695	NOT
ITGB2	1.03351	5.7315	2.56765	0.01141	0.0326579	-3.91375	NOT
TNNI3	1.6163	-0.428988	2.23365	0.02728	0.0653906	-3.91724	NOT
ALPPL2	1.37229	-4.44716	2.2266	0.02776	0.0663589	-3.92039	NOT
CREG2	1.86254	1.44779	2.26726	0.02509	0.0611873	-3.92353	NOT
CASP14	3.44279	1.36774	2.23676	0.02707	0.065015	-3.92371	UP
PTH2R	2.4681	-0.627992	2.22778	0.02768	0.0662012	-3.92602	UP
DNAJC22	1.24726	0.0438331	2.23521	0.02717	0.065214	-3.93603	NOT
AOAH	1.14536	2.49495	2.33371	0.0212	0.0533279	-3.94832	NOT
FLRT2	1.62256	4.28673	2.42386	0.01678	0.0442609	-3.94922	NOT
GIP	1.11783	-5.31903	2.21377	0.02865	0.0680777	-3.9508	NOT
HIST1H4K	1.10995	-3.29523	2.20961	0.02895	0.0686276	-3.9538	NOT
SLC52A1	1.07223	2.35138	2.32363	0.02176	0.0544932	-3.95432	NOT
MAGEL2	1.08776	-2.41758	2.21036	0.0289	0.0685461	-3.95453	NOT
DIRC3	1.30451	-0.266603	2.21498	0.02857	0.0679012	-3.96207	NOT
KCNJ4	1.4748	-3.80299	2.2045	0.02931	0.0693604	-3.96449	NOT
SCN2A	2.10225	-0.244939	2.20995	0.02892	0.0685788	-3.96725	NOT
SLC8A2	1.41325	-1.16928	2.20411	0.02934	0.069419	-3.973	NOT
MYO7B	1.2739	-0.383511	2.20636	0.02918	0.0691078	-3.97739	NOT
IL2RG	1.0217	4.26353	2.44728	0.01578	0.0421753	-3.98279	NOT
RYR2	1.35879	0.435408	2.2194	0.02826	0.0672703	-3.98524	NOT
KRT75	2.80079	3.38889	2.28088	0.02424	0.0594735	-3.99204	UP
LAX1	1.17892	0.793525	2.22577	0.02782	0.0664677	-4.00831	NOT
BEND4	1.50154	-3.60706	2.18279	0.03092	0.0724193	-4.00888	NOT
AQP10	1.31855	-2.37262	2.18372	0.03085	0.0722734	-4.00889	NOT
IFIT2	1.18261	3.67901	2.38036	0.0188	0.0485148	-4.00957	NOT
SYCP2	1.20421	1.06514	2.23331	0.0273	0.0654281	-4.00978	NOT
VCX	1.37254	-3.24065	2.1823	0.03095	0.0724772	-4.00982	NOT
FAM196B	1.2784	-3.44297	2.18004	0.03112	0.0728224	-4.01434	NOT
PRND	1.12166	-1.72122	2.17897	0.0312	0.0729741	-4.02185	NOT
NLRP11	1.23766	-4.24186	2.17649	0.03139	0.0733393	-4.02243	NOT
POU6F2	1.84329	0.800199	2.19999	0.02964	0.0700153	-4.02546	NOT
CNTN5	1.61802	-1.59767	2.1765	0.03139	0.0733393	-4.02623	NOT
LCE1C	1.66418	-1.68549	2.1757	0.03145	0.0734269	-4.02717	NOT
CCNA1	2.46744	1.69724	2.20669	0.02916	0.0690618	-4.03547	UP
FCRL5	1.77178	1.24438	2.20592	0.02921	0.0691642	-4.04767	NOT
IQCG	1.24344	4.00623	2.38428	0.01861	0.0481122	-4.04926	NOT
CCNI2	1.16751	-1.0772	2.16728	0.0321	0.0745941	-4.04967	NOT
KRT9	1.67356	0.918452	2.19291	0.03016	0.0710309	-4.05091	NOT
SEMA6D	1.58168	2.05863	2.24139	0.02676	0.0643981	-4.06083	NOT
MCHR2	1.03529	-5.49343	2.15827	0.03281	0.0758946	-4.06501	NOT
C9orf173	1.09974	-3.42234	2.1519	0.03332	0.0768875	-4.07154	NOT
WISP3	1.68554	-0.540838	2.15715	0.0329	0.0760527	-4.07348	NOT
ABCC2	1.07767	0.142227	2.17406	0.03158	0.0736357	-4.0735	NOT
EXOC3L4	1.33526	-0.263128	2.15843	0.0328	0.0758858	-4.07734	NOT
LSAMP	1.29771	2.2937	2.25579	0.02582	0.0625636	-4.07946	NOT
HSD17B3	1.36899	-1.36156	2.15114	0.03338	0.0769818	-4.07988	NOT
APOBEC3B	1.40711	3.76901	2.33282	0.02125	0.0534185	-4.09659	NOT
PLEK2	1.16927	5.12864	2.44892	0.01571	0.0420234	-4.09762	NOT
TSHR	1.07718	-2.50196	2.13509	0.0347	0.0794859	-4.10753	NOT
TLX1NB	1.11946	-5.20818	2.13372	0.03481	0.0796881	-4.11328	NOT
ARSI	1.81521	3.14649	2.25586	0.02581	0.0625619	-4.11363	NOT
FOXE3	1.17343	-4.13096	2.13103	0.03504	0.0800651	-4.1138	NOT
TSPAN18	1.49471	4.38872	2.36879	0.01937	0.0496696	-4.11596	NOT
CTRB2	1.03951	-4.9598	2.12953	0.03517	0.080253	-4.11963	NOT
GRIN3B	1.29075	-0.471612	2.13428	0.03477	0.0796316	-4.12206	NOT
RTBDN	1.2553	-2.87526	2.1258	0.03548	0.0808133	-4.12466	NOT
ORM1	1.62099	-4.28979	2.12626	0.03544	0.0807352	-4.1254	NOT
NPBWR1	1.93385	0.420266	2.13907	0.03437	0.0789597	-4.12559	NOT
DNAH8	1.11469	-3.84172	2.12289	0.03573	0.0811874	-4.1296	NOT
C4orf26	1.31922	-2.79769	2.12153	0.03585	0.0813611	-4.13325	NOT
SDC2	1.10615	4.75903	2.41112	0.01735	0.0454633	-4.13981	NOT
C2CD4C	1.15158	0.167943	2.1396	0.03433	0.078875	-4.14077	NOT
C6orf141	1.52265	2.02879	2.19535	0.02998	0.0706977	-4.14589	NOT
IL31	1.02568	-5.74634	2.11772	0.03617	0.0819424	-4.14689	NOT
TMEM151B	1.50112	-2.08255	2.11417	0.03648	0.0824924	-4.14962	NOT
PCDHGC5	1.6128	-0.605845	2.11804	0.03615	0.0819003	-4.15159	NOT
AIRE	1.06579	-4.34293	2.11196	0.03667	0.0828198	-4.15202	NOT
KCNMB4	1.05446	0.907812	2.16298	0.03244	0.0751761	-4.15267	NOT
KCNH3	1.06706	-0.07566	2.12966	0.03516	0.0802393	-4.15278	NOT
CNTNAP5	1.31673	-4.01884	2.10995	0.03685	0.0831067	-4.15583	NOT
PSG6	1.32756	-4.95371	2.11148	0.03672	0.0829044	-4.15715	NOT
JAKMIP2	1.64683	0.259521	2.12509	0.03554	0.0808804	-4.15755	NOT
PLA2G2F	1.91251	-0.860527	2.10909	0.03693	0.0832662	-4.16638	NOT
SHD	1.09843	-2.8223	2.10342	0.03743	0.0841702	-4.16953	NOT
FSIP2	1.07704	-0.59374	2.10873	0.03696	0.0833167	-4.17345	NOT
TNFSF18	1.5444	-0.0886386	2.10808	0.03702	0.083425	-4.1796	NOT
C1orf186	1.36904	0.806021	2.1357	0.03465	0.0794196	-4.1802	NOT
H2BFM	1.17053	-4.86298	2.09757	0.03795	0.0850249	-4.18322	NOT
GUCA1C	1.19496	-5.34975	2.0954	0.03815	0.0853679	-4.19051	NOT
MLF1	1.24723	4.49507	2.35707	0.01997	0.0508955	-4.19287	NOT
NFE2	1.01153	-0.971834	2.09562	0.03813	0.0853345	-4.1943	NOT
SERPINA9	1.534	-3.43495	2.08878	0.03875	0.0864116	-4.19715	NOT
SPINK6	2.44993	-0.501546	2.09135	0.03852	0.0860036	-4.20322	UP
GFPT2	1.15942	3.58799	2.28438	0.02403	0.059087	-4.206	NOT
CHODL	1.41221	1.36542	2.14029	0.03427	0.0787748	-4.2111	NOT
BRDT	2.37329	-3.37063	2.07885	0.03967	0.088024	-4.21819	UP
TENM3	1.60806	3.38235	2.23893	0.02692	0.0647415	-4.2184	NOT
PKHD1	1.70287	-2.00552	2.07656	0.03989	0.0884147	-4.22345	NOT
SPANXB2	1.53986	-4.97857	2.07782	0.03977	0.0881962	-4.22469	NOT
ISLR2	1.13841	0.0682058	2.09449	0.03823	0.0854907	-4.22711	NOT
TGM2	1.00165	6.17328	2.45392	0.0155	0.041605	-4.22962	NOT
FAM183B	1.09745	-4.58682	2.07229	0.04029	0.0891146	-4.23097	NOT
TCHH	2.25504	1.9241	2.12482	0.03557	0.080912	-4.23176	NOT
LGSN	1.54611	-4.48277	2.07156	0.04036	0.0892133	-4.23392	NOT
IL1RAPL2	1.17515	-3.96145	2.0696	0.04054	0.0895517	-4.23471	NOT
CD19	1.36178	-0.480689	2.07584	0.03995	0.0885386	-4.23724	NOT
PDZK1	1.11601	-1.74285	2.06983	0.04052	0.0895233	-4.23944	NOT
GGT2	1.15183	-4.61531	2.06268	0.04121	0.0907566	-4.25	NOT
BATF2	1.20015	2.11472	2.1677	0.03207	0.0745373	-4.25065	NOT
HAS3	1.10414	7.61679	2.4669	0.01498	0.0405637	-4.25107	NOT
AADACL3	1.30117	-5.49925	2.06135	0.04134	0.0909961	-4.25753	NOT
STK31	1.1708	0.628946	2.0951	0.03817	0.0854017	-4.25864	NOT
SMC1B	1.09091	-2.00144	2.05709	0.04175	0.0918095	-4.26304	NOT
ABCA12	1.22215	4.73891	2.34421	0.02064	0.0522704	-4.26394	NOT
IFI44L	1.55531	4.03335	2.26317	0.02535	0.0616659	-4.27372	NOT
DNAJC5B	1.05936	-2.58832	2.0488	0.04257	0.0932479	-4.27694	NOT
ZAP70	1.03709	2.04505	2.15606	0.03299	0.0762245	-4.27938	NOT
ANKRD63	1.22809	-4.76092	2.04668	0.04278	0.0936542	-4.28206	NOT
SLC4A1	1.17245	-3.80665	2.04446	0.043	0.0940399	-4.2832	NOT
PLAG1	1.22059	2.48741	2.17159	0.03177	0.0739669	-4.28444	NOT
LCE2A	1.6064	-4.74	2.04576	0.04287	0.093789	-4.28586	NOT
C11orf87	1.6746	-2.0045	2.03735	0.04372	0.0952008	-4.2994	NOT
HLA-G	1.29711	2.50185	2.15657	0.03295	0.0761405	-4.30464	NOT
NRCAM	1.82131	3.5985	2.20127	0.02955	0.0698407	-4.307	NOT
SLCO6A1	1.19181	-3.49418	2.03201	0.04427	0.0961225	-4.3071	NOT
AKR1E2	1.14203	0.36517	2.06153	0.04132	0.0909677	-4.30762	NOT
SAP25	1.04182	-3.46602	2.0308	0.04439	0.0963043	-4.30949	NOT
UCHL1	2.37973	4.01324	2.19336	0.03013	0.0709701	-4.31148	UP
BIRC7	1.11099	-3.39439	2.02534	0.04496	0.0972671	-4.31995	NOT
TMEM92	1.09145	1.26187	2.08985	0.03865	0.0862355	-4.32438	NOT
MGAT5B	1.08948	-0.576444	2.03045	0.04443	0.0963606	-4.32608	NOT
SYNGR4	1.20728	-2.76305	2.02223	0.04528	0.0977044	-4.32698	NOT
INHBB	1.04494	3.3405	2.22037	0.02819	0.0671349	-4.32723	NOT
PRAC2	1.49674	-4.65416	2.02297	0.0452	0.0975958	-4.32833	NOT
AMDHD1	1.42162	-1.23403	2.02479	0.04501	0.0973684	-4.3287	NOT
AMH	1.43239	-1.06247	2.02499	0.04499	0.0973353	-4.32963	NOT
SCT	1.1651	-2.48303	2.02016	0.0455	0.0981062	-4.33187	NOT
SLC5A10	1.01931	-0.7825	2.01555	0.04599	0.0990504	-4.35119	NOT
SPANXC	1.0244	-5.74642	2.00907	0.04668	0.100259	-4.35784	NOT
SOHLH2	1.56152	-3.28902	2.00525	0.04709	0.100861	-4.35804	NOT
DNAH14	1.20673	0.939361	2.05621	0.04184	0.0919755	-4.35861	NOT
TMEM88B	1.33274	-3.54501	2.00231	0.04741	0.101428	-4.36353	NOT
ASTN2	1.46146	2.55755	2.12515	0.03554	0.0808804	-4.36517	NOT
2023-12-01	1.30516	-0.321634	2.00958	0.04662	0.100165	-4.3684	NOT
ATOH7	1.03588	-4.30698	1.98869	0.04891	0.103904	-4.38967	NOT
IFIT1	1.38282	4.47731	2.25398	0.02593	0.0627901	-4.39406	NOT
ZIC3	1.0504	-5.72271	1.98948	0.04883	0.103753	-4.39477	NOT
ACTL8	1.4675	-2.73438	1.98547	0.04928	0.104527	-4.39599	NOT
MAGEC2	1.8193	-4.88678	1.98574	0.04925	0.104494	-4.4014	NOT
ITGA4	1.00419	2.56402	2.13246	0.03492	0.0798602	-4.40516	NOT
KRTAP11-1	1.08423	-5.69347	1.98342	0.04951	0.104915	-4.40612	NOT
TXNRD1	1.06379	6.94817	2.39426	0.01814	0.0471167	-4.40638	NOT
MORN3	1.28566	0.610503	2.00687	0.04692	0.100662	-4.42374	NOT
PPP2R2B	1.50925	1.07435	1.98472	0.04936	0.104658	-4.48824	NOT
STRA6	1.12295	3.1505	2.11652	0.03628	0.0821367	-4.49291	NOT
DYNC1I1	1.3341	1.62784	2.00573	0.04704	0.100788	-4.51107	NOT
RGS20	1.23048	2.11222	2.02268	0.04523	0.0976142	-4.52553	NOT
SDK2	1.57691	4.31967	2.15178	0.03333	0.076892	-4.55618	NOT
IFIT3	1.0635	5.1666	2.23984	0.02686	0.0646122	-4.5927	NOT
IRX4	1.33861	3.73814	2.08929	0.0387	0.086329	-4.61044	NOT
MAPK8IP2	1.09863	2.83411	2.03464	0.044	0.0956879	-4.6175	NOT
MMP10	2.46778	4.76626	2.05062	0.04239	0.0929291	-4.7013	UP
ARSJ	1.01801	4.08335	2.09689	0.03801	0.0851231	-4.71507	NOT
SYT7	1.14365	3.83655	2.04748	0.0427	0.0935129	-4.74397	NOT
MLLT11	1.00244	3.48486	2.02902	0.04458	0.096599	-4.74472	NOT
MAP1B	1.12192	5.23296	2.15078	0.03341	0.0770285	-4.78518	NOT
ADAM23	1.82075	4.29939	1.99738	0.04795	0.102379	-4.83144	NOT
CHI3L1	1.27328	4.73222	2.04862	0.04259	0.0932759	-4.88441	NOT
IFI44	1.02142	4.6578	2.04275	0.04317	0.0943369	-4.91815	NOT
SDK1	1.13889	4.89386	2.05128	0.04232	0.0928413	-4.92969	NOT
CXCL14	1.42997	8.36266	2.16027	0.03265	0.0755955	-4.93608	NOT
