# Supplementary material for: IGF2BP2-m6A-circMMP9 axis recruits ETS1 to promote TRIM59 transcription in laryngeal squamous cell carcinoma
Source: Sci Rep. 2024 Feb 6;14:3014. doi: 10.1038/s41598-024-53422-4 (PMC10847447; doi:10.1038/s41598-024-53422-4)
Supplement: Supplementary file 5 — Supplementary Information 5. [file 41598_2024_53422_MOESM5_ESM.xls]

## Sheet: RNA-seq
RNA-seq log2FC>1, P<0.001
gene_id	gene_name	description	length	circ_count	NC_count	circ_tpm	NC_tpm	fc	log2fc	pvalue	padjust	significant	regulate	nr	go	KO_id	KO_name	paths	cog	cog_description	pfam	swissprot	entrez
ENSG00000213178	RPL22P1	ribosomal protein L22 pseudogene 1 [Source:HGNC Symbol;Acc:HGNC:17998]	410	1031.32	0	268.33	0	1940.78	10.9224	0	#######	yes	up	XP_036699174.1(60S ribosomal protein L22-like [Balaenoptera musculus])	GO:0022626(cellular_component:cytosolic ribosome); GO:0005634(cellular_component:nucleus); GO:0099577(biological_process:regulation of translation at presynapse, modulating synaptic transmission); GO:1990904(cellular_component:ribonucleoprotein complex); GO:0046632(biological_process:alpha-beta T cell differentiation); GO:0003735(molecular_function:structural constituent of ribosome); GO:0098793(…				3JGKW(J:Translation, ribosomal structure and biogenesis)	3JGKW(Ribosomal protein L22)
ENSG00000257046	SLCO1B3-SLCO1B7	SLCO1B3-SLCO1B7 readthrough [Source:HGNC Symbol;Acc:HGNC:54403]	2451	43.51	0	0.9	0	81.8787	6.35542	0	2.37e-10	yes	up	NP_001358026(SLCO1B3-SLCO1B7 [Homo sapiens])	GO:0015721(biological_process:bile acid and bile salt transport); GO:0043252(biological_process:sodium-independent organic anion transport); GO:0015125(molecular_function:bile acid transmembrane transporter activity); GO:0015347(molecular_function:sodium-independent organic anion transmembrane transporter activity); GO:0005887(cellular_component:integral component of plasma membrane)				3J81H(Q:Secondary metabolites biosynthesis, transport and catabolism)	3J81H(bile acid transmembrane transporter activity)	PF03137(OATP:Organic Anion Transporter Polypeptide (OATP) family); PF07648(Kazal_2:Kazal-type serine protease inhibitor domain); PF07690(MFS_1:Major Facilitator Superfamily); PF00050(Kazal_1:Kazal-type serine protease inhibitor domain)		115000000
ENSG00000183260	ABHD16B	abhydrolase domain containing 16B [Source:HGNC Symbol;Acc:HGNC:16128]	1491	34.6	0	1.27	0	65.1115	6.02484	1.7e-09	2.1e-08	yes	up	NP_542189(protein ABHD16B [Homo sapiens])	GO:0016787(molecular_function:hydrolase activity)				3JBGR(S:Function unknown)	3JBGR(hydrolase activity)	PF00561(Abhydrolase_1:alpha/beta hydrolase fold); PF12146(Hydrolase_4:Serine aminopeptidase, S33)		140701
ENSG00000260097	SPDYE6	speedy/RINGO cell cycle regulator family member E6 [Source:HGNC Symbol;Acc:HGNC:35465]	3151	26.94	0	0.43	0	50.6966	5.66382	1.04e-07	1.14e-06	yes	up	NP_001139682(speedy protein E6 [Homo sapiens])	GO:0019901(molecular_function:protein kinase binding)	K08694	SPDY, RINGO	map04114(Oocyte meiosis); map04914(Progesterone-mediated oocyte maturation)	3J9QC(S:Function unknown)	3J9QC(protein kinase binding)	PF11357(Spy1:Cell cycle regulatory protein)		729597
ENSG00000250365	HEATR5A-DT	HEATR5A divergent transcript [Source:HGNC Symbol;Acc:HGNC:55552]	2231	46.1	1	1.72	0.1	43.3763	5.43884	0	5.34e-11	yes	up	EAW91894.1(hCG2042220, partial [Homo sapiens])	GO:0016746(molecular_function:transferase activity, transferring acyl groups)
ENSG00000277739	5_8S_rRNA	5.8S ribosomal RNA [Source:RFAM;Acc:RF00002]	153	21.43	0	217.94	0.02	40.3277	5.3337	2.24e-06	2.21e-05	yes	up	KAA0708118.1(hypothetical protein E1301_Tti022007 [Triplophysa tibetana])	GO:0003735(molecular_function:structural constituent of ribosome); GO:0005840(cellular_component:ribosome)				3JHAC(S:Function unknown)	3JHAC()
ENSG00000278233	RNA5-8SN2	RNA, 5.8S ribosomal N2 [Source:HGNC Symbol;Acc:HGNC:53521]	153	21.43	0	217.94	0.01	40.3277	5.3337	2.24e-06	2.21e-05	yes	up	KAA0708118.1(hypothetical protein E1301_Tti022007 [Triplophysa tibetana])	GO:0003735(molecular_function:structural constituent of ribosome); GO:0005840(cellular_component:ribosome)				3JHAC(S:Function unknown)	3JHAC()
ENSG00000215032	GNL3LP1	G protein nucleolar 3 like pseudogene 1 [Source:HGNC Symbol;Acc:HGNC:25733]	1643	19.55	0	0.64	0	36.7899	5.20124	6.52e-06	6.16e-05	yes	up	XP_032000650.1(LOW QUALITY PROTEIN: DNA excision repair protein ERCC-8 [Hylobates moloch])	GO:0032091(biological_process:negative regulation of protein binding); GO:0005697(cellular_component:telomerase holoenzyme complex); GO:0005730(cellular_component:nucleolus); GO:0005829(cellular_component:cytosol); GO:0031647(biological_process:regulation of protein stability); GO:0031334(biological_process:positive regulation of protein complex assembly); GO:0032211(biological_process:negative r…				3J5YK(O:Posttranslational modification, protein turnover, chaperones)	3J5YK(positive regulation of protein homodimerization activity)
ENSG00000212643	ZRSR2P1	ZRSR2 pseudogene 1 [Source:HGNC Symbol;Acc:HGNC:12456]	1470	17.46	0	0.65	0	32.8569	5.03812	2.18e-05	0.000196	yes	up	Q15695.2(PUTATIVE PSEUDOGENE: RecName: Full=Putative U2 small nuclear ribonucleoprotein auxiliary factor 35 kDa subunit-related protein 1; AltName: Full=CCCH type zinc finger, RNA-binding motif and serine/arginine rich protein 1; AltName: Full=U2(RNU2) small nuclear RNA auxiliary factor 1-like 1 [Homo sapiens])	GO:0030628(molecular_function:pre-mRNA 3'-splice site binding); GO:0089701(cellular_component:U2AF); GO:0000245(biological_process:spliceosomal complex assembly); GO:0005689(cellular_component:U12-type spliceosomal complex); GO:0046872(molecular_function:metal ion binding); GO:0042802(molecular_function:identical protein binding)				3J8R8(A:RNA processing and modification)	3J8R8(U2 small nuclear ribonucleoprotein auxiliary factor 35 kDa subunit-related protein)
ENSG00000258644	SYNJ2BP-COX16	SYNJ2BP-COX16 readthrough [Source:HGNC Symbol;Acc:HGNC:48350]	929	17.21	0	1.6	0	32.3864	5.01732	2.52e-05	0.000225	yes	up	NP_001189477(SYNJ2BP-COX16 protein isoform 2 [Homo sapiens])	GO:0016021(cellular_component:integral component of membrane); GO:0016020(cellular_component:membrane); GO:0005739(cellular_component:mitochondrion); GO:0031966(cellular_component:mitochondrial membrane); GO:0005743(cellular_component:mitochondrial inner membrane); GO:0005515(molecular_function:protein binding)				3JFMA(S:Function unknown)	3JFMA(SYNJ2BP-COX16 readthrough)	PF00595(PDZ:PDZ domain); PF14138(COX16:Cytochrome c oxidase assembly protein COX16); PF17820(PDZ_6:PDZ domain); PF13180(PDZ_2:PDZ domain)		101000000
ENSG00000283239	KBTBD11-OT1	KBTBD11 overlapping transcript 1 [Source:NCBI gene (formerly Entrezgene);Acc:104266957]	6169	16.29	0	0.13	0	30.6551	4.93806	4.32e-05	0.000378	yes	up	XP_016869492.1(rho guanine nucleotide exchange factor 10 isoform X3 [Homo sapiens])	GO:0016021(cellular_component:integral component of membrane)				3J4IQ(T:Signal transduction mechanisms)	3J4IQ(peripheral nervous system axon ensheathment)	PF03798(TRAM_LAG1_CLN8:TLC domain)
ENSG00000275993	SIK1B	salt inducible kinase 1B (putative) [Source:HGNC Symbol;Acc:HGNC:52389]	4747	16.01	0	0.16	0	30.1282	4.91304	5.09e-05	0.000442	yes	up	XP_016883697(probable serine/threonine-protein kinase SIK1B isoform X1 [Homo sapiens])	GO:0005737(cellular_component:cytoplasm); GO:0006468(biological_process:protein phosphorylation); GO:0031588(cellular_component:nucleotide-activated protein kinase complex); GO:0005634(cellular_component:nucleus); GO:0000287(molecular_function:magnesium ion binding); GO:0004674(molecular_function:protein serine/threonine kinase activity); GO:0042149(biological_process:cellular response to glucose…	K19008	SIK1	map04922(Glucagon signaling pathway)	3J3PW(T:Signal transduction mechanisms)	3J3PW(Serine threonine-protein kinase SIK1)	PF00069(Pkinase:Protein kinase domain); PF07714(PK_Tyr_Ser-Thr:Protein tyrosine and serine/threonine kinase); PF14531(Kinase-like:Kinase-like)		103000000
ENSG00000154479	CCDC173	coiled-coil domain containing 173 [Source:HGNC Symbol;Acc:HGNC:25064]	2153	16	0	0.38	0	30.1094	4.91214	5.12e-05	0.000445	yes	up	XP_011508891(coiled-coil domain-containing protein 173 isoform X1 [Homo sapiens])					3JFSX(S:Function unknown)	3JFSX(Trichohyalin-plectin-homology domain)	PF13868(TPH:Trichohyalin-plectin-homology domain)		129881
ENSG00000258984	UBE2F-SCLY	UBE2F-SCLY readthrough (NMD candidate) [Source:HGNC Symbol;Acc:HGNC:48339]	951	15.16	0	0.26	0	28.5286	4.83434	8.41e-05	0.000715	yes	up	XP_038314169.1(NEDD8-conjugating enzyme UBE2F isoform X3 [Canis lupus familiaris])					3J9A3(O:Posttranslational modification, protein turnover, chaperones)	3J9A3(Belongs to the ubiquitin-conjugating enzyme family)	PF00179(UQ_con:Ubiquitin-conjugating enzyme)
ENSG00000197584	KCNMB2	potassium calcium-activated channel subfamily M regulatory beta subunit 2 [Source:HGNC Symbol;Acc:HGNC:6286]	2552	15	0	0.34	0	28.2275	4.81903	9.24e-05	0.000784	yes	up	NP_005823(calcium-activated potassium channel subunit beta-2 [Homo sapiens])	GO:0006813(biological_process:potassium ion transport); GO:0015459(molecular_function:potassium channel regulator activity); GO:0019228(biological_process:neuronal action potential); GO:0019229(biological_process:regulation of vasoconstriction); GO:0008076(cellular_component:voltage-gated potassium channel complex); GO:0005513(biological_process:detection of calcium ion); GO:0005887(cellular_comp…	K04938	KCNMB2	map04911(Insulin secretion); map04270(Vascular smooth muscle contraction); map04022(cGMP-PKG signaling pathway)	3J733(P:Inorganic ion transport and metabolism)	3J733(detection of calcium ion)	PF03185(CaKB:Calcium-activated potassium channel, beta subunit); PF09303(KcnmB2_inactiv:KCNMB2, ball and chain domain); PF12780(AAA_8:P-loop containing dynein motor region D4); PF09334(tRNA-synt_1g:tRNA synthetases class I (M))		10242
ENSG00000259826	CDK13-DT	CDK13 divergent transcript [Source:HGNC Symbol;Acc:HGNC:55407]	2234	21	1	0.48	0.02	19.7593	4.30446	6.26e-06	5.93e-05	yes	up	XP_034821340.1(translation initiation factor IF-2-like [Pan paniscus])					3JMZW(S:Function unknown); 3JKBE(S:Function unknown); 3J316(T:Signal transduction mechanisms)	3JMZW(); 3JKBE(Pfam:GVQW); 3J316(cyclin-dependent kinase 13)
ENSG00000159915	ZNF233	zinc finger protein 233 [Source:HGNC Symbol;Acc:HGNC:30946]	2757	25	2	1.3	0.13	11.7615	3.556	3.56e-06	3.45e-05	yes	up	XP_024307256.1(zinc finger protein 233 isoform X1 [Homo sapiens])	GO:0006355(biological_process:regulation of transcription, DNA-templated)				3JG2F(K:Transcription); 3JB72(S:Function unknown)	3JG2F(Zinc-finger of C2H2 type); 3JB72(krueppel associated box)	PF13465(zf-H2C2_2:Zinc-finger double domain); PF00096(zf-C2H2:Zinc finger, C2H2 type); PF01352(KRAB:KRAB box); PF12171(zf-C2H2_jaz:Zinc-finger double-stranded RNA-binding); PF13894(zf-C2H2_4:C2H2-type zinc finger); PF12874(zf-met:Zinc-finger of C2H2 type)
ENSG00000273730	5_8S_rRNA	5.8S ribosomal RNA [Source:RFAM;Acc:RF00002]	153	51504.5	4305.22	749.97	736.11	11.2565	3.49268	0	0	yes	up	KAA0708118.1(hypothetical protein E1301_Tti022007 [Triplophysa tibetana])	GO:0003735(molecular_function:structural constituent of ribosome); GO:0005840(cellular_component:ribosome)				3JHAC(S:Function unknown)	3JHAC()
ENSG00000181785	OR5AS1	olfactory receptor family 5 subfamily AS member 1 [Source:HGNC Symbol;Acc:HGNC:15261]	7860	25.04	2.14	0.15	0.01	11.0096	3.46069	4.43e-06	4.25e-05	yes	up	NP_001001921.1(olfactory receptor 5AS1 [Homo sapiens])	GO:0005549(molecular_function:odorant binding); GO:0004930(molecular_function:G-protein coupled receptor activity); GO:0007608(biological_process:sensory perception of smell); GO:0016021(cellular_component:integral component of membrane); GO:0005886(cellular_component:plasma membrane); GO:0004984(molecular_function:olfactory receptor activity); GO:0007186(biological_process:G-protein coupled rece…	K04257	OLFR	map04740(Olfactory transduction)	3J1NW(T:Signal transduction mechanisms); 3JJ5B(S:Function unknown)	3J1NW(Olfactory receptor); 3JJ5B(Reverse transcriptase (RNA-dependent DNA polymerase))	PF13853(7tm_4:Olfactory receptor); PF00001(7tm_1:7 transmembrane receptor (rhodopsin family))		219447
ENSG00000206559	ZCWPW2	zinc finger CW-type and PWWP domain containing 2 [Source:HGNC Symbol;Acc:HGNC:23574]	3357	19.06	1.66	0.28	0.11	10.8035	3.43343	6.55e-05	0.000563	yes	up	NP_001311099(zinc finger CW-type PWWP domain protein 2 isoform b [Homo sapiens])	GO:0008270(molecular_function:zinc ion binding)	K24690	ZCWPW2		3J4EG(S:Function unknown)	3J4EG(CW-type Zinc Finger)	PF07496(zf-CW:CW-type Zinc Finger); PF00855(PWWP:PWWP domain)		152098
ENSG00000205809	KLRC2	killer cell lectin like receptor C2 [Source:HGNC Symbol;Acc:HGNC:6375]	1211	47.29	4.23	2.37	0.37	10.5191	3.39495	4e-10	4.96e-09	yes	up	QSG30230.1(NKG2C [Homo sapiens])	GO:0016021(cellular_component:integral component of membrane); GO:0030246(molecular_function:carbohydrate binding)	K24233	KLRC2_3, NKG2C_E	map04650(Natural killer cell mediated cytotoxicity); map04612(Antigen processing and presentation)	3JDZP(S:Function unknown)	3JDZP(MHC class I protein complex binding)	PF00059(Lectin_C:Lectin C-type domain); PF05473(UL45:UL45 protein, carbohydrate-binding C-type lectin-like)		3822
ENSG00000215417	MIR17HG	miR-17-92a-1 cluster host gene [Source:HGNC Symbol;Acc:HGNC:23564]	2845	41	4	2.48	0.23	9.64441	3.26969	9.7e-09	1.14e-07	yes	up	Q75NE6.1(RecName: Full=Putative microRNA 17 host gene protein; AltName: Full=Putative microRNA host gene 1 protein [Homo sapiens])	GO:0035195(biological_process:gene silencing by miRNA)
ENSG00000269897	COMMD3-BMI1	COMMD3-BMI1 readthrough [Source:HGNC Symbol;Acc:HGNC:48326]	1419	68.21	6.82	6.08	0.89	9.41056	3.23428	0	2.76e-12	yes	up	NP_001190991(COMMD3-BMI1 read-through protein [Homo sapiens])	GO:0006814(biological_process:sodium ion transport)	K11459	PCGF4, BMI1	map04550(Signaling pathways regulating pluripotency of stem cells); map05206(MicroRNAs in cancer); map05202(Transcriptional misregulation in cancer)	3J7XX(O:Posttranslational modification, protein turnover, chaperones)	3J7XX(regulation of adaxial/abaxial pattern formation)	PF13923(zf-C3HC4_2:Zinc finger, C3HC4 type (RING finger)); PF16207(RAWUL:RAWUL domain RING finger- and WD40-associated ubiquitin-like); PF16207(RAWUL:RAWUL domain RING finger- and WD40-associated ubiquitin-like); PF00097(zf-C3HC4:Zinc finger, C3HC4 type (RING finger)); PF13639(zf-RING_2:Ring finger domain); PF13920(zf-C3HC4_3:Zinc finger, C3HC4 type (RING finger)); PF12678(zf-rbx1:RING-H2 zinc fi…		101000000
ENSG00000009724	MASP2	MBL associated serine protease 2 [Source:HGNC Symbol;Acc:HGNC:6902]	2455	27	3	0.56	0.06	8.46826	3.08207	5.82e-06	5.53e-05	yes	up	NP_006601(mannan-binding lectin serine protease 2 isoform 1 preproprotein [Homo sapiens])	GO:0004252(molecular_function:serine-type endopeptidase activity); GO:0070062(cellular_component:extracellular exosome); GO:0048306(molecular_function:calcium-dependent protein binding); GO:0005615(cellular_component:extracellular space); GO:0005576(cellular_component:extracellular region); GO:0006956(biological_process:complement activation); GO:0005509(molecular_function:calcium ion binding); G…	K03993	MASP2	map05150(Staphylococcus aureus infection); map04610(Complement and coagulation cascades)	3J75H(T:Signal transduction mechanisms)	3J75H(complement component C4b binding)	PF00084(Sushi:Sushi repeat (SCR repeat)); PF00089(Trypsin:Trypsin); PF07645(EGF_CA:Calcium-binding EGF domain); PF00431(CUB:CUB domain); PF14670(FXa_inhibition:Coagulation Factor Xa inhibitory site)		10747
ENSG00000132530	XAF1	XIAP associated factor 1 [Source:HGNC Symbol;Acc:HGNC:30932]	3417	50	5.83	1.05	0.09	8.06962	3.0125	1e-09	1.31e-08	yes	up	NP_001340065(XIAP-associated factor 1 isoform 4 [Homo sapiens])	GO:0005829(cellular_component:cytosol); GO:0006915(biological_process:apoptotic process); GO:0005739(cellular_component:mitochondrion); GO:0060337(biological_process:type I interferon signaling pathway); GO:0035456(biological_process:response to interferon-beta); GO:0005634(cellular_component:nucleus); GO:0008270(molecular_function:zinc ion binding)				3JC0U(S:Function unknown)	3JC0U(response to interferon-beta)	PF18608(XAF1_C:XIAP-associated factor 1 C-terminal domain)		54739
ENSG00000270641	TSIX	TSIX transcript, XIST antisense RNA [Source:HGNC Symbol;Acc:HGNC:12377]	37027	51.28	6.07	0.06	0.01	7.94897	2.99077	7e-10	9.27e-09	yes	up	AAB26734.1(reverse transcriptase homolog, partial [Homo sapiens])	GO:0015074(biological_process:DNA integration); GO:0016779(molecular_function:nucleotidyltransferase activity); GO:0004523(molecular_function:RNA-DNA hybrid ribonuclease activity); GO:0003676(molecular_function:nucleic acid binding)				3JJNX(S:Function unknown); 3JJW5(L:Replication, recombination and repair); 3J4IX(O:Posttranslational modification, protein turnover, chaperones)	3JJNX(); 3JJW5(His(2)-Cys(2) zinc finger); 3J4IX(genomic stop codons)
ENSG00000225101	OR52K3P	olfactory receptor family 52 subfamily K member 3 pseudogene [Source:HGNC Symbol;Acc:HGNC:15224]	2200	23	3	1.59	0.21	7.2137	2.85074	5.63e-05	0.000487	yes	up	XP_012312248.1(olfactory receptor 52K2-like [Aotus nancymaae])	GO:0004930(molecular_function:G-protein coupled receptor activity); GO:0005886(cellular_component:plasma membrane); GO:0016021(cellular_component:integral component of membrane); GO:0004984(molecular_function:olfactory receptor activity)				3J9R1(T:Signal transduction mechanisms)	3J9R1(olfactory receptor activity)
ENSG00000154263	ABCA10	ATP binding cassette subfamily A member 10 [Source:HGNC Symbol;Acc:HGNC:30]	6362	48.26	7	0.43	0.08	6.48696	2.69754	1.43e-08	1.66e-07	yes	up	NP_525021(ATP-binding cassette sub-family A member 10 [Homo sapiens])	GO:0005319(molecular_function:lipid transporter activity); GO:0042626(molecular_function:ATPase activity, coupled to transmembrane movement of substances); GO:0043231(cellular_component:intracellular membrane-bounded organelle); GO:0006869(biological_process:lipid transport); GO:0016021(cellular_component:integral component of membrane); GO:0016887(molecular_function:ATPase activity); GO:0005524(…	K05652	ABCA10	map02010(ABC transporters)	3J91N(I:Lipid transport and metabolism)	3J91N(ATP-binding cassette sub-family A)	PF00005(ABC_tran:ABC transporter); PF12698(ABC2_membrane_3:ABC-2 family transporter protein); PF13304(AAA_21:AAA domain, putative AbiEii toxin, Type IV TA system); PF03193(RsgA_GTPase:RsgA GTPase); PF01061(ABC2_membrane:ABC-2 type transporter); PF13555(AAA_29:P-loop containing region of AAA domain); PF13476(AAA_23:AAA domain); PF02463(SMC_N:RecF/RecN/SMC N terminal domain); PF13558(SbcCD_C:Putati…		10349
ENSG00000180581	SRP9P1	signal recognition particle 9 pseudogene 1 [Source:HGNC Symbol;Acc:HGNC:23402]	261	94.66	13.76	91.9	18.12	6.47291	2.69441	0	3.57e-14	yes	up	NP_001233507.1(signal recognition particle 9 kDa protein [Pan troglodytes])	GO:0005786(cellular_component:signal recognition particle, endoplasmic reticulum targeting); GO:0045900(biological_process:negative regulation of translational elongation); GO:0008312(molecular_function:7S RNA binding); GO:0006614(biological_process:SRP-dependent cotranslational protein targeting to membrane)				3JHCQ(U:Intracellular trafficking, secretion, and vesicular transport); 3JPZS(U:Intracellular trafficking, secretion, and vesicular transport)	3JHCQ(Signal recognition particle 9 kDa protein (SRP9)); 3JPZS(Signal-recognition-particle assembly has a crucial role in targeting secretory proteins to the rough endoplasmic reticulum membrane. SRP9 together with SRP14 and the Alu portion of the SRP RNA, constitutes the elongation arrest domain of SRP. The complex of SRP9 and SRP14 is required for SRP RNA binding)
ENSG00000231245	C1DP1	C1D nuclear receptor corepressor pseudogene 1 [Source:HGNC Symbol;Acc:HGNC:31465]	402	41.34	6.04	11.25	1.91	6.43999	2.68706	1.64e-07	1.76e-06	yes	up	NP_001125429.1(nuclear nucleic acid-binding protein C1D [Pongo abelii])	GO:0005737(cellular_component:cytoplasm); GO:0006364(biological_process:rRNA processing); GO:0005730(cellular_component:nucleolus); GO:0003723(molecular_function:RNA binding); GO:0003677(molecular_function:DNA binding)				3J2B9(L:Replication, recombination and repair)	3J2B9(rRNA processing)
ENSG00000081665	ZNF506	zinc finger protein 506 [Source:HGNC Symbol;Acc:HGNC:23780]	4095	25	4	0.5	0.05	5.88074	2.556	7.42e-05	0.000634	yes	up	NP_001092739.1(zinc finger protein 506 isoform 1 [Homo sapiens])	GO:0005730(cellular_component:nucleolus); GO:0046872(molecular_function:metal ion binding); GO:0000981(molecular_function:RNA polymerase II transcription factor activity, sequence-specific DNA binding); GO:0003677(molecular_function:DNA binding)	K09228	KRAB	map05168(Herpes simplex virus 1 infection)	3JAMA(K:Transcription)	3JAMA(nucleic acid binding)	PF00096(zf-C2H2:Zinc finger, C2H2 type); PF13912(zf-C2H2_6:C2H2-type zinc finger); PF01352(KRAB:KRAB box); PF13465(zf-H2C2_2:Zinc-finger double domain); PF13894(zf-C2H2_4:C2H2-type zinc finger); PF01286(XPA_N:XPA protein N-terminal); PF18439(zf_UBZ:Ubiquitin-Binding Zinc Finger); PF09723(Zn-ribbon_8:Zinc ribbon domain); PF16622(zf-C2H2_11:zinc-finger C2H2-type); PF13451(zf-trcl:Probable zinc-ribb…		440515
ENSG00000101230	ISM1	isthmin 1 [Source:HGNC Symbol;Acc:HGNC:16213]	3090	25	4	0.4	0.06	5.88074	2.556	7.42e-05	0.000634	yes	up	XP_016883169(isthmin-1 isoform X1 [Homo sapiens])	GO:0005576(cellular_component:extracellular region); GO:0016525(biological_process:negative regulation of angiogenesis)	K24435	ISM		3JBJ4(W:Extracellular structures)	3JBJ4(Adhesion-associated domain present in MUC4 and other proteins)	PF00090(TSP_1:Thrombospondin type 1 domain); PF03782(AMOP:AMOP domain)		140862
ENSG00000213860	RPL21P75	ribosomal protein L21 pseudogene 75 [Source:HGNC Symbol;Acc:HGNC:36460]	483	260.99	42.35	48.25	8.62	5.79859	2.5357	0	1.26e-35	yes	up	NP_000973.2(60S ribosomal protein L21 [Homo sapiens])	GO:0003735(molecular_function:structural constituent of ribosome); GO:0006412(biological_process:translation); GO:0022625(cellular_component:cytosolic large ribosomal subunit)				3J6T7(J:Translation, ribosomal structure and biogenesis)	3J6T7(structural constituent of ribosome)
ENSG00000173258	ZNF483	zinc finger protein 483 [Source:HGNC Symbol;Acc:HGNC:23384]	14694	41.02	7	0.28	0.02	5.51378	2.46304	6.68e-07	6.87e-06	yes	up	NP_597721(zinc finger protein 483 isoform a [Homo sapiens])	GO:0005634(cellular_component:nucleus); GO:0046872(molecular_function:metal ion binding); GO:0000981(molecular_function:RNA polymerase II transcription factor activity, sequence-specific DNA binding); GO:0003677(molecular_function:DNA binding)	K09229	ZKSCAN		3JA0D(K:Transcription)	3JA0D(leucine rich region)	PF00096(zf-C2H2:Zinc finger, C2H2 type); PF02023(SCAN:SCAN domain); PF01352(KRAB:KRAB box); PF13465(zf-H2C2_2:Zinc-finger double domain); PF13894(zf-C2H2_4:C2H2-type zinc finger); PF16622(zf-C2H2_11:zinc-finger C2H2-type); PF09723(Zn-ribbon_8:Zinc ribbon domain); PF13912(zf-C2H2_6:C2H2-type zinc finger); PF12171(zf-C2H2_jaz:Zinc-finger double-stranded RNA-binding); PF18439(zf_UBZ:Ubiquitin-Bindin…		158399
ENSG00000205045	SLFN12L	schlafen family member 12 like [Source:HGNC Symbol;Acc:HGNC:33920]	13219	28.13	5	0.11	0.02	5.2936	2.40425	4.93e-05	0.000429	yes	up	NP_001182719(schlafen family member 12-like isoform 2 [Homo sapiens])	GO:0016021(cellular_component:integral component of membrane); GO:0005524(molecular_function:ATP binding)	K24457	SLFN12, SLFN12L		3J1WC(S:Function unknown)	3J1WC(ATP binding)	PF04326(AlbA_2:Putative DNA-binding domain); PF17057(B3R:Poxviridae B3 protein)		101000000
ENSG00000133640	LRRIQ1	leucine rich repeats and IQ motif containing 1 [Source:HGNC Symbol;Acc:HGNC:25708]	5414	95	17	1.07	0.33	5.25807	2.39453	0	1.55e-12	yes	up	NP_001073379(leucine-rich repeat and IQ domain-containing protein 1 [Homo sapiens])	GO:0005515(molecular_function:protein binding)				3J46H(T:Signal transduction mechanisms)	3J46H(leucine-rich repeat and IQ domain-containing protein 1)	PF00612(IQ:IQ calmodulin-binding motif); PF12799(LRR_4:Leucine Rich repeats (2 copies)); PF13855(LRR_8:Leucine rich repeat)		84125
ENSG00000180723	OR51A9P	olfactory receptor family 51 subfamily A member 9 pseudogene [Source:HGNC Symbol;Acc:HGNC:15190]	911	27	5	1.84	0.34	5.08096	2.3451	8.9e-05	0.000756	yes	up	XP_017388328.1(olfactory receptor 51I2-like [Cebus imitator])	GO:0004930(molecular_function:G-protein coupled receptor activity); GO:0005886(cellular_component:plasma membrane); GO:0016021(cellular_component:integral component of membrane); GO:0004984(molecular_function:olfactory receptor activity)				3J4K0(T:Signal transduction mechanisms)	3J4K0(Olfactory receptor)
ENSG00000273294	C1QTNF3-AMACR	C1QTNF3-AMACR readthrough (NMD candidate) [Source:HGNC Symbol;Acc:HGNC:49198]	3424	29.58	5.48	0.43	0.08	5.0789	2.34451	4.11e-05	0.000361	yes	up	BAD92498.1(C1q and tumor necrosis factor related protein 3 variant, partial [Homo sapiens])	GO:0005576(cellular_component:extracellular region); GO:0005581(cellular_component:collagen trimer)				3J522(I:Lipid transport and metabolism)	3J522(Alpha-methylacyl-CoA racemase)	PF00386(C1q:C1q domain); PF01391(Collagen:Collagen triple helix repeat (20 copies))
ENSG00000198121	LPAR1	lysophosphatidic acid receptor 1 [Source:HGNC Symbol;Acc:HGNC:3166]	2687	36	7	0.59	0.11	4.83901	2.27471	8.87e-06	8.26e-05	yes	up	NP_001392(lysophosphatidic acid receptor 1 [Homo sapiens])	GO:0000187(biological_process:activation of MAPK activity); GO:0022038(biological_process:corpus callosum development); GO:0032060(biological_process:bleb assembly); GO:0043951(biological_process:negative regulation of cAMP-mediated signaling); GO:0060999(biological_process:positive regulation of dendritic spine development); GO:0070915(molecular_function:lysophosphatidic acid receptor activity);…	K04289	LPAR1, EDG2	map04810(Regulation of actin cytoskeleton); map05200(Pathways in cancer); map04015(Rap1 signaling pathway); map04540(Gap junction); map04080(Neuroactive ligand-receptor interaction); map05130(Pathogenic Escherichia coli infection); map04072(Phospholipase D signaling pathway); map04151(PI3K-Akt signaling pathway)	3J29V(T:Signal transduction mechanisms)	3J29V(cellular response to 1-oleoyl-sn-glycerol 3-phosphate)	PF00001(7tm_1:7 transmembrane receptor (rhodopsin family))		1902
ENSG00000106823	ECM2	extracellular matrix protein 2 [Source:HGNC Symbol;Acc:HGNC:3154]	3185	46	9	0.72	0.13	4.80914	2.26578	5.43e-07	5.63e-06	yes	up	NP_001184224(extracellular matrix protein 2 isoform 2 precursor [Homo sapiens])	GO:0005178(molecular_function:integrin binding); GO:0005614(cellular_component:interstitial matrix); GO:0010811(biological_process:positive regulation of cell-substrate adhesion); GO:0070052(molecular_function:collagen V binding); GO:0031012(cellular_component:extracellular matrix); GO:0007160(biological_process:cell-matrix adhesion); GO:0030198(biological_process:extracellular matrix organizatio…	K08119	ECM2		3J8RG(S:Function unknown)	3J8RG(collagen V binding)	PF00093(VWC:von Willebrand factor type C domain); PF13855(LRR_8:Leucine rich repeat); PF12799(LRR_4:Leucine Rich repeats (2 copies)); PF13306(LRR_5:BspA type Leucine rich repeat region (6 copies)); PF00560(LRR_1:Leucine Rich Repeat); PF14828(Amnionless:Amnionless)		1842
ENSG00000257529	RPL36A-HNRNPH2	RPL36A-HNRNPH2 readthrough [Source:HGNC Symbol;Acc:HGNC:48349]	562	5656.07	1123.79	805.13	173.99	4.73567	2.24357	0	0	yes	up	NP_001186902(RPL36A-HNRNPH2 protein isoform a [Homo sapiens])	GO:0005783(cellular_component:endoplasmic reticulum); GO:0022625(cellular_component:cytosolic large ribosomal subunit); GO:0005829(cellular_component:cytosol); GO:0003735(molecular_function:structural constituent of ribosome); GO:0005886(cellular_component:plasma membrane); GO:0006412(biological_process:translation)	K02929	RP-L44e, RPL44	map03010(Ribosome)	3JGI5(J:Translation, ribosomal structure and biogenesis)	3JGI5(ribosomal protein)	PF00935(Ribosomal_L44:Ribosomal protein L44)		101000000
ENSG00000168497	CAVIN2	caveolae associated protein 2 [Source:HGNC Symbol;Acc:HGNC:10690]	3054	30	6	0.49	0.09	4.70459	2.23407	6.03e-05	0.00052	yes	up	NP_004648(caveolae-associated protein 2 [Homo sapiens])	GO:0005737(cellular_component:cytoplasm); GO:0045121(cellular_component:membrane raft); GO:0015629(cellular_component:actin cytoskeleton); GO:0005080(molecular_function:protein kinase C binding); GO:0005829(cellular_component:cytosol); GO:0005543(molecular_function:phospholipid binding); GO:0005654(cellular_component:nucleoplasm); GO:0005901(cellular_component:caveola); GO:0097320(biological_proc…				3JA0V(S:Function unknown)	3JA0V(plasma membrane tubulation)	PF15237(PTRF_SDPR:PTRF/SDPR family)		8436
ENSG00000274276	CBSL	cystathionine beta-synthase like [Source:HGNC Symbol;Acc:HGNC:51829]	1992	185.57	37.29	3.74	0.68	4.68239	2.22724	0	5.61e-22	yes	up	NP_001340944(cystathionine beta-synthase-like protein isoform b [Homo sapiens])	GO:0005737(cellular_component:cytoplasm); GO:0050667(biological_process:homocysteine metabolic process); GO:0020037(molecular_function:heme binding); GO:0019346(biological_process:transsulfuration); GO:0005634(cellular_component:nucleus); GO:0004122(molecular_function:cystathionine beta-synthase activity); GO:0004124(molecular_function:cysteine synthase activity); GO:0070814(biological_process:hy…	K01697	CBS	map00270(Cysteine and methionine metabolism); map00260(Glycine, serine and threonine metabolism)	3J8K4(E:Amino acid transport and metabolism)	3J8K4(cysteine biosynthetic process from serine)	PF00571(CBS:CBS domain); PF00291(PALP:Pyridoxal-phosphate dependent enzyme)		103000000
ENSG00000140993	TIGD7	tigger transposable element derived 7 [Source:HGNC Symbol;Acc:HGNC:18331]	3421	38.66	7.89	0.56	0.14	4.61038	2.20488	6.26e-06	5.93e-05	yes	up	NP_149985(tigger transposable element-derived protein 7 [Homo sapiens])	GO:0005634(cellular_component:nucleus); GO:0003677(molecular_function:DNA binding)				3J50M(B:Chromatin structure and dynamics); 3J50M(D:Cell cycle control, cell division, chromosome partitioning)	3J50M(Putative DNA-binding domain in centromere protein B, mouse jerky and transposases.); 3J50M(Putative DNA-binding domain in centromere protein B, mouse jerky and transposases.)	PF03184(DDE_1:DDE superfamily endonuclease); PF03221(HTH_Tnp_Tc5:Tc5 transposase DNA-binding domain); PF04218(CENP-B_N:CENP-B N-terminal DNA-binding domain)		91151
ENSG00000249931	GOLGA8K	golgin A8 family member K [Source:HGNC Symbol;Acc:HGNC:38652]	5174	31.43	6.67	0.29	0.09	4.43374	2.14852	6.13e-05	0.000528	yes	up	NP_001269422(golgin subfamily A member 8K [Homo sapiens])	GO:0005801(cellular_component:cis-Golgi network); GO:0005794(cellular_component:Golgi apparatus); GO:0007030(biological_process:Golgi organization); GO:0032580(cellular_component:Golgi cisterna membrane); GO:0000137(cellular_component:Golgi cis cisterna)				3J8AB(S:Function unknown)	3J8AB(Golgin subfamily A member)	PF15070(GOLGA2L5:Putative golgin subfamily A member 2-like protein 5); PF19046(GM130_C:GM130 C-terminal binding motif)		653125
ENSG00000248489	CHD1-DT	CHD1 divergent transcript [Source:HGNC Symbol;Acc:HGNC:52907]	2153	49.25	10.48	1.35	0.93	4.42178	2.14463	5.41e-07	5.61e-06	yes	up	AHN53423.1(endonuclease, partial [Nuttalliella namaqua])	GO:0006310(biological_process:DNA recombination); GO:0032199(biological_process:reverse transcription involved in RNA-mediated transposition); GO:0032197(biological_process:transposition, RNA-mediated); GO:0009036(molecular_function:Type II site-specific deoxyribonuclease activity); GO:0090305(biological_process:nucleic acid phosphodiester bond hydrolysis); GO:0003964(molecular_function:RNA-direc…				3JQBZ(K:Transcription); 3JJ5B(S:Function unknown); 3JF0N(S:Function unknown)	3JQBZ(Reverse transcriptase (RNA-dependent DNA polymerase)); 3JJ5B(Reverse transcriptase (RNA-dependent DNA polymerase)); 3JF0N()
ENSG00000165730	STOX1	storkhead box 1 [Source:HGNC Symbol;Acc:HGNC:23508]	3630	42	9	0.61	0.17	4.39095	2.13453	3.95e-06	3.81e-05	yes	up	XP_011537756(storkhead-box protein 1 isoform X1 [Homo sapiens])	GO:0033138(biological_process:positive regulation of peptidyl-serine phosphorylation); GO:1901858(biological_process:regulation of mitochondrial DNA metabolic process); GO:0010800(biological_process:positive regulation of peptidyl-threonine phosphorylation); GO:0010629(biological_process:negative regulation of gene expression); GO:0010628(biological_process:positive regulation of gene expression)…				3J6D8(S:Function unknown)	3J6D8(Storkhead box 1)	PF10264(Stork_head:Winged helix Storkhead-box1 domain)		219736
ENSG00000016082	ISL1	ISL LIM homeobox 1 [Source:HGNC Symbol;Acc:HGNC:6132]	2394	54	12	1.15	0.29	4.23413	2.08207	2.61e-07	2.77e-06	yes	up	NP_002193(insulin gene enhancer protein ISL-1 [Homo sapiens])	GO:0005737(cellular_component:cytoplasm); GO:0060913(biological_process:cardiac cell fate determination); GO:0031103(biological_process:axon regeneration); GO:0005634(cellular_component:nucleus); GO:0001228(molecular_function:transcriptional activator activity, RNA polymerase II transcription regulatory region sequence-specific binding); GO:0001158(molecular_function:enhancer sequence-specific DN…	K09370	ISL1	map04550(Signaling pathways regulating pluripotency of stem cells)	3JA5B(K:Transcription)	3JA5B(positive regulation of granulocyte colony-stimulating factor production)	PF00412(LIM:LIM domain); PF00046(Homeodomain:Homeodomain); PF05920(Homeobox_KN:Homeobox KN domain)		3670
ENSG00000111291	GPRC5D	G protein-coupled receptor class C group 5 member D [Source:HGNC Symbol;Acc:HGNC:13310]	1038	46	11	4.43	0.76	3.93475	1.97627	4.33e-06	4.16e-05	yes	up	NP_061124(G-protein coupled receptor family C group 5 member D [Homo sapiens])	GO:0043235(cellular_component:receptor complex); GO:0004930(molecular_function:G-protein coupled receptor activity); GO:0043231(cellular_component:intracellular membrane-bounded organelle); GO:0016021(cellular_component:integral component of membrane); GO:0005886(cellular_component:plasma membrane); GO:0030295(molecular_function:protein kinase activator activity); GO:0070062(cellular_component:ex…	K04621	GPRC5D		3JBV4(S:Function unknown)	3JBV4(G-protein coupled receptor activity)	PF00003(7tm_3:7 transmembrane sweet-taste receptor of 3 GCPR)		55507
ENSG00000046653	GPM6B	glycoprotein M6B [Source:HGNC Symbol;Acc:HGNC:4461]	3118	49.27	12	0.67	0.29	3.86325	1.94982	2.43e-06	2.39e-05	yes	up	NP_001001995(neuronal membrane glycoprotein M6-b isoform 1 [Homo sapiens])	GO:0051612(biological_process:negative regulation of serotonin uptake); GO:0007399(biological_process:nervous system development); GO:0016021(cellular_component:integral component of membrane); GO:0032956(biological_process:regulation of actin cytoskeleton organization); GO:0051893(biological_process:regulation of focal adhesion assembly); GO:0001503(biological_process:ossification); GO:0005886(c…				3J557(S:Function unknown)	3J557(negative regulation of serotonin uptake)	PF01275(Myelin_PLP:Myelin proteolipid protein (PLP or lipophilin))		2824
ENSG00000198707	CEP290	centrosomal protein 290 [Source:HGNC Symbol;Acc:HGNC:29021]	8696	564.64	138.01	7.79	1.41	3.84958	1.9447	0	2.68e-55	yes	up	XP_011537061.1(centrosomal protein of 290 kDa isoform X3 [Homo sapiens])	GO:0005737(cellular_component:cytoplasm); GO:0005856(cellular_component:cytoskeleton); GO:0030030(biological_process:cell projection organization); GO:0042995(cellular_component:cell projection)				3J1JA(S:Function unknown)	3J1JA(otic vesicle formation)	PF16574(CEP209_CC5:Coiled-coil region of centrosome protein CE290)
ENSG00000288596	C8orf44	chromosome 8 open reading frame 44 [Source:HGNC Symbol;Acc:HGNC:25646]	1835	62.95	15.39	2.69	0.74	3.84865	1.94435	1.05e-07	1.14e-06	yes	up	NP_062553.1()	GO:0005654(cellular_component:nucleoplasm)	K13304	SGK3	map04068(FoxO signaling pathway); map04151(PI3K-Akt signaling pathway)	3JIEB(S:Function unknown); 3JMHZ(S:Function unknown)	3JIEB(); 3JMHZ()			23678
ENSG00000035115	SH3YL1	SH3 and SYLF domain containing 1 [Source:HGNC Symbol;Acc:HGNC:29546]	2064	129	32	4.89	1.1	3.79307	1.92337	0	6.51e-13	yes	up	NP_056492.2(SH3 domain-containing YSC84-like protein 1 isoform 1 [Homo sapiens])	GO:0035091(molecular_function:phosphatidylinositol binding); GO:0006661(biological_process:phosphatidylinositol biosynthetic process); GO:0019902(molecular_function:phosphatase binding); GO:0032587(cellular_component:ruffle membrane); GO:1900027(biological_process:regulation of ruffle assembly)	K20523	SH3YL1		3J730(T:Signal transduction mechanisms)	3J730(regulation of ruffle assembly)	PF04366(Ysc84:Las17-binding protein actin regulator); PF00018(SH3_1:SH3 domain); PF14604(SH3_9:Variant SH3 domain); PF07653(SH3_2:Variant SH3 domain)		26751
ENSG00000162814	SPATA17	spermatogenesis associated 17 [Source:HGNC Symbol;Acc:HGNC:25184]	5798	44	11	1.48	0.72	3.76367	1.91214	1.1e-05	0.000101	yes	up	NP_620151(spermatogenesis-associated protein 17 [Homo sapiens])	GO:0005737(cellular_component:cytoplasm); GO:0005516(molecular_function:calmodulin binding)				3J84G(Z:Cytoskeleton)	3J84G(spermatogenesis-associated protein 17)	PF00612(IQ:IQ calmodulin-binding motif)		128153
ENSG00000133739	LRRCC1	leucine rich repeat and coiled-coil centrosomal protein 1 [Source:HGNC Symbol;Acc:HGNC:29373]	3726	290	73	4.22	1.04	3.73789	1.90223	0	7.13e-28	yes	up	NP_001336565(leucine-rich repeat and coiled-coil domain-containing protein 1 isoform 2 [Homo sapiens])	GO:0005737(cellular_component:cytoplasm); GO:0005813(cellular_component:centrosome); GO:0051301(biological_process:cell division); GO:0007049(biological_process:cell cycle); GO:0005814(cellular_component:centriole)	K16475	LRRCC1, CLERC		3J8K3(T:Signal transduction mechanisms)	3J8K3(cell division)	PF12799(LRR_4:Leucine Rich repeats (2 copies)); PF13855(LRR_8:Leucine rich repeat); PF14580(LRR_9:Leucine-rich repeat)		85444
ENSG00000117020	AKT3	AKT serine/threonine kinase 3 [Source:HGNC Symbol;Acc:HGNC:393]	1583	50.19	12.74	0.78	0.16	3.7068	1.89017	3.17e-06	3.08e-05	yes	up	NP_001357003(RAC-gamma serine/threonine-protein kinase isoform 1 [Homo sapiens])	GO:1905564(biological_process:positive regulation of vascular endothelial cell proliferation); GO:0005737(cellular_component:cytoplasm); GO:0045793(biological_process:positive regulation of cell size); GO:0018105(biological_process:peptidyl-serine phosphorylation); GO:0048873(biological_process:homeostasis of number of cells within a tissue); GO:0016020(cellular_component:membrane); GO:0043536(bi…	K04456	AKT	map04920(Adipocytokine signaling pathway); map04620(Toll-like receptor signaling pathway); map04922(Glucagon signaling pathway); map04625(C-type lectin receptor signaling pathway); map04929(GnRH secretion); map04550(Signaling pathways regulating pluripotency of stem cells); map04728(Dopaminergic synapse); map04722(Neurotrophin signaling pathway); map04630(Jak-STAT signaling pathway); map05230(Cen…	3J9GA(T:Signal transduction mechanisms)	3J9GA(glycogen cell differentiation involved in embryonic placenta development)	PF00169(PH:PH domain); PF00069(Pkinase:Protein kinase domain); PF00433(Pkinase_C:Protein kinase C terminal domain); PF07714(PK_Tyr_Ser-Thr:Protein tyrosine and serine/threonine kinase); PF14531(Kinase-like:Kinase-like)		10000
ENSG00000153165	RGPD3	RANBP2 like and GRIP domain containing 3 [Source:HGNC Symbol;Acc:HGNC:32416]	5510	46.26	12.27	0.31	0.08	3.54742	1.82677	1.24e-05	0.000114	yes	up	NP_001137485.1(ranBP2-like and GRIP domain-containing protein 3 [Homo sapiens])	GO:0005737(cellular_component:cytoplasm); GO:0043547(biological_process:positive regulation of GTPase activity); GO:0005643(cellular_component:nuclear pore); GO:0005634(cellular_component:nucleus); GO:0008536(molecular_function:Ran GTPase binding); GO:0006607(biological_process:NLS-bearing protein import into nucleus)	K24044	RGPD		3JJ61(U:Intracellular trafficking, secretion, and vesicular transport); 3J8Z2(O:Posttranslational modification, protein turnover, chaperones)	3JJ61(intracellular transport); 3J8Z2(positive regulation of mitotic centrosome separation)	PF00638(Ran_BP1:RanBP1 domain); PF01465(GRIP:GRIP domain); PF16704(Rab_bind:Rab binding domain); PF00515(TPR_1:Tetratricopeptide repeat); PF07719(TPR_2:Tetratricopeptide repeat); PF13181(TPR_8:Tetratricopeptide repeat)		653489
ENSG00000245573	BDNF-AS	BDNF antisense RNA [Source:HGNC Symbol;Acc:HGNC:20608]	4193	45.01	12	1.39	0.73	3.52923	1.81935	1.71e-05	0.000155	yes	up	ABB48118.1(brain-derived neurotrophic factor, partial [Ailuropoda melanoleuca])	GO:0005576(cellular_component:extracellular region); GO:0008083(molecular_function:growth factor activity)				3J75T(T:Signal transduction mechanisms)	3J75T(neurotrophin TRKB receptor binding)			497258
ENSG00000109063	MYH3	myosin heavy chain 3 [Source:HGNC Symbol;Acc:HGNC:7573]	6032	45	12	0.36	0.09	3.52844	1.81903	1.72e-05	0.000156	yes	up	NP_002461(myosin-3 [Homo sapiens])	GO:0017018(molecular_function:myosin phosphatase activity); GO:0007517(biological_process:muscle organ development); GO:0032982(cellular_component:myosin filament); GO:0000146(molecular_function:microfilament motor activity); GO:0030326(biological_process:embryonic limb morphogenesis); GO:0042623(molecular_function:ATPase activity, coupled); GO:0046034(biological_process:ATP metabolic process); G…	K24220	MYH1s		3JBJT(Z:Cytoskeleton)	3JBJT(microtubule motor activity)	PF01576(Myosin_tail_1:Myosin tail); PF02736(Myosin_N:Myosin N-terminal SH3-like domain); PF00063(Myosin_head:Myosin head (motor domain))		4621
ENSG00000104432	IL7	interleukin 7 [Source:HGNC Symbol;Acc:HGNC:6023]	2016	41	11	1.33	0.67	3.50706	1.81026	4.32e-05	0.000378	yes	up	NP_000871(interleukin-7 isoform 1 precursor [Homo sapiens])	GO:0005125(molecular_function:cytokine activity); GO:0019221(biological_process:cytokine-mediated signaling pathway); GO:0045582(biological_process:positive regulation of T cell differentiation); GO:0010628(biological_process:positive regulation of gene expression); GO:0043086(biological_process:negative regulation of catalytic activity); GO:0008083(molecular_function:growth factor activity); GO:…	K05431	IL7	map04640(Hematopoietic cell lineage); map04060(Cytokine-cytokine receptor interaction); map04151(PI3K-Akt signaling pathway); map04630(Jak-STAT signaling pathway); map05200(Pathways in cancer)	3JGD4(T:Signal transduction mechanisms)	3JGD4(interleukin-7 receptor binding)	PF01415(IL7:Interleukin 7)		3574
ENSG00000159167	STC1	stanniocalcin 1 [Source:HGNC Symbol;Acc:HGNC:11373]	3868	59	16	0.85	0.23	3.46963	1.79478	1.08e-06	1.09e-05	yes	up	NP_003146(stanniocalcin-1 precursor [Homo sapiens])	GO:0071385(biological_process:cellular response to glucocorticoid stimulus); GO:0060348(biological_process:bone development); GO:0001503(biological_process:ossification); GO:0033280(biological_process:response to vitamin D); GO:0044070(biological_process:regulation of anion transport); GO:0005737(cellular_component:cytoplasm); GO:0001886(biological_process:endothelial cell morphogenesis); GO:0090…				3J1G0(S:Function unknown)	3J1G0(regulation of renal phosphate excretion)	PF03298(Stanniocalcin:Stanniocalcin family)		6781
ENSG00000135338	LCA5	lebercilin LCA5 [Source:HGNC Symbol;Acc:HGNC:31923]	4719	187	51	2	0.53	3.45003	1.78661	0	9.46e-17	yes	up	XP_011533806(lebercilin isoform X1 [Homo sapiens])	GO:0036064(cellular_component:ciliary basal body); GO:0032391(cellular_component:photoreceptor connecting cilium); GO:0042073(biological_process:intraciliary transport); GO:0044877(molecular_function:macromolecular complex binding); GO:0005929(cellular_component:cilium); GO:0005930(cellular_component:axoneme); GO:0045494(biological_process:photoreceptor cell maintenance)	K24828	LCA5		3J9VU(S:Function unknown)	3J9VU(protein-containing complex binding)	PF15619(Lebercilin:Ciliary protein causing Leber congenital amaurosis disease)		167691
ENSG00000166262	FAM227B	family with sequence similarity 227 member B [Source:HGNC Symbol;Acc:HGNC:26543]	3316	58.38	16	3.56	1.08	3.43317	1.77954	1.41e-06	1.41e-05	yes	up	NP_689860(protein FAM227B isoform 1 [Homo sapiens])					3JFS1(S:Function unknown)	3JFS1(Family with sequence similarity 227 member B)	PF14922(FWWh:Protein of unknown function)		196951
ENSG00000146350	TBC1D32	TBC1 domain family member 32 [Source:HGNC Symbol;Acc:HGNC:21485]	4431	116.6	32.05	2.93	0.57	3.42312	1.77531	0	1.42e-10	yes	up	NP_001354688(protein broad-minded isoform 2 [Homo sapiens])	GO:0005737(cellular_component:cytoplasm); GO:0042733(biological_process:embryonic digit morphogenesis); GO:0060271(biological_process:cilium assembly); GO:0007507(biological_process:heart development); GO:0007368(biological_process:determination of left/right symmetry); GO:1905515(biological_process:non-motile cilium assembly); GO:0061512(biological_process:protein localization to cilium); GO:006…				3J716(S:Function unknown)	3J716(retinal pigment epithelium development)	PF14961(BROMI:Broad-minded protein)		221322
ENSG00000175395	ZNF25	zinc finger protein 25 [Source:HGNC Symbol;Acc:HGNC:13043]	4152	101	28	1.19	0.31	3.39403	1.763	3e-10	3.78e-09	yes	up	XP_011517656(zinc finger protein 25 isoform X1 [Homo sapiens])	GO:0005634(cellular_component:nucleus); GO:0046872(molecular_function:metal ion binding); GO:0000981(molecular_function:RNA polymerase II transcription factor activity, sequence-specific DNA binding); GO:0003677(molecular_function:DNA binding)	K09228	KRAB	map05168(Herpes simplex virus 1 infection)	3J759(K:Transcription)	3J759(krueppel associated box)	PF00096(zf-C2H2:Zinc finger, C2H2 type); PF01352(KRAB:KRAB box); PF13465(zf-H2C2_2:Zinc-finger double domain); PF13894(zf-C2H2_4:C2H2-type zinc finger); PF13912(zf-C2H2_6:C2H2-type zinc finger); PF09723(Zn-ribbon_8:Zinc ribbon domain); PF17032(zinc_ribbon_15:zinc-ribbon family); PF18439(zf_UBZ:Ubiquitin-Binding Zinc Finger)		219749
ENSG00000256061	DNAAF4	dynein axonemal assembly factor 4 [Source:HGNC Symbol;Acc:HGNC:21493]	1897	50.17	13.93	2.78	0.56	3.38879	1.76077	9.07e-06	8.43e-05	yes	up	NP_570722.2(dynein assembly factor 4, axonemal isoform a [Homo sapiens])	GO:0005737(cellular_component:cytoplasm); GO:0007507(biological_process:heart development); GO:0033146(biological_process:regulation of intracellular estrogen receptor signaling pathway); GO:0030331(molecular_function:estrogen receptor binding); GO:0061136(biological_process:regulation of proteasomal protein catabolic process); GO:0007368(biological_process:determination of left/right symmetry); …	K19758	DYX1C1, DNAAF4		3JABD(S:Function unknown)	3JABD(inner dynein arm assembly)	PF04969(CS:CS domain); PF00515(TPR_1:Tetratricopeptide repeat); PF07719(TPR_2:Tetratricopeptide repeat); PF13414(TPR_11:TPR repeat); PF13371(TPR_9:Tetratricopeptide repeat); PF13424(TPR_12:Tetratricopeptide repeat)		161582
ENSG00000096872	IFT74	intraflagellar transport 74 [Source:HGNC Symbol;Acc:HGNC:21424]	2163	230	64	5.84	1.35	3.38142	1.75763	0	5.16e-20	yes	up	NP_001092692(intraflagellar transport protein 74 homolog isoform a [Homo sapiens])	GO:0007507(biological_process:heart development); GO:0007219(biological_process:Notch signaling pathway); GO:0060271(biological_process:cilium assembly); GO:0097542(cellular_component:ciliary tip); GO:0031514(cellular_component:motile cilium); GO:0005813(cellular_component:centrosome); GO:0007368(biological_process:determination of left/right symmetry); GO:0031410(cellular_component:cytoplasmic v…	K19679	IFT74		3J8RA(S:Function unknown)	3J8RA(keratinocyte development)			80173
ENSG00000162994	CLHC1	clathrin heavy chain linker domain containing 1 [Source:HGNC Symbol;Acc:HGNC:26453]	5330	132	37	6.46	2.02	3.35679	1.74708	0	1.2e-11	yes	up	NP_001340709(clathrin heavy chain linker domain-containing protein 1 isoform 4 [Homo sapiens])	GO:0005515(molecular_function:protein binding)				3JBBZ(U:Intracellular trafficking, secretion, and vesicular transport)	3JBBZ(clathrin heavy chain linker)	PF13838(Clathrin_H_link:Clathrin-H-link); PF15739(TSNAXIP1_N:Translin-associated factor X-interacting N-terminus)		130162
ENSG00000213096	ZNF254	zinc finger protein 254 [Source:HGNC Symbol;Acc:HGNC:13047]	4089	164	46.3	2.97	0.54	3.33284	1.73675	0	3.24e-14	yes	up	NP_975011(zinc finger protein 254 isoform b [Homo sapiens])	GO:0000122(biological_process:negative regulation of transcription from RNA polymerase II promoter); GO:0005634(cellular_component:nucleus); GO:0046872(molecular_function:metal ion binding); GO:0000981(molecular_function:RNA polymerase II transcription factor activity, sequence-specific DNA binding); GO:0003677(molecular_function:DNA binding)	K09228	KRAB	map05168(Herpes simplex virus 1 infection)	3JAMA(K:Transcription)	3JAMA(nucleic acid binding)	PF00096(zf-C2H2:Zinc finger, C2H2 type); PF01352(KRAB:KRAB box); PF13465(zf-H2C2_2:Zinc-finger double domain); PF13894(zf-C2H2_4:C2H2-type zinc finger); PF12171(zf-C2H2_jaz:Zinc-finger double-stranded RNA-binding); PF01286(XPA_N:XPA protein N-terminal); PF18439(zf_UBZ:Ubiquitin-Binding Zinc Finger); PF13912(zf-C2H2_6:C2H2-type zinc finger); PF13451(zf-trcl:Probable zinc-ribbon domain); PF09723(Zn…		9534
ENSG00000198464	ZNF480	zinc finger protein 480 [Source:HGNC Symbol;Acc:HGNC:23305]	2527	264	75	2.73	0.82	3.31203	1.72772	0	2.33e-22	yes	up	XP_011524767.1(zinc finger protein 480 isoform X1 [Homo sapiens])	GO:0005634(cellular_component:nucleus); GO:0005654(cellular_component:nucleoplasm); GO:0003676(molecular_function:nucleic acid binding); GO:0046872(molecular_function:metal ion binding); GO:0005829(cellular_component:cytosol); GO:0000981(molecular_function:RNA polymerase II transcription factor activity, sequence-specific DNA binding)	K09228	KRAB	map05168(Herpes simplex virus 1 infection)	3JN0X(S:Function unknown); 3JE91(K:Transcription)	3JN0X(krueppel associated box); 3JE91(DNA-binding transcription factor activity)	PF13465(zf-H2C2_2:Zinc-finger double domain); PF00096(zf-C2H2:Zinc finger, C2H2 type); PF13894(zf-C2H2_4:C2H2-type zinc finger); PF01352(KRAB:KRAB box); PF13912(zf-C2H2_6:C2H2-type zinc finger); PF09723(Zn-ribbon_8:Zinc ribbon domain); PF00130(C1_1:Phorbol esters/diacylglycerol binding domain (C1 domain)); PF16622(zf-C2H2_11:zinc-finger C2H2-type); PF16278(zf-C2HE:C2HE / C2H2 / C2HC zinc-binding …		147657
ENSG00000138587	MNS1	meiosis specific nuclear structural 1 [Source:HGNC Symbol;Acc:HGNC:29636]	2030	157.32	44.76	4.03	1.11	3.30709	1.72556	0	1.52e-13	yes	up	NP_060835(meiosis-specific nuclear structural protein 1 [Homo sapiens])	GO:0051321(biological_process:meiotic cell cycle); GO:0031514(cellular_component:motile cilium); GO:0036126(cellular_component:sperm flagellum); GO:0005635(cellular_component:nuclear envelope); GO:0070986(biological_process:left/right axis specification); GO:0007283(biological_process:spermatogenesis); GO:0005882(cellular_component:intermediate filament); GO:0045724(biological_process:positive re…				3J8Q1(S:Function unknown)	3J8Q1(left/right axis specification)	PF13868(TPH:Trichohyalin-plectin-homology domain)		55329
ENSG00000233493	TMEM238	transmembrane protein 238 [Source:HGNC Symbol;Acc:HGNC:40042]	695	133	38	13.29	3.9	3.29321	1.7195	0	1.75e-11	yes	up	NP_001177693(transmembrane protein 238 [Homo sapiens])	GO:0016021(cellular_component:integral component of membrane)				3JGBG(S:Function unknown)	3JGBG(TMEM238 protein family)	PF15125(TMEM238:TMEM238 protein family)		388564
ENSG00000138778	CENPE	centromere protein E [Source:HGNC Symbol;Acc:HGNC:1856]	8541	1376	395	7.9	2.1	3.27773	1.7127	0	#######	yes	up	NP_001804(centromere-associated protein E isoform 1 precursor [Homo sapiens])	GO:0051382(biological_process:kinetochore assembly); GO:0030496(cellular_component:midbody); GO:0043515(molecular_function:kinetochore binding); GO:0016887(molecular_function:ATPase activity); GO:0005871(cellular_component:kinesin complex); GO:0000775(cellular_component:chromosome, centromeric region); GO:0005874(cellular_component:microtubule); GO:0007275(biological_process:multicellular organis…	K11498	CENPE		3JDW6(Z:Cytoskeleton)	3JDW6(microtubule plus-end directed mitotic chromosome migration)	PF00225(Kinesin:Kinesin motor domain); PF16796(Microtub_bd:Microtubule binding)		1062
ENSG00000159958	TNFRSF13C	TNF receptor superfamily member 13C [Source:HGNC Symbol;Acc:HGNC:17755]	3923	55.12	16	0.69	0.19	3.24146	1.69664	5.82e-06	5.53e-05	yes	up	NP_443177(tumor necrosis factor receptor superfamily member 13C [Homo sapiens])	GO:0009897(cellular_component:external side of plasma membrane); GO:0045078(biological_process:positive regulation of interferon-gamma biosynthetic process); GO:0030890(biological_process:positive regulation of B cell proliferation); GO:0016021(cellular_component:integral component of membrane); GO:0033209(biological_process:tumor necrosis factor-mediated signaling pathway); GO:0042102(biological…	K05151	TNFRSF13C, BAFFR, CD268	map05166(Human T-cell leukemia virus 1 infection); map04060(Cytokine-cytokine receptor interaction); map05340(Primary immunodeficiency); map04672(Intestinal immune network for IgA production); map04064(NF-kappa B signaling pathway)	3JGZV(S:Function unknown)	3JGZV(Tumor necrosis factor receptor superfamily, member 13C)	PF09256(BaffR-Tall_bind:BAFF-R, TALL-1 binding)		115650
ENSG00000164221	CCDC112	coiled-coil domain containing 112 [Source:HGNC Symbol;Acc:HGNC:28599]	2387	267	78	6.56	3.04	3.22083	1.68743	0	6.9e-22	yes	up	NP_001035530(coiled-coil domain-containing protein 112 isoform 1 precursor [Homo sapiens])	GO:0005515(molecular_function:protein binding)				3J1XZ(S:Function unknown)	3J1XZ(Coiled-coil domain-containing protein 112)			153733
ENSG00000069431	ABCC9	ATP binding cassette subfamily C member 9 [Source:HGNC Symbol;Acc:HGNC:60]	8668	110.52	32.36	0.59	0.17	3.21354	1.68416	2e-10	2.26e-09	yes	up	NP_064693(ATP-binding cassette sub-family C member 9 isoform SUR2B [Homo sapiens])	GO:0042626(molecular_function:ATPase activity, coupled to transmembrane movement of substances); GO:0008282(cellular_component:ATP-sensitive potassium channel complex); GO:0008281(molecular_function:sulfonylurea receptor activity); GO:1903779(biological_process:regulation of cardiac conduction); GO:0006813(biological_process:potassium ion transport); GO:0015459(molecular_function:potassium channe…	K05033	ABCC9, SUR2	map02010(ABC transporters)	3JC4B(Q:Secondary metabolites biosynthesis, transport and catabolism)	3JC4B(ATP-binding cassette, subfamily C)	PF00005(ABC_tran:ABC transporter); PF00664(ABC_membrane:ABC transporter transmembrane region); PF02463(SMC_N:RecF/RecN/SMC N terminal domain); PF03193(RsgA_GTPase:RsgA GTPase); PF13304(AAA_21:AAA domain, putative AbiEii toxin, Type IV TA system); PF13555(AAA_29:P-loop containing region of AAA domain); PF01926(MMR_HSR1:50S ribosome-binding GTPase)		10060
ENSG00000235552	RPL6P27	ribosomal protein L6 pseudogene 27 [Source:HGNC Symbol;Acc:HGNC:36133]	867	55.91	16.75	56.8	22.12	3.1407	1.65109	7.54e-06	7.09e-05	yes	up	EHH21198.1(hypothetical protein EGK_04206 [Macaca mulatta])	GO:0000184(biological_process:nuclear-transcribed mRNA catabolic process, nonsense-mediated decay); GO:0022626(cellular_component:cytosolic ribosome); GO:0022625(cellular_component:cytosolic large ribosomal subunit); GO:0019083(biological_process:viral transcription); GO:0006614(biological_process:SRP-dependent cotranslational protein targeting to membrane); GO:0036464(cellular_component:cytoplas…				3J226(J:Translation, ribosomal structure and biogenesis)	3J226(60S ribosomal protein)
ENSG00000186017	ZNF566	zinc finger protein 566 [Source:HGNC Symbol;Acc:HGNC:25919]	5265	192.96	58.01	2.34	0.72	3.1298	1.64607	0	1.88e-15	yes	up	NP_001138815(zinc finger protein 566 isoform 2 [Homo sapiens])	GO:0005634(cellular_component:nucleus); GO:0046872(molecular_function:metal ion binding); GO:0000981(molecular_function:RNA polymerase II transcription factor activity, sequence-specific DNA binding); GO:0003677(molecular_function:DNA binding)	K09228	KRAB	map05168(Herpes simplex virus 1 infection)	3J936(K:Transcription)	3J936(nucleic acid-templated transcription)	PF00096(zf-C2H2:Zinc finger, C2H2 type); PF01352(KRAB:KRAB box); PF13465(zf-H2C2_2:Zinc-finger double domain); PF13894(zf-C2H2_4:C2H2-type zinc finger); PF13912(zf-C2H2_6:C2H2-type zinc finger); PF12171(zf-C2H2_jaz:Zinc-finger double-stranded RNA-binding); PF09723(Zn-ribbon_8:Zinc ribbon domain); PF18439(zf_UBZ:Ubiquitin-Binding Zinc Finger); PF07975(C1_4:TFIIH C1-like domain)		84924
ENSG00000259426	KIF23-AS1	KIF23 and PAQR5 antisense RNA 1 [Source:HGNC Symbol;Acc:HGNC:27075]	1909	49.22	14.82	1.43	0.5	3.12496	1.64384	2.81e-05	0.00025	yes	up	EAW77840.1(hCG2045338 [Homo sapiens])	GO:0016021(cellular_component:integral component of membrane)				3JC34(T:Signal transduction mechanisms)	3JC34(Progestin and adipoQ receptor family member)
ENSG00000089048	ESF1	ESF1 nucleolar pre-rRNA processing protein homolog [Source:HGNC Symbol;Acc:HGNC:15898]	3188	922	279	14.37	4.17	3.10941	1.63664	0	4.98e-71	yes	up	NP_001263309.1(ESF1 homolog [Homo sapiens])	GO:0005654(cellular_component:nucleoplasm); GO:0005615(cellular_component:extracellular space); GO:0005730(cellular_component:nucleolus); GO:0003723(molecular_function:RNA binding); GO:0006364(biological_process:rRNA processing)				3JFC7(S:Function unknown)	3JFC7(nucleic acid-templated transcription)	PF08159(NUC153:NUC153 domain)		51575
ENSG00000152527	PLEKHH2	pleckstrin homology, MyTH4 and FERM domain containing H2 [Source:HGNC Symbol;Acc:HGNC:30506]	6994	56	17	0.38	0.23	3.09949	1.63203	8.82e-06	8.21e-05	yes	up	NP_742066(pleckstrin homology domain-containing family H member 2 [Homo sapiens])	GO:0005737(cellular_component:cytoplasm); GO:0005654(cellular_component:nucleoplasm); GO:0016604(cellular_component:nuclear body); GO:0030835(biological_process:negative regulation of actin filament depolymerization); GO:0030027(cellular_component:lamellipodium); GO:0005829(cellular_component:cytosol); GO:0030864(cellular_component:cortical actin cytoskeleton); GO:0003779(molecular_function:actin…	K24020	PLEKHH		3J2VN(Z:Cytoskeleton)	3J2VN(negative regulation of actin filament depolymerization)	PF00373(FERM_M:FERM central domain); PF00169(PH:PH domain); PF00784(MyTH4:MyTH4 domain); PF15413(PH_11:Pleckstrin homology domain)		130271
ENSG00000055732	MCOLN3	mucolipin TRP cation channel 3 [Source:HGNC Symbol;Acc:HGNC:13358]	2810	56	17	1.01	0.29	3.09949	1.63203	8.82e-06	8.21e-05	yes	up	NP_060768(mucolipin-3 isoform 1 [Homo sapiens])	GO:0072345(molecular_function:NAADP-sensitive calcium-release channel activity); GO:0000421(cellular_component:autophagosome membrane); GO:0007626(biological_process:locomotory behavior); GO:0016021(cellular_component:integral component of membrane); GO:0070588(biological_process:calcium ion transmembrane transport); GO:0008289(molecular_function:lipid binding); GO:0042491(biological_process:audi…	K04994	MCOLN3, TRPML3	map04020(Calcium signaling pathway)	3JCCT(P:Inorganic ion transport and metabolism)	3JCCT(inner ear auditory receptor cell differentiation)	PF08016(PKD_channel:Polycystin cation channel)		55283
ENSG00000180044	C3orf80	chromosome 3 open reading frame 80 [Source:HGNC Symbol;Acc:HGNC:40048]	2792	62	19	1.12	0.33	3.07036	1.61841	3.35e-06	3.25e-05	yes	up	NP_001161686(uncharacterized membrane protein C3orf80 precursor [Homo sapiens])	GO:0016021(cellular_component:integral component of membrane)				3JG2B(S:Function unknown)	3JG2B(Domain of unknown function (DUF4719))	PF15843(DUF4719:Domain of unknown function (DUF4719))		401097
ENSG00000189195	BTBD8	BTB domain containing 8 [Source:HGNC Symbol;Acc:HGNC:21019]	5999	97	30	0.83	0.27	3.0423	1.60516	7.5e-09	8.85e-08	yes	up	NP_001363060.1(BTB/POZ domain-containing protein 8 isoform 1 [Homo sapiens])	GO:0005654(cellular_component:nucleoplasm)				3J275(S:Function unknown); 3JQBN(S:Function unknown)	3J275(clathrin-dependent synaptic vesicle endocytosis); 3JQBN(protein KIAA1107 homolog)	PF00651(BTB:BTB/POZ domain); PF15363(DUF4596:Domain of unknown function (DUF4596)); PF07707(BACK:BTB And C-terminal Kelch)		23285
ENSG00000197566	ZNF624	zinc finger protein 624 [Source:HGNC Symbol;Acc:HGNC:29254]	4241	58	18	0.78	0.21	3.03185	1.6002	8.23e-06	7.7e-05	yes	up	NP_065838(zinc finger protein 624 [Homo sapiens])	GO:0005634(cellular_component:nucleus); GO:0046872(molecular_function:metal ion binding); GO:0000981(molecular_function:RNA polymerase II transcription factor activity, sequence-specific DNA binding); GO:0003677(molecular_function:DNA binding)	K09228	KRAB	map05168(Herpes simplex virus 1 infection)	3JB1G(S:Function unknown)	3JB1G(krueppel associated box)	PF00096(zf-C2H2:Zinc finger, C2H2 type); PF01352(KRAB:KRAB box); PF13465(zf-H2C2_2:Zinc-finger double domain); PF13894(zf-C2H2_4:C2H2-type zinc finger); PF09723(Zn-ribbon_8:Zinc ribbon domain); PF13912(zf-C2H2_6:C2H2-type zinc finger); PF01286(XPA_N:XPA protein N-terminal); PF12171(zf-C2H2_jaz:Zinc-finger double-stranded RNA-binding); PF17032(zinc_ribbon_15:zinc-ribbon family); PF07975(C1_4:TFIIH…		57547
ENSG00000125954	CHURC1-FNTB	CHURC1-FNTB readthrough [Source:HGNC Symbol;Acc:HGNC:42960]	1468	175.37	55.74	3.14	1.22	2.96033	1.56576	0	3.7e-13	yes	up	NP_001189488(CHURC1-FNTB protein isoform 1 [Homo sapiens])	GO:0018342(biological_process:protein prenylation); GO:0018343(biological_process:protein farnesylation); GO:0005965(cellular_component:protein farnesyltransferase complex); GO:0045893(biological_process:positive regulation of transcription, DNA-templated); GO:0004660(molecular_function:protein farnesyltransferase activity); GO:0007275(biological_process:multicellular organism development); GO:00…				3J3NN(O:Posttranslational modification, protein turnover, chaperones)	3J3NN(protein farnesyltransferase activity)	PF06573(Churchill:Churchill protein); PF00432(Prenyltrans:Prenyltransferase and squalene oxidase repeat); PF13243(SQHop_cyclase_C:Squalene-hopene cyclase C-terminal domain)		101000000
ENSG00000179630	LACC1	laccase domain containing 1 [Source:HGNC Symbol;Acc:HGNC:26789]	4028	72	23	0.84	0.34	2.94548	1.5585	1.09e-06	1.1e-05	yes	up	NP_001337576(laccase domain-containing protein 1 isoform 3 [Homo sapiens])	GO:0005507(molecular_function:copper ion binding); GO:0005777(cellular_component:peroxisome)	K05810	yfiH		3J1SF(S:Function unknown)	3J1SF(copper ion binding)	PF02578(Cu-oxidase_4:Multi-copper polyphenol oxidoreductase laccase)		144811
ENSG00000183929	DUSP5P1	dual specificity phosphatase 5 pseudogene 1 [Source:HGNC Symbol;Acc:HGNC:32020]	1139	62	20	3.15	1	2.91684	1.54441	7.03e-06	6.61e-05	yes	up	XP_004050139.2(LOW QUALITY PROTEIN: dual specificity protein phosphatase 5 [Gorilla gorilla gorilla])	GO:0004725(molecular_function:protein tyrosine phosphatase activity); GO:0005634(cellular_component:nucleus); GO:0106306(deleted:old GO); GO:0017017(molecular_function:MAP kinase tyrosine/serine/threonine phosphatase activity); GO:0106307(deleted:old GO)				3J7JQ(V:Defense mechanisms)	3J7JQ(MAP kinase tyrosine/serine/threonine phosphatase activity)
ENSG00000184206	GOLGA6L4	golgin A6 family like 4 [Source:HGNC Symbol;Acc:HGNC:27256]	4553	47.61	15.44	0.61	0.18	2.90137	1.53673	8.75e-05	0.000744	yes	up	XP_016877970(golgin subfamily A member 6-like protein 4 isoform X1 [Homo sapiens])	GO:0005794(cellular_component:Golgi apparatus)				3JMBM(S:Function unknown)	3JMBM(importin-alpha family protein binding)	PF15070(GOLGA2L5:Putative golgin subfamily A member 2-like protein 5)		643707
ENSG00000153130	SCOC	short coiled-coil protein [Source:HGNC Symbol;Acc:HGNC:20335]	1864	392	128	9.62	3.26	2.88156	1.52685	0	1.19e-27	yes	up	NP_001147107(short coiled-coil protein isoform 5 [Homo sapiens])	GO:0005794(cellular_component:Golgi apparatus); GO:0016239(biological_process:positive regulation of macroautophagy); GO:0005829(cellular_component:cytosol); GO:0000139(cellular_component:Golgi membrane); GO:0005654(cellular_component:nucleoplasm); GO:0061635(biological_process:regulation of protein complex stability)	K20316	SCOC		3JGS0(S:Function unknown)	3JGS0(Short coiled-coil protein)	PF10224(DUF2205:Short coiled-coil protein)		60592
ENSG00000259075	POC1B-GALNT4	POC1B-GALNT4 readthrough [Source:HGNC Symbol;Acc:HGNC:42957]	5436	110.65	36.16	0.98	0.46	2.87922	1.52568	2.7e-09	3.3e-08	yes	up	NP_001186711(POC1B-GALNT4 protein isoform 2 [Homo sapiens])	GO:0005794(cellular_component:Golgi apparatus); GO:0006493(biological_process:protein O-linked glycosylation); GO:0006486(biological_process:protein glycosylation); GO:0016021(cellular_component:integral component of membrane); GO:0016020(cellular_component:membrane); GO:0004653(molecular_function:polypeptide N-acetylgalactosaminyltransferase activity); GO:0030246(molecular_function:carbohydrate …	K00710	GALNT	map00512(Mucin type O-glycan biosynthesis); map00514(Other types of O-glycan biosynthesis)	3J29M(O:Posttranslational modification, protein turnover, chaperones)	3J29M(polypeptide N-acetylgalactosaminyltransferase activity)	PF00652(Ricin_B_lectin:Ricin-type beta-trefoil lectin domain); PF00535(Glycos_transf_2:Glycosyl transferase family 2); PF02709(Glyco_transf_7C:N-terminal domain of galactosyltransferase); PF13641(Glyco_tranf_2_3:Glycosyltransferase like family 2)		101000000
ENSG00000091831	ESR1	estrogen receptor 1 [Source:HGNC Symbol;Acc:HGNC:3467]	6466	107	35	2.59	0.69	2.87652	1.52432	5e-09	6.03e-08	yes	up	NP_001116214(estrogen receptor isoform 1 [Homo sapiens])	GO:0005737(cellular_component:cytoplasm); GO:0005794(cellular_component:Golgi apparatus); GO:0001547(biological_process:antral ovarian follicle growth); GO:0071392(biological_process:cellular response to estradiol stimulus); GO:0051117(molecular_function:ATPase binding); GO:0005829(cellular_component:cytosol); GO:0071391(biological_process:cellular response to estrogen stimulus); GO:0001228(molec…	K08550	ESR1, NR3A1	map05205(Proteoglycans in cancer); map05200(Pathways in cancer); map04961(Endocrine and other factor-regulated calcium reabsorption); map04919(Thyroid hormone signaling pathway); map01522(Endocrine resistance); map05224(Breast cancer); map04915(Estrogen signaling pathway); map04917(Prolactin signaling pathway)	3JFM7(K:Transcription)	3JFM7(Nuclear hormone receptor. The steroid hormones and their receptors are involved in the regulation of eukaryotic gene expression and affect cellular proliferation and differentiation in target tissues. Ligand-dependent nuclear transactivation involves either direct homodimer binding to a palindromic estrogen response element (ERE) sequence or association with other DNA- binding transcription…	PF12743(ESR1_C:Oestrogen-type nuclear receptor final C-terminal ); PF02159(Oest_recep:Oestrogen receptor); PF00105(zf-C4:Zinc finger, C4 type (two domains)); PF00104(Hormone_recep:Ligand-binding domain of nuclear hormone receptor); PF12743(ESR1_C:Oestrogen-type nuclear receptor final C-terminal)		2099
ENSG00000173681	BCLAF3	BCLAF1 and THRAP3 family member 3 [Source:HGNC Symbol;Acc:HGNC:27413]	6769	198	65	2.33	0.44	2.86618	1.51913	0	3.66e-14	yes	up	NP_001354703(BCLAF1 and THRAP3 family member 3 isoform 2 [Homo sapiens])	GO:0005739(cellular_component:mitochondrion)				3JDA4(S:Function unknown)	3JDA4(THRAP3/BCLAF1 family)	PF15440(THRAP3_BCLAF1:THRAP3/BCLAF1 family)		256643
ENSG00000168152	THAP9	THAP domain containing 9 [Source:HGNC Symbol;Acc:HGNC:23192]	3825	112.02	37	1.65	0.45	2.84869	1.5103	2.8e-09	3.45e-08	yes	up	NP_001304705(DNA transposase THAP9 isoform 2 [Homo sapiens])	GO:0006310(biological_process:DNA recombination); GO:0043565(molecular_function:sequence-specific DNA binding); GO:0006313(biological_process:transposition, DNA-mediated); GO:0004803(molecular_function:transposase activity); GO:0015074(biological_process:DNA integration); GO:0016740(molecular_function:transferase activity); GO:0046872(molecular_function:metal ion binding); GO:0000981(molecular_fu…	K23209	THAP9		3J7R7(S:Function unknown)	3J7R7(Transposase protein)	PF05485(THAP:THAP domain); PF12017(Tnp_P_element:Transposase protein)		79725
ENSG00000138182	KIF20B	kinesin family member 20B [Source:HGNC Symbol;Acc:HGNC:7212]	6441	2337	776	19.82	6.03	2.83367	1.50267	0	#######	yes	up	NP_001271188(kinesin-like protein KIF20B isoform 1 [Homo sapiens])	GO:0030496(cellular_component:midbody); GO:0035372(biological_process:protein localization to microtubule); GO:1903438(biological_process:positive regulation of mitotic cytokinetic process); GO:0030426(cellular_component:growth cone); GO:0070938(cellular_component:contractile ring); GO:0016887(molecular_function:ATPase activity); GO:0005871(cellular_component:kinesin complex); GO:0005874(cellular…	K10402	KIF20		3J3ZA(Z:Cytoskeleton)	3J3ZA(positive regulation of mitotic cytokinesis)	PF00225(Kinesin:Kinesin motor domain); PF16796(Microtub_bd:Microtubule binding)		9585
ENSG00000176714	CCDC121	coiled-coil domain containing 121 [Source:HGNC Symbol;Acc:HGNC:25833]	1472	108	36	2.66	0.76	2.82275	1.4971	6.8e-09	8.08e-08	yes	up	NP_001136155(coiled-coil domain-containing protein 121 isoform 2 [Homo sapiens])	GO:0005515(molecular_function:protein binding)				3JASW(S:Function unknown)	3JASW(coiled-coil domain-containing protein)	PF14988(DUF4515:Domain of unknown function (DUF4515))		79635
ENSG00000134709	HOOK1	hook microtubule tethering protein 1 [Source:HGNC Symbol;Acc:HGNC:19884]	5713	247	83	2.24	0.68	2.80008	1.48547	0	5.71e-17	yes	up	XP_024303288(protein Hook homolog 1 isoform X1 [Homo sapiens])	GO:0007032(biological_process:endosome organization); GO:0005737(cellular_component:cytoplasm); GO:0007030(biological_process:Golgi organization); GO:0070695(cellular_component:FHF complex); GO:0005829(cellular_component:cytosol); GO:1905198(biological_process:manchette assembly); GO:0008017(molecular_function:microtubule binding); GO:0008333(biological_process:endosome to lysosome transport); GO…	K16612	HOOK1		3JEX1(S:Function unknown)	3JEX1(dynein light intermediate chain binding)	PF05622(HOOK:HOOK protein coiled-coil region); PF19047(HOOK_N:HOOK domain)		51361
ENSG00000197044	ZNF441	zinc finger protein 441 [Source:HGNC Symbol;Acc:HGNC:20875]	4448	110	37	1.66	0.39	2.79732	1.48405	6.2e-09	7.38e-08	yes	up	NP_689568(zinc finger protein 441 [Homo sapiens])	GO:0005634(cellular_component:nucleus); GO:0046872(molecular_function:metal ion binding); GO:0000981(molecular_function:RNA polymerase II transcription factor activity, sequence-specific DNA binding); GO:0003677(molecular_function:DNA binding)	K09228	KRAB	map05168(Herpes simplex virus 1 infection)	3J6D4(K:Transcription)	3J6D4(nucleic acid-templated transcription)	PF00096(zf-C2H2:Zinc finger, C2H2 type); PF01352(KRAB:KRAB box); PF13894(zf-C2H2_4:C2H2-type zinc finger); PF13912(zf-C2H2_6:C2H2-type zinc finger); PF13465(zf-H2C2_2:Zinc-finger double domain); PF12171(zf-C2H2_jaz:Zinc-finger double-stranded RNA-binding); PF17283(Zn_ribbon_SprT:SprT-like zinc ribbon domain); PF09723(Zn-ribbon_8:Zinc ribbon domain)		126068
ENSG00000075089	ACTR6	actin related protein 6 [Source:HGNC Symbol;Acc:HGNC:24025]	1737	810	273	26.02	8.41	2.79173	1.48116	0	4.76e-54	yes	up	NP_071941(actin-related protein 6 [Homo sapiens])	GO:0005856(cellular_component:cytoskeleton); GO:0005737(cellular_component:cytoplasm); GO:0043486(biological_process:histone exchange); GO:0005634(cellular_component:nucleus); GO:0000812(cellular_component:Swr1 complex); GO:0031491(molecular_function:nucleosome binding)	K11662	ACTR6, ARP6		3J4VT(Z:Cytoskeleton)	3J4VT(Actin-related protein 6)	PF00022(Actin:Actin)		64431
ENSG00000205763	RP9P	RP9 pseudogene [Source:HGNC Symbol;Acc:HGNC:33969]	1303	91.42	30.82	4.2	1.47	2.791	1.48078	1.23e-07	1.34e-06	yes	up	EAW94005.1(hCG1744368, isoform CRA_b [Homo sapiens])	GO:0008380(biological_process:RNA splicing)				3JF1R(K:Transcription)	3JF1R(cognition)
ENSG00000141446	ESCO1	establishment of sister chromatid cohesion N-acetyltransferase 1 [Source:HGNC Symbol;Acc:HGNC:24645]	4488	792	267.05	11.05	3.84	2.79052	1.48053	0	7.89e-53	yes	up	NP_443143(N-acetyltransferase ESCO1 [Homo sapiens])	GO:0008080(molecular_function:N-acetyltransferase activity); GO:0018394(biological_process:peptidyl-lysine acetylation); GO:0006275(biological_process:regulation of DNA replication); GO:0061733(molecular_function:peptide-lysine-N-acetyltransferase activity); GO:0005654(cellular_component:nucleoplasm); GO:0016407(molecular_function:acetyltransferase activity); GO:0000785(cellular_component:chromat…	K11268	ESCO, ECO1		3JCY1(L:Replication, recombination and repair)	3JCY1(Establishment of sister chromatid cohesion N-acetyltransferase 1)	PF13878(zf-C2H2_3:zinc-finger of acetyl-transferase ESCO); PF13880(Acetyltransf_13:ESCO1/2 acetyl-transferase)		114799
ENSG00000237651	C2orf74	chromosome 2 open reading frame 74 [Source:HGNC Symbol;Acc:HGNC:34439]	1097	260	88	20.17	6.81	2.77998	1.47508	0	1.19e-17	yes	up	NP_001137431(uncharacterized protein C2orf74 isoform 1 [Homo sapiens])	GO:0016021(cellular_component:integral component of membrane)				3JGQE(S:Function unknown)	3JGQE(Domain of unknown function (DUF4642))	PF15484(DUF4642:Domain of unknown function (DUF4642))		339804
ENSG00000189042	ZNF567	zinc finger protein 567 [Source:HGNC Symbol;Acc:HGNC:28696]	2802	62	21	1.55	0.52	2.77795	1.47402	1.42e-05	0.00013	yes	up	BAG60751.1(unnamed protein product [Homo sapiens])	GO:0006355(biological_process:regulation of transcription, DNA-templated)				3J3Y4(K:Transcription)	3J3Y4(negative regulation of transcription by RNA polymerase II)	PF13465(zf-H2C2_2:Zinc-finger double domain); PF00096(zf-C2H2:Zinc finger, C2H2 type); PF13894(zf-C2H2_4:C2H2-type zinc finger); PF13912(zf-C2H2_6:C2H2-type zinc finger); PF01352(KRAB:KRAB box); PF09723(Zn-ribbon_8:Zinc ribbon domain); PF17032(zinc_ribbon_15:zinc-ribbon family); PF00130(C1_1:Phorbol esters/diacylglycerol binding domain (C1 domain))
ENSG00000274808	TBC1D3B	TBC1 domain family member 3B [Source:HGNC Symbol;Acc:HGNC:27011]	2120	56.19	19.07	7.55	2.73	2.77243	1.47115	3.68e-05	0.000325	yes	up	XP_005258037(TBC1 domain family member 3B isoform X1 [Homo sapiens])	GO:0090630(biological_process:activation of GTPase activity); GO:0006886(biological_process:intracellular protein transport); GO:0005096(molecular_function:GTPase activator activity); GO:0017137(molecular_function:Rab GTPase binding); GO:0005886(cellular_component:plasma membrane)	K20134	TBC1D3		3J6NF(O:Posttranslational modification, protein turnover, chaperones)	3J6NF(TBC1 domain family member)	PF00566(RabGAP-TBC:Rab-GTPase-TBC domain)		414059
ENSG00000203965	EFCAB7	EF-hand calcium binding domain 7 [Source:HGNC Symbol;Acc:HGNC:29379]	2178	308	105	8.45	3.94	2.76003	1.46468	0	1.39e-20	yes	up	NP_115813(EF-hand calcium-binding domain-containing protein 7 [Homo sapiens])	GO:0060170(cellular_component:ciliary membrane); GO:0019898(cellular_component:extrinsic component of membrane); GO:0098797(cellular_component:plasma membrane protein complex); GO:1903569(biological_process:positive regulation of protein localization to ciliary membrane); GO:0045944(biological_process:positive regulation of transcription from RNA polymerase II promoter); GO:0005509(molecular_func…	K23852	EFCAB7	map04340(Hedgehog signaling pathway)	3J5EP(T:Signal transduction mechanisms)	3J5EP(positive regulation of protein localization to ciliary membrane)	PF13499(EF-hand_7:EF-hand domain pair); PF00036(EF-hand_1:EF hand); PF13405(EF-hand_6:EF-hand domain); PF13833(EF-hand_8:EF-hand domain pair); PF12763(EF-hand_4:Cytoskeletal-regulatory complex EF hand); PF13202(EF-hand_5:EF hand)		84455
ENSG00000249437	NAIP	NLR family apoptosis inhibitory protein [Source:HGNC Symbol;Acc:HGNC:7634]	7093	229.3	78.41	2.66	1.16	2.75159	1.46027	0	2.06e-15	yes	up	NP_004527(baculoviral IAP repeat-containing protein 1 isoform 1 [Homo sapiens])	GO:0005737(cellular_component:cytoplasm); GO:0007399(biological_process:nervous system development); GO:0045087(biological_process:innate immune response); GO:0016323(cellular_component:basolateral plasma membrane); GO:0043154(biological_process:negative regulation of cysteine-type endopeptidase activity involved in apoptotic process); GO:0043066(biological_process:negative regulation of apoptoti…	K12807	NAIP, BIRC1	map05134(Legionellosis); map04621(NOD-like receptor signaling pathway); map05131(Shigellosis); map05130(Pathogenic Escherichia coli infection); map05132(Salmonella infection)	3JASM(D:Cell cycle control, cell division, chromosome partitioning)	3JASM(Baculoviral IAP repeat-containing protein)	PF00653(BIR:Inhibitor of Apoptosis domain); PF05729(NACHT:NACHT domain); PF17889(NLRC4_HD:NLRC4 helical domain); PF17779(NOD2_WH:NOD2 winged helix domain); PF00931(NB-ARC:NB-ARC domain)		4671
ENSG00000106258	CYP3A5	cytochrome P450 family 3 subfamily A member 5 [Source:HGNC Symbol;Acc:HGNC:2638]	1720	98	33.58	1.56	0.7	2.74598	1.45732	6.26e-08	6.93e-07	yes	up	NP_001278759(cytochrome P450 3A5 isoform 4 precursor [Homo sapiens])	GO:0101020(molecular_function:estrogen 16-alpha-hydroxylase activity); GO:0070989(biological_process:oxidative demethylation); GO:0004497(molecular_function:monooxygenase activity); GO:0070330(molecular_function:aromatase activity); GO:0009822(biological_process:alkaloid catabolic process); GO:0020037(molecular_function:heme binding); GO:0042737(biological_process:drug catabolic process); GO:0008…	K17690	CYP3A5	map00830(Retinol metabolism); map00140(Steroid hormone biosynthesis); map05204(Chemical carcinogenesis); map00982(Drug metabolism - cytochrome P450); map00980(Metabolism of xenobiotics by cytochrome P450)	3J4KT(Q:Secondary metabolites biosynthesis, transport and catabolism)	3J4KT(testosterone 6-beta-hydroxylase activity)	PF00067(p450:Cytochrome P450)		1577
ENSG00000251562	MALAT1	metastasis associated lung adenocarcinoma transcript 1 [Source:HGNC Symbol;Acc:HGNC:29665]	8708	60830	20852	1323.76	472.13	2.74487	1.45674	0	0	yes	up	Q9UHZ2.1(RecName: Full=Metastasis-associated lung adenocarcinoma transcript 1 [Homo sapiens])	GO:2000147(biological_process:positive regulation of cell motility)				3JPD2(S:Function unknown)	3JPD2()			378938
ENSG00000105821	DNAJC2	DnaJ heat shock protein family (Hsp40) member C2 [Source:HGNC Symbol;Acc:HGNC:13192]	2291	1166.66	400.31	27.54	9.77	2.7422	1.45534	0	1.19e-75	yes	up	NP_001349596(dnaJ homolog subfamily C member 2 isoform 3 [Homo sapiens])	GO:0005737(cellular_component:cytoplasm); GO:0042393(molecular_function:histone binding); GO:0030544(molecular_function:Hsp70 protein binding); GO:1900034(biological_process:regulation of cellular response to heat); GO:2000279(biological_process:negative regulation of DNA biosynthetic process); GO:0031965(cellular_component:nuclear membrane); GO:0005634(cellular_component:nucleus); GO:0051083(bio…	K09522	DNAJC2		3J3IK(K:Transcription)	3J3IK(ubiquitin modification-dependent histone binding)	PF00249(Myb_DNA-binding:Myb-like DNA-binding domain); PF00226(DnaJ:DnaJ domain); PF16717(RAC_head:Ribosome-associated complex head domain); PF13921(Myb_DNA-bind_6:Myb-like DNA-binding domain)		27000
ENSG00000163535	SGO2	shugoshin 2 [Source:HGNC Symbol;Acc:HGNC:30812]	4478	878.24	301.61	11.38	3.78	2.7398	1.45407	0	5.58e-57	yes	up	NP_001153518(shugoshin 2 isoform 3 [Homo sapiens])	GO:0016604(cellular_component:nuclear body); GO:0030892(cellular_component:mitotic cohesin complex); GO:0005829(cellular_component:cytosol); GO:0005654(cellular_component:nucleoplasm); GO:0051754(biological_process:meiotic sister chromatid cohesion, centromeric); GO:0000775(cellular_component:chromosome, centromeric region); GO:0051301(biological_process:cell division); GO:0000777(cellular_compon…	K11581	SGOL2		3J734(S:Function unknown)	3J734(meiotic sister chromatid cohesion, centromeric)			151246
ENSG00000146757	ZNF92	zinc finger protein 92 [Source:HGNC Symbol;Acc:HGNC:13168]	3165	160.08	55	2.57	0.86	2.73858	1.45343	0	7.33e-11	yes	up	NP_689839(zinc finger protein 92 isoform 2 [Homo sapiens])	GO:0003700(molecular_function:transcription factor activity, sequence-specific DNA binding); GO:0005634(cellular_component:nucleus); GO:0008270(molecular_function:zinc ion binding); GO:0000981(molecular_function:RNA polymerase II transcription factor activity, sequence-specific DNA binding); GO:0003677(molecular_function:DNA binding)				3JAMA(K:Transcription)	3JAMA(nucleic acid binding)	PF00096(zf-C2H2:Zinc finger, C2H2 type); PF01352(KRAB:KRAB box); PF13465(zf-H2C2_2:Zinc-finger double domain); PF13894(zf-C2H2_4:C2H2-type zinc finger); PF13912(zf-C2H2_6:C2H2-type zinc finger); PF18439(zf_UBZ:Ubiquitin-Binding Zinc Finger); PF09723(Zn-ribbon_8:Zinc ribbon domain); PF01286(XPA_N:XPA protein N-terminal); PF12171(zf-C2H2_jaz:Zinc-finger double-stranded RNA-binding); PF15909(zf-C2H2…		168374
ENSG00000143971	ETAA1	ETAA1 activator of ATR kinase [Source:HGNC Symbol;Acc:HGNC:24648]	4948	674	232	6.59	2.23	2.73353	1.45076	0	1e-43	yes	up	NP_061875(ewing's tumor-associated antigen 1 [Homo sapiens])	GO:0006281(biological_process:DNA repair); GO:0006974(biological_process:cellular response to DNA damage stimulus); GO:0043596(cellular_component:nuclear replication fork); GO:2000001(biological_process:regulation of DNA damage checkpoint); GO:0071902(biological_process:positive regulation of protein serine/threonine kinase activity); GO:0031297(biological_process:replication fork processing); GO…				3JDXT(S:Function unknown)	3JDXT(regulation of DNA damage checkpoint)	PF15350(ETAA1:Ewing's tumour-associated antigen 1 homologue)		54465
ENSG00000032219	ARID4A	AT-rich interaction domain 4A [Source:HGNC Symbol;Acc:HGNC:9885]	5864	743	256	7.63	2.12	2.73087	1.44936	0	4.58e-48	yes	up	NP_002883(AT-rich interactive domain-containing protein 4A isoform I [Homo sapiens])	GO:0044212(molecular_function:transcription regulatory region DNA binding); GO:0006349(biological_process:regulation of gene expression by genetic imprinting); GO:0017053(cellular_component:transcriptional repressor complex); GO:0097368(biological_process:establishment of Sertoli cell barrier); GO:0036124(biological_process:histone H3-K9 trimethylation); GO:0005829(cellular_component:cytosol); GO…	K19194	ARID4A, RBP1		3J8SZ(K:Transcription)	3J8SZ(RBB1NT (NUC162) domain)	PF11717(Tudor-knot:RNA binding activity-knot of a chromodomain ); PF08169(RBB1NT:RBB1NT (NUC162) domain); PF01388(ARID:ARID/BRIGHT DNA binding domain); PF11717(Tudor-knot:RNA binding activity-knot of a chromodomain); PF18104(Tudor_2:Jumonji domain-containing protein 2A Tudor domain)		5926
ENSG00000211451	GNRHR2	gonadotropin releasing hormone receptor 2 (pseudogene) [Source:HGNC Symbol;Acc:HGNC:16341]	1599	80.33	27.7	4.41	1.38	2.72866	1.44819	1.08e-06	1.09e-05	yes	up	AAL27000.1(type II gonadotropin-releasing hormone receptor, partial [Homo sapiens])	GO:0016021(cellular_component:integral component of membrane); GO:0004968(molecular_function:gonadotropin-releasing hormone receptor activity); GO:0005886(cellular_component:plasma membrane)				3JCTW(T:Signal transduction mechanisms)	3JCTW(gonadotropin-releasing hormone II)
ENSG00000277462	ZNF670	zinc finger protein 670 [Source:HGNC Symbol;Acc:HGNC:28167]	4197	80.72	27.85	0.94	0.31	2.72714	1.44739	1.03e-06	1.04e-05	yes	up	NP_001191149(zinc finger protein 670 isoform 2 [Homo sapiens])	GO:0005634(cellular_component:nucleus); GO:0046872(molecular_function:metal ion binding); GO:0000981(molecular_function:RNA polymerase II transcription factor activity, sequence-specific DNA binding); GO:0003677(molecular_function:DNA binding)	K09228	KRAB	map05168(Herpes simplex virus 1 infection)	3J6D4(K:Transcription)	3J6D4(nucleic acid-templated transcription)	PF00096(zf-C2H2:Zinc finger, C2H2 type); PF01352(KRAB:KRAB box); PF13465(zf-H2C2_2:Zinc-finger double domain); PF13894(zf-C2H2_4:C2H2-type zinc finger); PF13912(zf-C2H2_6:C2H2-type zinc finger); PF12171(zf-C2H2_jaz:Zinc-finger double-stranded RNA-binding); PF12874(zf-met:Zinc-finger of C2H2 type)		93474
ENSG00000205413	SAMD9	sterile alpha motif domain containing 9 [Source:HGNC Symbol;Acc:HGNC:1348]	6806	2988	1031	20.94	6.89	2.72693	1.44728	0	#######	yes	up	NP_060124(sterile alpha motif domain-containing protein 9 [Homo sapiens])	GO:0005737(cellular_component:cytoplasm); GO:0005829(cellular_component:cytosol); GO:0043231(cellular_component:intracellular membrane-bounded organelle); GO:0034058(biological_process:endosomal vesicle fusion)	K23949	SAMD9, SAMD9L		3J57T(S:Function unknown)	3J57T(endosomal vesicle fusion)	PF07647(SAM_2:SAM domain (Sterile alpha motif)); PF00536(SAM_1:SAM domain (Sterile alpha motif)); PF02198(SAM_PNT:Sterile alpha motif (SAM)/Pointed domain)		54809
ENSG00000204869	IGFL4	IGF like family member 4 [Source:HGNC Symbol;Acc:HGNC:32931]	1125	100.27	34.65	5.08	1.77	2.72282	1.4451	5.35e-08	5.95e-07	yes	up	NP_001002923(insulin growth factor-like family member 4 precursor [Homo sapiens])	GO:0005102(molecular_function:receptor binding); GO:0005615(cellular_component:extracellular space)				3JHMX(S:Function unknown)	3JHMX(Insulin growth factor-like family)	PF14653(IGFL:Insulin growth factor-like family)		444882
ENSG00000168556	ING2	inhibitor of growth family member 2 [Source:HGNC Symbol;Acc:HGNC:6063]	2458	156	54	3.61	1.26	2.71821	1.44266	0	1.73e-10	yes	up	NP_001555(inhibitor of growth protein 2 isoform 1 [Homo sapiens])	GO:0035064(molecular_function:methylated histone binding); GO:1902166(biological_process:negative regulation of intrinsic apoptotic signaling pathway in response to DNA damage by p53 class mediator); GO:0005886(cellular_component:plasma membrane); GO:0044877(molecular_function:macromolecular complex binding); GO:0007165(biological_process:signal transduction); GO:0005794(cellular_component:Golgi …	K19198	ING2		3J84V(B:Chromatin structure and dynamics)	3J84V(inhibitor of growth)	PF12998(ING:Inhibitor of growth proteins N-terminal histone-binding); PF00628(PHD:PHD-finger)		3622
ENSG00000164105	SAP30	Sin3A associated protein 30 [Source:HGNC Symbol;Acc:HGNC:10532]	1097	603	209	32.17	11.02	2.71471	1.4408	0	8.6e-39	yes	up	NP_003855(histone deacetylase complex subunit SAP30 [Homo sapiens])	GO:0005654(cellular_component:nucleoplasm); GO:0000122(biological_process:negative regulation of transcription from RNA polymerase II promoter); GO:0004407(molecular_function:histone deacetylase activity); GO:0003714(molecular_function:transcription corepressor activity); GO:0000118(cellular_component:histone deacetylase complex); GO:0006355(biological_process:regulation of transcription, DNA-tem…	K19202	SAP30	map05169(Epstein-Barr virus infection)	3JFZN(K:Transcription)	3JFZN(histone deacetylase activity)	PF13866(zf-SAP30:SAP30 zinc-finger); PF13867(SAP30_Sin3_bdg:Sin3 binding region of histone deacetylase complex subunit SAP30)		8819
ENSG00000151575	TEX9	testis expressed 9 [Source:HGNC Symbol;Acc:HGNC:29585]	1433	112.71	39.24	3.28	1.29	2.70262	1.43436	9.8e-09	1.15e-07	yes	up	NP_940926(testis-expressed protein 9 isoform 1 [Homo sapiens])	GO:0005515(molecular_function:protein binding)				3J20X(S:Function unknown)	3J20X(Testis expressed 9)	PF05335(DUF745:Protein of unknown function (DUF745))		374618
ENSG00000113356	POLR3G	RNA polymerase III subunit G [Source:HGNC Symbol;Acc:HGNC:30075]	3251	525.18	183	11.13	3.45	2.70028	1.43311	0	1.37e-33	yes	up	XP_005248461.1()	GO:0005829(cellular_component:cytosol); GO:0045089(biological_process:positive regulation of innate immune response); GO:0051607(biological_process:defense response to virus); GO:0008283(biological_process:cell proliferation); GO:0045087(biological_process:innate immune response); GO:0005654(cellular_component:nucleoplasm); GO:0032481(biological_process:positive regulation of type I interferon pr…	K03024	RPC7, POLR3G	map03020(RNA polymerase); map04623(Cytosolic DNA-sensing pathway)	3J4Q3(K:Transcription)	3J4Q3(DNA-directed RNA polymerase III subunit RPC7)	PF11705(RNA_pol_3_Rpc31:DNA-directed RNA polymerase III subunit Rpc31)		10622
ENSG00000101745	ANKRD12	ankyrin repeat domain 12 [Source:HGNC Symbol;Acc:HGNC:29135]	11284	708.03	247.02	3.8	1.87	2.69694	1.43132	0	5.42e-45	yes	up	NP_056023(ankyrin repeat domain-containing protein 12 isoform 1 [Homo sapiens])	GO:0005654(cellular_component:nucleoplasm); GO:0005829(cellular_component:cytosol)	K21436	ANKRD11_12		3J2A2(S:Function unknown)	3J2A2(Ankyrin repeat)	PF00023(Ank:Ankyrin repeat); PF12796(Ank_2:Ankyrin repeats (3 copies)); PF13637(Ank_4:Ankyrin repeats (many copies)); PF13857(Ank_5:Ankyrin repeats (many copies)); PF13606(Ank_3:Ankyrin repeat)		23253
ENSG00000228492	RAB11FIP1P1	RAB11 family interacting protein 1 pseudogene 1 [Source:HGNC Symbol;Acc:HGNC:42366]	1762	85.74	29.99	2.58	0.88	2.69004	1.42763	6.23e-07	6.43e-06	yes	up	AAQ18788.1(no Rab11-binding protein 2 [Homo sapiens])	GO:0015031(biological_process:protein transport); GO:0031267(molecular_function:small GTPase binding); GO:0016020(cellular_component:membrane); GO:0005768(cellular_component:endosome)				3JDWX(S:Function unknown)	3JDWX(negative regulation of adiponectin secretion)
ENSG00000138639	ARHGAP24	Rho GTPase activating protein 24 [Source:HGNC Symbol;Acc:HGNC:25361]	4621	157	55	2.41	0.71	2.68589	1.4254	0	2.26e-10	yes	up	NP_001020787(rho GTPase-activating protein 24 isoform 1 [Homo sapiens])	GO:0005856(cellular_component:cytoskeleton); GO:0051056(biological_process:regulation of small GTPase mediated signal transduction); GO:0001525(biological_process:angiogenesis); GO:0005925(cellular_component:focal adhesion); GO:0005829(cellular_component:cytosol); GO:0030154(biological_process:cell differentiation); GO:0005096(molecular_function:GTPase activator activity); GO:0007165(biological_p…	K20642	ARHGAP22_24_25		3J951(T:Signal transduction mechanisms)	3J951(Rho GTPase activating protein 24)	PF00169(PH:PH domain); PF00620(RhoGAP:RhoGAP domain); PF15413(PH_11:Pleckstrin homology domain)		83478
ENSG00000164031	DNAJB14	DnaJ heat shock protein family (Hsp40) member B14 [Source:HGNC Symbol;Acc:HGNC:25881]	5967	711	250	15.93	5.51	2.67597	1.42006	0	1.19e-44	yes	up	NP_001265239(dnaJ homolog subfamily B member 14 isoform 2 [Homo sapiens])	GO:0016020(cellular_component:membrane); GO:0005783(cellular_component:endoplasmic reticulum); GO:0030544(molecular_function:Hsp70 protein binding); GO:0051085(biological_process:chaperone mediated protein folding requiring cofactor); GO:0016021(cellular_component:integral component of membrane); GO:0030433(biological_process:ER-associated ubiquitin-dependent protein catabolic process); GO:003196…	K09520	DNAJB14		3JDRG(O:Posttranslational modification, protein turnover, chaperones)	3JDRG(chaperone cofactor-dependent protein refolding)	PF09320(DUF1977:Domain of unknown function (DUF1977)); PF00226(DnaJ:DnaJ domain)		79982
ENSG00000083535	PIBF1	progesterone immunomodulatory binding factor 1 [Source:HGNC Symbol;Acc:HGNC:23352]	3080	536	189	10.78	3.18	2.66842	1.41599	0	1.15e-33	yes	up	NP_001336584(progesterone-induced-blocking factor 1 isoform 1 [Homo sapiens])	GO:0005136(molecular_function:interleukin-4 receptor binding); GO:0032815(biological_process:negative regulation of natural killer cell activation); GO:0060271(biological_process:cilium assembly); GO:0071539(biological_process:protein localization to centrosome); GO:0005813(cellular_component:centrosome); GO:0034451(cellular_component:centriolar satellite); GO:0042531(biological_process:positive …	K16538	PIBF1, CEP90		3J20N(S:Function unknown)	3J20N()			10464
ENSG00000031691	CENPQ	centromere protein Q [Source:HGNC Symbol;Acc:HGNC:21347]	1741	873	308	24.95	8.4	2.66695	1.41519	0	2.09e-54	yes	up	NP_060602(centromere protein Q [Homo sapiens])	GO:0034080(biological_process:CENP-A containing nucleosome assembly); GO:0015629(cellular_component:actin cytoskeleton); GO:0005829(cellular_component:cytosol); GO:0005654(cellular_component:nucleoplasm); GO:0051310(biological_process:metaphase plate congression); GO:0000775(cellular_component:chromosome, centromeric region); GO:1905342(biological_process:positive regulation of protein localizati…	K11509	CENPQ		3J4JE(S:Function unknown)	3J4JE(positive regulation of protein localization to kinetochore)	PF13094(CENP-Q:CENP-Q, a CENPA-CAD centromere complex subunit)		55166
ENSG00000171806	METTL18	methyltransferase like 18 [Source:HGNC Symbol;Acc:HGNC:28793]	1426	204	72	8.38	2.82	2.66593	1.41464	0	3.64e-13	yes	up	NP_001307130(histidine protein methyltransferase 1 homolog [Homo sapiens])	GO:0031072(molecular_function:heat shock protein binding); GO:0032991(cellular_component:macromolecular complex); GO:0008168(molecular_function:methyltransferase activity)				3JA05(S:Function unknown)	3JA05(heat shock protein binding)	PF13489(Methyltransf_23:Methyltransferase domain); PF10294(Methyltransf_16:Lysine methyltransferase); PF06325(PrmA:Ribosomal protein L11 methyltransferase (PrmA)); PF13847(Methyltransf_31:Methyltransferase domain); PF05175(MTS:Methyltransferase small domain)		92342
ENSG00000140006	WDR89	WD repeat domain 89 [Source:HGNC Symbol;Acc:HGNC:20489]	3109	643	227	10.6	3.67	2.66524	1.41427	0	3.34e-40	yes	up	NP_001008726.1(WD repeat-containing protein 89 [Homo sapiens])	GO:0005515(molecular_function:protein binding)	K24758	WDR89		3JDJG(S:Function unknown)	3JDJG(WD domain, G-beta repeat)	PF00400(WD40:WD domain, G-beta repeat); PF12894(ANAPC4_WD40:Anaphase-promoting complex subunit 4 WD40 domain)		112840
ENSG00000144674	GOLGA4	golgin A4 [Source:HGNC Symbol;Acc:HGNC:4427]	7673	2355.92	831.9	16.71	5.81	2.66466	1.41395	0	#######	yes	up	NP_001166184(golgin subfamily A member 4 isoform 1 [Homo sapiens])	GO:0005737(cellular_component:cytoplasm); GO:0005794(cellular_component:Golgi apparatus); GO:0016192(biological_process:vesicle-mediated transport); GO:0005829(cellular_component:cytosol); GO:0005802(cellular_component:trans-Golgi network); GO:0045773(biological_process:positive regulation of axon extension); GO:0043001(biological_process:Golgi to plasma membrane protein transport); GO:0000139(ce…	K20283	GOLGA4		3J68K(S:Function unknown)	3J68K(Golgi to plasma membrane protein transport)	PF01465(GRIP:GRIP domain)		2803
ENSG00000255150	EID3	EP300 interacting inhibitor of differentiation 3 [Source:HGNC Symbol;Acc:HGNC:32961]	1467	62	22	2.31	0.8	2.65168	1.40691	2.77e-05	0.000247	yes	up	NP_001008395(EP300-interacting inhibitor of differentiation 3 [Homo sapiens])	GO:0006310(biological_process:DNA recombination); GO:0005737(cellular_component:cytoplasm); GO:0005730(cellular_component:nucleolus); GO:0005634(cellular_component:nucleus); GO:0006281(biological_process:DNA repair); GO:0030915(cellular_component:Smc5-Smc6 complex); GO:0000781(cellular_component:chromosome, telomeric region); GO:2001022(biological_process:positive regulation of response to DNA da…	K22826	EID3, NSMCE4B		3J2B8(S:Function unknown)	3J2B8(DNA recombination)	PF08743(Nse4_C:Nse4 C-terminal); PF15412(Nse4-Nse3_bdg:Binding domain of Nse4/EID3 to Nse3-MAGE)		493861
ENSG00000185947	ZNF267	zinc finger protein 267 [Source:HGNC Symbol;Acc:HGNC:13060]	3268	253	90	3.83	1.31	2.64502	1.40328	0	5.39e-16	yes	up	NP_003405(zinc finger protein 267 isoform 1 [Homo sapiens])	GO:0005634(cellular_component:nucleus); GO:0046872(molecular_function:metal ion binding); GO:0007275(biological_process:multicellular organism development); GO:0000981(molecular_function:RNA polymerase II transcription factor activity, sequence-specific DNA binding); GO:0003677(molecular_function:DNA binding)	K09228	KRAB	map05168(Herpes simplex virus 1 infection)	3JITA(S:Function unknown)	3JITA(krueppel associated box)	PF00096(zf-C2H2:Zinc finger, C2H2 type); PF01352(KRAB:KRAB box); PF13465(zf-H2C2_2:Zinc-finger double domain); PF13894(zf-C2H2_4:C2H2-type zinc finger); PF13912(zf-C2H2_6:C2H2-type zinc finger); PF12171(zf-C2H2_jaz:Zinc-finger double-stranded RNA-binding); PF01286(XPA_N:XPA protein N-terminal); PF12874(zf-met:Zinc-finger of C2H2 type); PF09723(Zn-ribbon_8:Zinc ribbon domain)		10308
ENSG00000166762	CATSPER2	cation channel sperm associated 2 [Source:HGNC Symbol;Acc:HGNC:18810]	1755	79.59	28.33	1.21	1.05	2.64341	1.4024	2.16e-06	2.14e-05	yes	up	NP_001269239(cation channel sperm-associated protein 2 isoform 5 [Homo sapiens])	GO:0036128(cellular_component:CatSper complex); GO:0005262(molecular_function:calcium channel activity); GO:0031514(cellular_component:motile cilium); GO:0030317(biological_process:flagellated sperm motility); GO:0005886(cellular_component:plasma membrane); GO:0009566(biological_process:fertilization); GO:0035036(biological_process:sperm-egg recognition); GO:0005227(molecular_function:calcium act…	K16890	CATSPER2		3J4EE(P:Inorganic ion transport and metabolism); 3J4EE(T:Signal transduction mechanisms)	3J4EE(cation channel); 3J4EE(cation channel)	PF00520(Ion_trans:Ion transport protein); PF08016(PKD_channel:Polycystin cation channel)		117155
ENSG00000248109	MARCOL	MARCO like [Source:HGNC Symbol;Acc:HGNC:53644]	1257	160.57	57.16	7.2	2.5	2.64316	1.40227	0	2.38e-10	yes	up	NP_001350440(MARCO-like protein precursor [Homo sapiens])	GO:0005201(molecular_function:extracellular matrix structural constituent); GO:0030198(biological_process:extracellular matrix organization); GO:0005615(cellular_component:extracellular space); GO:0031012(cellular_component:extracellular matrix)				3JPF2(S:Function unknown); 3JGJN(S:Function unknown)	3JPF2(Kazal type serine protease inhibitors); 3JGJN(Kazal type serine protease inhibitors)	PF01391(Collagen:Collagen triple helix repeat (20 copies))		105000000
ENSG00000147118	ZNF182	zinc finger protein 182 [Source:HGNC Symbol;Acc:HGNC:13001]	3586	397.99	142	5.6	1.91	2.63715	1.39898	0	1.05e-24	yes	up	NP_008893(zinc finger protein 182 isoform 1 [Homo sapiens])	GO:0005634(cellular_component:nucleus); GO:0046872(molecular_function:metal ion binding); GO:0000981(molecular_function:RNA polymerase II transcription factor activity, sequence-specific DNA binding); GO:0003677(molecular_function:DNA binding)	K09228	KRAB	map05168(Herpes simplex virus 1 infection)	3JFB9(K:Transcription)	3JFB9(nucleic acid-templated transcription)	PF00096(zf-C2H2:Zinc finger, C2H2 type); PF01352(KRAB:KRAB box); PF13465(zf-H2C2_2:Zinc-finger double domain); PF13894(zf-C2H2_4:C2H2-type zinc finger); PF13912(zf-C2H2_6:C2H2-type zinc finger); PF12171(zf-C2H2_jaz:Zinc-finger double-stranded RNA-binding); PF09723(Zn-ribbon_8:Zinc ribbon domain); PF07975(C1_4:TFIIH C1-like domain); PF17032(zinc_ribbon_15:zinc-ribbon family); PF00130(C1_1:Phorbol …		7569
ENSG00000169131	ZNF354A	zinc finger protein 354A [Source:HGNC Symbol;Acc:HGNC:11628]	2521	187.11	66.9	3.94	1.3	2.63162	1.39595	0	6.84e-12	yes	up	XP_011532947(zinc finger protein 354A isoform X2 [Homo sapiens])	GO:0005730(cellular_component:nucleolus); GO:0007605(biological_process:sensory perception of sound); GO:0005829(cellular_component:cytosol); GO:0006357(biological_process:regulation of transcription from RNA polymerase II promoter); GO:0003677(molecular_function:DNA binding); GO:0046872(molecular_function:metal ion binding); GO:0005634(cellular_component:nucleus); GO:0000981(molecular_function:R…	K09228	KRAB	map05168(Herpes simplex virus 1 infection)	3J4Y1(K:Transcription)	3J4Y1(nucleolar fragmentation)	PF01352(KRAB:KRAB box); PF00096(zf-C2H2:Zinc finger, C2H2 type); PF16622(zf-C2H2_11:zinc-finger C2H2-type); PF13465(zf-H2C2_2:Zinc-finger double domain); PF13894(zf-C2H2_4:C2H2-type zinc finger); PF13912(zf-C2H2_6:C2H2-type zinc finger); PF12171(zf-C2H2_jaz:Zinc-finger double-stranded RNA-binding); PF09723(Zn-ribbon_8:Zinc ribbon domain); PF12874(zf-met:Zinc-finger of C2H2 type); PF17032(zinc_rib…		6940
ENSG00000280987	MATR3	matrin 3 [Source:NCBI gene (formerly Entrezgene);Acc:9782]	4373	2344.03	840.97	31.46	9.61	2.62261	1.39101	0	#######	yes	up	XP_008952824.1(matrin-3 isoform X1 [Pan paniscus])	GO:0005634(cellular_component:nucleus); GO:0003723(molecular_function:RNA binding); GO:0008270(molecular_function:zinc ion binding)	K13213	MATR3	map05014(Amyotrophic lateral sclerosis (ALS))	3J2QE(A:RNA processing and modification)	3J2QE(miRNA binding)	PF13893(RRM_5:RNA recognition motif. (a.k.a. RRM, RBD, or RNP domain)); PF00076(RRM_1:RNA recognition motif. (a.k.a. RRM, RBD, or RNP domain))		9782
ENSG00000136560	TANK	TRAF family member associated NFKB activator [Source:HGNC Symbol;Acc:HGNC:11562]	2098	757	272	25.55	9.41	2.61866	1.38883	0	6.01e-46	yes	up	NP_001186064(TRAF family member-associated NF-kappa-B activator isoform a [Homo sapiens])	GO:0071479(biological_process:cellular response to ionizing radiation); GO:0031625(molecular_function:ubiquitin protein ligase binding); GO:0032991(cellular_component:macromolecular complex); GO:0005829(cellular_component:cytosol); GO:1903003(biological_process:positive regulation of protein deubiquitination); GO:0071356(biological_process:cellular response to tumor necrosis factor); GO:0071347(b…	K12650	TANK	map04622(RIG-I-like receptor signaling pathway); map04621(NOD-like receptor signaling pathway); map05014(Amyotrophic lateral sclerosis (ALS)); map04140(Autophagy - animal)	3JAJW(S:Function unknown)	3JAJW(deubiquitinase activator activity)	PF12845(TBD:TBD domain)		10010
ENSG00000127914	AKAP9	A-kinase anchoring protein 9 [Source:HGNC Symbol;Acc:HGNC:379]	12219	1171	422	8.61	2.74	2.61094	1.38457	0	1.84e-70	yes	up	NP_671714.1(A-kinase anchor protein 9 isoform 3 [Homo sapiens])	GO:0099147(cellular_component:extrinsic component of postsynaptic density membrane); GO:0033138(biological_process:positive regulation of peptidyl-serine phosphorylation); GO:0031116(biological_process:positive regulation of microtubule polymerization); GO:0005794(cellular_component:Golgi apparatus); GO:0000086(biological_process:G2/M transition of mitotic cell cycle); GO:1903358(biological_proce…	K16551	AKAP9, AKAP350		3J75W(S:Function unknown)	3J75W(anchor protein 9)	PF10495(PACT_coil_coil:Pericentrin-AKAP-450 domain of centrosomal targeting protein)		10142
ENSG00000261488	TBILA	TGF-beta induced lncRNA [Source:HGNC Symbol;Acc:HGNC:53943]	1937	61	22	1.65	0.58	2.60891	1.38345	4.04e-05	0.000355	yes	up	KAF0885422.1(LORF2 protein, partial [Crocuta crocuta])					3JF0N(S:Function unknown)	3JF0N()
ENSG00000062370	ZNF112	zinc finger protein 112 [Source:HGNC Symbol;Acc:HGNC:12892]	3321	108	39	1.47	0.54	2.60562	1.38163	4.85e-08	5.42e-07	yes	up	NP_001076804(zinc finger protein 112 isoform 1 [Homo sapiens])	GO:0006355(biological_process:regulation of transcription, DNA-templated); GO:0005634(cellular_component:nucleus); GO:0046872(molecular_function:metal ion binding); GO:0003677(molecular_function:DNA binding)	K09228	KRAB	map05168(Herpes simplex virus 1 infection)	3J7RQ(K:Transcription)	3J7RQ(DNA-binding transcription factor activity)	PF00096(zf-C2H2:Zinc finger, C2H2 type); PF01352(KRAB:KRAB box); PF13465(zf-H2C2_2:Zinc-finger double domain); PF13894(zf-C2H2_4:C2H2-type zinc finger); PF12171(zf-C2H2_jaz:Zinc-finger double-stranded RNA-binding); PF12874(zf-met:Zinc-finger of C2H2 type); PF09723(Zn-ribbon_8:Zinc ribbon domain); PF18439(zf_UBZ:Ubiquitin-Binding Zinc Finger); PF01286(XPA_N:XPA protein N-terminal); PF13912(zf-C2H2…		7771
ENSG00000122417	ODF2L	outer dense fiber of sperm tails 2 like [Source:HGNC Symbol;Acc:HGNC:29225]	4376	529.46	192.06	8.85	4.95	2.59387	1.37511	0	7.63e-32	yes	up	NP_001007023.2(protein BCAP isoform b [Homo sapiens])	GO:0036064(cellular_component:ciliary basal body); GO:0034451(cellular_component:centriolar satellite); GO:0030030(biological_process:cell projection organization); GO:0005813(cellular_component:centrosome); GO:0005814(cellular_component:centriole); GO:1902018(biological_process:negative regulation of cilium assembly)				3J2AN(S:Function unknown)	3J2AN(Outer dense fiber)			57489
ENSG00000273018	FAM106A	family with sequence similarity 106 member A [Source:HGNC Symbol;Acc:HGNC:25682]	4735	211.5	76.78	7.97	3.71	2.59187	1.374	0	4.6e-13	yes	up	CAA10171.1(TL132 protein [Homo sapiens])	GO:0005794(cellular_component:Golgi apparatus); GO:0005829(cellular_component:cytosol); GO:0016020(cellular_component:membrane); GO:0006511(biological_process:ubiquitin-dependent protein catabolic process); GO:0005509(molecular_function:calcium ion binding); GO:0016579(biological_process:protein deubiquitination); GO:0004843(molecular_function:thiol-dependent ubiquitin-specific protease activity)				3J2FV(O:Posttranslational modification, protein turnover, chaperones)	3J2FV(ubiquitin carboxyl-terminal hydrolase)			80039
ENSG00000107890	ANKRD26	ankyrin repeat domain 26 [Source:HGNC Symbol;Acc:HGNC:29186]	6775	517	188.3	6.52	2.13	2.5834	1.36927	0	6.56e-31	yes	up	NP_001242982(ankyrin repeat domain-containing protein 26 isoform 2 [Homo sapiens])	GO:0005813(cellular_component:centrosome); GO:0045599(biological_process:negative regulation of fat cell differentiation)	K25138	ANKRD26		3JNSG(S:Function unknown)	3JNSG(ankyrin repeat)	PF00023(Ank:Ankyrin repeat); PF12796(Ank_2:Ankyrin repeats (3 copies)); PF12001(DUF3496:Domain of unknown function (DUF3496)); PF14915(CCDC144C:CCDC144C protein coiled-coil region); PF13637(Ank_4:Ankyrin repeats (many copies)); PF13857(Ank_5:Ankyrin repeats (many copies)); PF13606(Ank_3:Ankyrin repeat)		22852
ENSG00000129534	MIS18BP1	MIS18 binding protein 1 [Source:HGNC Symbol;Acc:HGNC:20190]	4577	2401	875	32.27	12.47	2.58188	1.36842	0	#######	yes	up	XP_011535225(mis18-binding protein 1 isoform X2 [Homo sapiens])	GO:0034080(biological_process:CENP-A containing nucleosome assembly); GO:0005654(cellular_component:nucleoplasm); GO:0000778(cellular_component:condensed nuclear chromosome kinetochore); GO:0007049(biological_process:cell cycle); GO:0003677(molecular_function:DNA binding); GO:0051301(biological_process:cell division); GO:0000981(molecular_function:RNA polymerase II transcription factor activity, …				3J9NG(K:Transcription)	3J9NG(MIS18 binding protein 1)	PF00249(Myb_DNA-binding:Myb-like DNA-binding domain); PF09133(SANTA:SANTA (SANT Associated))		55320
ENSG00000156313	RPGR	retinitis pigmentosa GTPase regulator [Source:HGNC Symbol;Acc:HGNC:10295]	4733	207	75.48	4.14	1.91	2.58042	1.3676	0	1.04e-12	yes	up	NP_001030025(X-linked retinitis pigmentosa GTPase regulator isoform C [Homo sapiens])	GO:0036064(cellular_component:ciliary basal body); GO:0060271(biological_process:cilium assembly); GO:0005794(cellular_component:Golgi apparatus); GO:0007601(biological_process:visual perception); GO:0050896(biological_process:response to stimulus); GO:0005085(molecular_function:guanyl-nucleotide exchange factor activity); GO:0042073(biological_process:intraciliary transport); GO:0001750(cellular…	K19607	RPGR		3J5ET(D:Cell cycle control, cell division, chromosome partitioning); 3J5ET(Z:Cytoskeleton)	3J5ET(intraciliary transport); 3J5ET(intraciliary transport)	PF00415(RCC1:Regulator of chromosome condensation (RCC1) repeat); PF13540(RCC1_2:Regulator of chromosome condensation (RCC1) repeat); PF13418(Kelch_4:Galactose oxidase, central domain)		6103
ENSG00000175471	MCTP1	multiple C2 and transmembrane domain containing 1 [Source:HGNC Symbol;Acc:HGNC:26183]	7325	416.84	152	5.31	2.52	2.58034	1.36756	0	5.47e-25	yes	up	NP_078993(multiple C2 and transmembrane domain-containing protein 1 isoform L [Homo sapiens])	GO:0030336(biological_process:negative regulation of cell migration); GO:0055037(cellular_component:recycling endosome); GO:0030672(cellular_component:synaptic vesicle membrane); GO:0019722(biological_process:calcium-mediated signaling); GO:0005789(cellular_component:endoplasmic reticulum membrane); GO:0016021(cellular_component:integral component of membrane); GO:1902883(biological_process:negat…				3J8TT(S:Function unknown)	3J8TT(negative regulation of response to oxidative stress)	PF08372(PRT_C:Plant phosphoribosyltransferase C-terminal); PF00168(C2:C2 domain); PF06398(Pex24p:Integral peroxisomal membrane peroxin)		79772
ENSG00000040275	SPDL1	spindle apparatus coiled-coil protein 1 [Source:HGNC Symbol;Acc:HGNC:26010]	2529	1619	592	39.3	13.79	2.57322	1.36357	0	5.03e-95	yes	up	NP_001316568(protein Spindly isoform a [Homo sapiens])	GO:0000132(biological_process:establishment of mitotic spindle orientation); GO:0034501(biological_process:protein localization to kinetochore); GO:0005829(cellular_component:cytosol); GO:0000940(cellular_component:condensed chromosome outer kinetochore); GO:0019899(molecular_function:enzyme binding); GO:0005815(cellular_component:microtubule organizing center); GO:0007094(biological_process:mito…				3JFYS(D:Cell cycle control, cell division, chromosome partitioning)	3JFYS(Required for the localization of dynein and dynactin to the mitotic kintochore. Dynein is believed to control the initial lateral interaction between the kinetochore and spindle microtubules and to facilitate the subsequent formation of end-on kinetochore-microtubule attachments mediated by the NDC80 complex. Also required for correct spindle orientation. Does not appear to be required for …			54908
ENSG00000122483	CCDC18	coiled-coil domain containing 18 [Source:HGNC Symbol;Acc:HGNC:30370]	4752	417.11	152.83	8.05	3.43	2.56799	1.36064	0	8.13e-25	yes	up	XP_016856645.1(coiled-coil domain-containing protein 18 isoform X3 [Homo sapiens])					3JFWX(S:Function unknown)	3JFWX(Coiled-coil domain-containing protein 18)
ENSG00000156876	SASS6	SAS-6 centriolar assembly protein [Source:HGNC Symbol;Acc:HGNC:25403]	3848	981	360	12.47	4.38	2.564	1.3584	0	2.04e-57	yes	up	NP_001291758(spindle assembly abnormal protein 6 homolog isoform 2 [Homo sapiens])	GO:0051298(biological_process:centrosome duplication); GO:0005813(cellular_component:centrosome); GO:0005829(cellular_component:cytosol); GO:0005814(cellular_component:centriole); GO:0005815(cellular_component:microtubule organizing center); GO:0098536(cellular_component:deuterosome); GO:0007099(biological_process:centriole replication)	K16487	SAS-6, SASS6		3JESN(S:Function unknown)	3JESN(Spindle assembly abnormal protein 6 homolog)	PF18594(Sas6_CC:Sas6/XLF/XRCC4 coiled-coil domain); PF16531(SAS-6_N:Centriolar protein SAS N-terminal)		163786
ENSG00000009413	REV3L	REV3 like, DNA directed polymerase zeta catalytic subunit [Source:HGNC Symbol;Acc:HGNC:9968]	10706	1330.91	488.67	11.7	4.12	2.56262	1.35762	0	1.13e-77	yes	up	NP_001359007(DNA polymerase zeta catalytic subunit isoform a [Homo sapiens])	GO:0005654(cellular_component:nucleoplasm); GO:0016035(cellular_component:zeta DNA polymerase complex); GO:0051539(molecular_function:4 iron, 4 sulfur cluster binding); GO:0005730(cellular_component:nucleolus); GO:0000166(molecular_function:nucleotide binding); GO:0003887(molecular_function:DNA-directed DNA polymerase activity); GO:0090305(biological_process:nucleic acid phosphodiester bond hydro…	K02350	REV3L, POLZ	map03460(Fanconi anemia pathway); map01524(Platinum drug resistance)	3J5R9(L:Replication, recombination and repair)	3J5R9(zeta, catalytic subunit)	PF15735(DUF4683:Domain of unknown function (DUF4683)); PF14260(zf-C4pol:C4-type zinc-finger of DNA polymerase delta); PF00136(DNA_pol_B:DNA polymerase family B); PF03104(DNA_pol_B_exo1:DNA polymerase family B, exonuclease domain)		5980
ENSG00000204899	MZT1	mitotic spindle organizing protein 1 [Source:HGNC Symbol;Acc:HGNC:33830]	2231	946	348	21.81	7.74	2.55778	1.35489	0	3.58e-55	yes	up	NP_001065243(mitotic-spindle organizing protein 1 [Homo sapiens])	GO:0031021(cellular_component:interphase microtubule organizing center); GO:0005819(cellular_component:spindle); GO:0005813(cellular_component:centrosome); GO:0005829(cellular_component:cytosol); GO:0033566(biological_process:gamma-tubulin complex localization); GO:0008274(cellular_component:gamma-tubulin ring complex); GO:0051415(biological_process:interphase microtubule nucleation by interphase…	K18633	MZT1, GIP1, GIP2		3JHUM(S:Function unknown)	3JHUM(organizing protein 1)	PF12554(MOZART1:Mitotic-spindle organizing gamma-tubulin ring associated)		440145
ENSG00000165156	ZHX1	zinc fingers and homeoboxes 1 [Source:HGNC Symbol;Acc:HGNC:12871]	3357	1383.83	511.98	17.8	5.23	2.54321	1.34665	0	9.34e-80	yes	up	NP_001017926.1(zinc fingers and homeoboxes protein 1 [Homo sapiens])	GO:0046872(molecular_function:metal ion binding); GO:0000122(biological_process:negative regulation of transcription from RNA polymerase II promoter); GO:0003700(molecular_function:transcription factor activity, sequence-specific DNA binding); GO:0005634(cellular_component:nucleus); GO:0003714(molecular_function:transcription corepressor activity); GO:0005654(cellular_component:nucleoplasm); GO:0…	K24879	ZHX1		3JD9D(K:Transcription)	3JD9D(protein heterodimerization activity)	PF11569(Homez:Homeodomain leucine-zipper encoding, Homez); PF00046(Homeodomain:Homeodomain); PF18387(zf_C2H2_ZHX:Zinc-fingers and homeoboxes C2H2 finger domain); PF05920(Homeobox_KN:Homeobox KN domain)		11244
ENSG00000138468	SENP7	SUMO specific peptidase 7 [Source:HGNC Symbol;Acc:HGNC:30402]	4973	381	141	4.81	1.65	2.54248	1.34624	0	2.32e-22	yes	up	NP_065705(sentrin-specific protease 7 isoform 1 [Homo sapiens])	GO:0016926(biological_process:protein desumoylation); GO:0005737(cellular_component:cytoplasm); GO:0005634(cellular_component:nucleus); GO:0070139(molecular_function:SUMO-specific endopeptidase activity); GO:0005622(cellular_component:intracellular)	K08596	SENP7		3JEMI(O:Posttranslational modification, protein turnover, chaperones)	3JEMI(SUMO1 sentrin specific peptidase 7)	PF02902(Peptidase_C48:Ulp1 protease family, C-terminal catalytic domain)		57337
ENSG00000154065	ANKRD29	ankyrin repeat domain 29 [Source:HGNC Symbol;Acc:HGNC:27110]	3387	143	53	5.11	1.89	2.5387	1.34409	8e-10	9.89e-09	yes	up	NP_775776(ankyrin repeat domain-containing protein 29 isoform 1 [Homo sapiens])	GO:0005515(molecular_function:protein binding)				3J9KG(S:Function unknown)	3J9KG(Ankyrin repeats (many copies))	PF12796(Ank_2:Ankyrin repeats (3 copies)); PF00023(Ank:Ankyrin repeat); PF13637(Ank_4:Ankyrin repeats (many copies)); PF13857(Ank_5:Ankyrin repeats (many copies)); PF13606(Ank_3:Ankyrin repeat)		147463
ENSG00000250722	SELENOP	selenoprotein P [Source:HGNC Symbol;Acc:HGNC:10751]	1853	116	43	3.59	1.19	2.53829	1.34386	3.08e-08	3.5e-07	yes	up	NP_001078955(selenoprotein P isoform 1 precursor [Homo sapiens])	GO:0007626(biological_process:locomotory behavior); GO:0008430(molecular_function:selenium binding); GO:0007420(biological_process:brain development); GO:0005615(cellular_component:extracellular space); GO:0002576(biological_process:platelet degranulation); GO:0019953(biological_process:sexual reproduction); GO:0006979(biological_process:response to oxidative stress); GO:0009791(biological_proces…				3J8J5(S:Function unknown)	3J8J5(selenium binding)	PF04593(SelP_C:Selenoprotein P, C terminal region); PF04592(SelP_N:Selenoprotein P, N terminal region)		6414
ENSG00000105647	PIK3R2	phosphoinositide-3-kinase regulatory subunit 2 [Source:HGNC Symbol;Acc:HGNC:8980]	3980	1005.28	373.22	14.97	6.99	2.53439	1.34164	0	9.98e-58	yes	up	NP_005018(phosphatidylinositol 3-kinase regulatory subunit beta [Homo sapiens])	GO:0051056(biological_process:regulation of small GTPase mediated signal transduction); GO:0050852(biological_process:T cell receptor signaling pathway); GO:0042307(biological_process:positive regulation of protein import into nucleus); GO:0050900(biological_process:leukocyte migration); GO:0032869(biological_process:cellular response to insulin stimulus); GO:0051897(biological_process:positive r…	K02649	PIK3R1_2_3	map04620(Toll-like receptor signaling pathway); map04625(C-type lectin receptor signaling pathway); map04929(GnRH secretion); map04550(Signaling pathways regulating pluripotency of stem cells); map04722(Neurotrophin signaling pathway); map04630(Jak-STAT signaling pathway); map05230(Central carbon metabolism in cancer); map05231(Choline metabolism in cancer); map05235(PD-L1 expression and PD-1 che…	3JDES(T:Signal transduction mechanisms)	3JDES(1-phosphatidylinositol-3-kinase regulator activity)	PF00017(SH2:SH2 domain); PF00620(RhoGAP:RhoGAP domain); PF16454(PI3K_P85_iSH2:Phosphatidylinositol 3-kinase regulatory subunit P85 inter-SH2 domain); PF00018(SH3_1:SH3 domain)		5296
ENSG00000132424	PNISR	PNN interacting serine and arginine rich protein [Source:HGNC Symbol;Acc:HGNC:21222]	5243	4264.94	1586	55.87	20.39	2.53024	1.33927	0	#######	yes	up	XP_005266969.3(arginine/serine-rich protein PNISR isoform X1 [Homo sapiens])	GO:0016607(cellular_component:nuclear speck); GO:0005829(cellular_component:cytosol); GO:0048786(cellular_component:presynaptic active zone); GO:0005654(cellular_component:nucleoplasm); GO:0003723(molecular_function:RNA binding); GO:0005886(cellular_component:plasma membrane)				3J3TF(S:Function unknown)	3J3TF(Arginine/serine-rich protein PNISR)	PF15996(PNISR:Arginine/serine-rich protein PNISR)
ENSG00000145416	MARCHF1	membrane associated ring-CH-type finger 1 [Source:HGNC Symbol;Acc:HGNC:26077]	6140	121	45	1.08	0.38	2.53002	1.33915	1.71e-08	1.97e-07	yes	up	XP_011530357(E3 ubiquitin-protein ligase MARCHF1 isoform X1 [Homo sapiens])	GO:0005768(cellular_component:endosome); GO:0005765(cellular_component:lysosomal membrane); GO:0042287(molecular_function:MHC protein binding); GO:0016021(cellular_component:integral component of membrane); GO:0005886(cellular_component:plasma membrane); GO:0031902(cellular_component:late endosome membrane); GO:0002495(biological_process:antigen processing and presentation of peptide antigen via …	K10656	MARCH1_8		3J1WX(A:RNA processing and modification)	3J1WX(MHC protein binding)	PF12906(RINGv:RING-variant domain)		55016
ENSG00000156256	USP16	ubiquitin specific peptidase 16 [Source:HGNC Symbol;Acc:HGNC:12614]	2924	891	332	15.35	5.37	2.52517	1.33638	0	6.31e-51	yes	up	NP_006438(ubiquitin carboxyl-terminal hydrolase 16 isoform a [Homo sapiens])	GO:0042393(molecular_function:histone binding); GO:0045901(biological_process:positive regulation of translational elongation); GO:0051289(biological_process:protein homotetramerization); GO:0008270(molecular_function:zinc ion binding); GO:0006511(biological_process:ubiquitin-dependent protein catabolic process); GO:0051301(biological_process:cell division); GO:0005737(cellular_component:cytoplas…	K11844	USP16_45		3J6YP(K:Transcription)	3J6YP(monoubiquitinated histone H2A deubiquitination)	PF00443(UCH:Ubiquitin carboxyl-terminal hydrolase); PF02148(zf-UBP:Zn-finger in ubiquitin-hydrolases and other protein)		10600
ENSG00000215769	ARHGAP27P1-BPTFP1-KPNA2P3	ARHGAP27P1-BPTFP1-KPNA2P3 readthrough, transcribed pseudogene [Source:HGNC Symbol;Acc:HGNC:52873]	2732	85.7	31.95	1.78	0.71	2.52384	1.33562	2.17e-06	2.15e-05	yes	up	EAW94189.1(hCG2002091, isoform CRA_c, partial [Homo sapiens])	GO:0046872(molecular_function:metal ion binding); GO:0016589(cellular_component:NURF complex); GO:0006357(biological_process:regulation of transcription from RNA polymerase II promoter)				3JM47(S:Function unknown); 3J6GW(B:Chromatin structure and dynamics); 3J6GW(K:Transcription)	3JM47(); 3J6GW(Bromodomain PHD finger transcription factor); 3J6GW(Bromodomain PHD finger transcription factor)
ENSG00000174720	LARP7	La ribonucleoprotein 7, transcriptional regulator [Source:HGNC Symbol;Acc:HGNC:24912]	1954	927.3	345.91	24.35	9.57	2.52237	1.33478	0	7.02e-53	yes	up	XP_024309857(la-related protein 7 isoform X5 [Homo sapiens])	GO:0005654(cellular_component:nucleoplasm); GO:0005829(cellular_component:cytosol); GO:1990904(cellular_component:ribonucleoprotein complex); GO:0003723(molecular_function:RNA binding); GO:0006396(biological_process:RNA processing)	K15191	LARP7		3JQBJ(A:RNA processing and modification); 3J8XZ(A:RNA processing and modification)	3JQBJ(RNA binding motif); 3J8XZ(La ribonucleoprotein domain family, member 7)	PF08777(RRM_3:RNA binding motif); PF05383(La:La domain); PF00076(RRM_1:RNA recognition motif. (a.k.a. RRM, RBD, or RNP domain)); PF19977(xRRM:xRRM domain)		51574
ENSG00000288784	CTAGE4	CTAGE family member 4 [Source:HGNC Symbol;Acc:HGNC:24772]	2615	108.55	40.5	2.1	0.75	2.52189	1.33451	9.97e-08	1.09e-06	yes	up	NP_940897(cTAGE family member 4 [Homo sapiens])	GO:0070971(cellular_component:endoplasmic reticulum exit site); GO:0006888(biological_process:ER to Golgi vesicle-mediated transport); GO:0009306(biological_process:protein secretion); GO:0016021(cellular_component:integral component of membrane); GO:0005789(cellular_component:endoplasmic reticulum membrane); GO:0035459(biological_process:cargo loading into vesicle)				3JCZ0(S:Function unknown)	3JCZ0(cargo loading into vesicle)			100000000
ENSG00000126777	KTN1	kinectin 1 [Source:HGNC Symbol;Acc:HGNC:6467]	4793	10971	4103	143.43	53.26	2.51592	1.33109	0	0	yes	up	XP_011535053.1(kinectin isoform X1 [Homo sapiens])	GO:0044267(biological_process:cellular protein metabolic process); GO:0019894(molecular_function:kinesin binding); GO:0005783(cellular_component:endoplasmic reticulum); GO:0043687(biological_process:post-translational protein modification); GO:0016020(cellular_component:membrane); GO:0007018(biological_process:microtubule-based movement); GO:0045296(molecular_function:cadherin binding); GO:000578…	K17975	KTN1		3J8U8(S:Function unknown)	3J8U8(kinesin binding)	PF05104(Rib_recp_KP_reg:Ribosome receptor lysine/proline rich region)		3895
ENSG00000165525	NEMF	nuclear export mediator factor [Source:HGNC Symbol;Acc:HGNC:10663]	5819	1440.78	539.3	22.35	7.78	2.51373	1.32983	0	1.92e-81	yes	up	NP_001288661(nuclear export mediator factor NEMF isoform 2 [Homo sapiens])	GO:0072344(biological_process:rescue of stalled ribosome); GO:1990116(biological_process:ribosome-associated ubiquitin-dependent protein catabolic process); GO:0051168(biological_process:nuclear export); GO:1990112(cellular_component:RQC complex); GO:0005634(cellular_component:nucleus); GO:0000049(molecular_function:tRNA binding); GO:0043023(molecular_function:ribosomal large subunit binding)	K24971	NEMF, RQC2		3JF36(K:Transcription)	3JF36(nuclear export)	PF11923(NFACT-C:NFACT protein C-terminal domain); PF05833(FbpA:Fibronectin-binding protein A N-terminus (FbpA)); PF05670(NFACT-R_1:NFACT protein RNA binding domain); PF05833(NFACT_N:NFACT N-terminal and middle domains)		9147
ENSG00000145734	BDP1	B double prime 1, subunit of RNA polymerase III transcription initiation factor IIIB [Source:HGNC Symbol;Acc:HGNC:13652]	11037	1783	668	10.84	3.82	2.51146	1.32853	0	#######	yes	up	NP_060899(transcription factor TFIIIB component B'' homolog [Homo sapiens])	GO:0005654(cellular_component:nucleoplasm); GO:0001156(molecular_function:TFIIIC-class transcription factor binding); GO:0070898(biological_process:RNA polymerase III transcriptional preinitiation complex assembly); GO:0000126(cellular_component:transcription factor TFIIIB complex); GO:0003677(molecular_function:DNA binding)	K15198	BDP1, TFC5		3J3VZ(K:Transcription)	3J3VZ(RNA polymerase III transcriptional preinitiation complex assembly)	PF15963(Myb_DNA-bind_7:Myb DNA-binding like)		55814
ENSG00000080345	RIF1	replication timing regulatory factor 1 [Source:HGNC Symbol;Acc:HGNC:23207]	14662	3200	1199	13.7	4.9	2.51121	1.32838	0	#######	yes	up	NP_060621(telomere-associated protein RIF1 isoform 1 [Homo sapiens])	GO:0000781(cellular_component:chromosome, telomeric region); GO:0043247(biological_process:telomere maintenance in response to DNA damage); GO:2001034(biological_process:positive regulation of double-strand break repair via nonhomologous end joining); GO:0000723(biological_process:telomere maintenance); GO:0005654(cellular_component:nucleoplasm); GO:0006348(biological_process:chromatin silencing …	K11138	RIF1	map04550(Signaling pathways regulating pluripotency of stem cells)	3JA0B(S:Function unknown)	3JA0B(Replication timing regulatory factor 1)	PF12231(Rif1_N:Rap1-interacting factor 1 N terminal)		55183
ENSG00000171428	NAT1	N-acetyltransferase 1 [Source:HGNC Symbol;Acc:HGNC:7645]	1902	80	30	2.28	0.81	2.50911	1.32718	5.26e-06	5.02e-05	yes	up	NP_001278891(arylamine N-acetyltransferase 1 isoform b [Homo sapiens])	GO:0004060(molecular_function:arylamine N-acetyltransferase activity); GO:0006805(biological_process:xenobiotic metabolic process); GO:0005829(cellular_component:cytosol)	K00622	nat	map05204(Chemical carcinogenesis); map00983(Drug metabolism - other enzymes); map00232(Caffeine metabolism)	3J4I3(I:Lipid transport and metabolism)	3J4I3(arylamine N-acetyltransferase activity)	PF00797(Acetyltransf_2:N-acetyltransferase)		9
ENSG00000122033	MTIF3	mitochondrial translational initiation factor 3 [Source:HGNC Symbol;Acc:HGNC:29788]	1104	450.44	169	33.45	17.19	2.50785	1.32645	0	9.46e-26	yes	up	XP_011533263.1(translation initiation factor IF-3, mitochondrial isoform X1 [Homo sapiens])	GO:0070124(biological_process:mitochondrial translational initiation); GO:0008135(molecular_function:translation factor activity, RNA binding); GO:0005739(cellular_component:mitochondrion); GO:0032790(biological_process:ribosome disassembly); GO:0043022(molecular_function:ribosome binding); GO:0043024(molecular_function:ribosomal small subunit binding); GO:0003743(molecular_function:translation i…	K02520	infC, MTIF3		3J20Z(J:Translation, ribosomal structure and biogenesis)	3J20Z(Initiation factor)	PF05198(IF3_N:Translation initiation factor IF-3, N-terminal domain); PF00707(IF3_C:Translation initiation factor IF-3, C-terminal domain)		219402
ENSG00000196705	ZNF431	zinc finger protein 431 [Source:HGNC Symbol;Acc:HGNC:20809]	13894	336.32	126.19	5.24	1.63	2.50772	1.32638	0	2.26e-19	yes	up	NP_001306053(zinc finger protein 431 isoform 1 [Homo sapiens])	GO:0003682(molecular_function:chromatin binding); GO:0000122(biological_process:negative regulation of transcription from RNA polymerase II promoter); GO:0005634(cellular_component:nucleus); GO:0030154(biological_process:cell differentiation); GO:0000978(molecular_function:RNA polymerase II core promoter proximal region sequence-specific DNA binding); GO:0046872(molecular_function:metal ion bindi…	K09228	KRAB	map05168(Herpes simplex virus 1 infection)	3JAMA(K:Transcription)	3JAMA(nucleic acid binding)	PF01352(KRAB:KRAB box); PF00096(zf-C2H2:Zinc finger, C2H2 type); PF13465(zf-H2C2_2:Zinc-finger double domain); PF13894(zf-C2H2_4:C2H2-type zinc finger); PF13912(zf-C2H2_6:C2H2-type zinc finger); PF12171(zf-C2H2_jaz:Zinc-finger double-stranded RNA-binding); PF01286(XPA_N:XPA protein N-terminal); PF18439(zf_UBZ:Ubiquitin-Binding Zinc Finger); PF09723(Zn-ribbon_8:Zinc ribbon domain); PF16622(zf-C2H2…		170959
ENSG00000198887	SMC5	structural maintenance of chromosomes 5 [Source:HGNC Symbol;Acc:HGNC:20465]	5949	1124	422	12.02	4.42	2.50614	1.32547	0	2.61e-63	yes	up	NP_055925(structural maintenance of chromosomes protein 5 [Homo sapiens])	GO:0016607(cellular_component:nuclear speck); GO:0000722(biological_process:telomere maintenance via recombination); GO:0016605(cellular_component:PML body); GO:0000781(cellular_component:chromosome, telomeric region); GO:0000724(biological_process:double-strand break repair via homologous recombination); GO:0035861(cellular_component:site of double-strand break); GO:0030054(cellular_component:ce…	K22803	SMC5		3J3UQ(B:Chromatin structure and dynamics); 3J3UQ(D:Cell cycle control, cell division, chromosome partitioning); 3J3UQ(L:Replication, recombination and repair)	3J3UQ(positive regulation of maintenance of mitotic sister chromatid cohesion); 3J3UQ(positive regulation of maintenance of mitotic sister chromatid cohesion); 3J3UQ(positive regulation of maintenance of mitotic sister chromatid cohesion)	PF02463(SMC_N:RecF/RecN/SMC N terminal domain); PF13175(AAA_15:AAA ATPase domain); PF13304(AAA_21:AAA domain, putative AbiEii toxin, Type IV TA system)		23137
ENSG00000139350	NEDD1	NEDD1 gamma-tubulin ring complex targeting factor [Source:HGNC Symbol;Acc:HGNC:7723]	2367	1393	523	22.02	8.4	2.50612	1.32545	0	2.34e-78	yes	up	NP_001128647(protein NEDD1 isoform a [Homo sapiens])	GO:0036064(cellular_component:ciliary basal body); GO:0045177(cellular_component:apical part of cell); GO:0071539(biological_process:protein localization to centrosome); GO:0000086(biological_process:G2/M transition of mitotic cell cycle); GO:0005813(cellular_component:centrosome); GO:0005829(cellular_component:cytosol); GO:0000242(cellular_component:pericentriolar material); GO:0005814(cellular_…	K16547	NEDD1		3JD2U(T:Signal transduction mechanisms)	3JD2U(protein localization to microtubule organizing center)	PF00400(WD40:WD domain, G-beta repeat); PF12894(ANAPC4_WD40:Anaphase-promoting complex subunit 4 WD40 domain); PF08662(eIF2A:Eukaryotic translation initiation factor eIF2A); PF17005(WD40_like:WD40-like domain)		121441
ENSG00000198157	HMGN5	high mobility group nucleosome binding domain 5 [Source:HGNC Symbol;Acc:HGNC:8013]	2099	1369	514	63.53	22.04	2.50606	1.32542	0	5.21e-77	yes	up	NP_110390(high mobility group nucleosome-binding domain-containing protein 5 [Homo sapiens])	GO:0008284(biological_process:positive regulation of cell proliferation); GO:0006325(biological_process:chromatin organization); GO:0005634(cellular_component:nucleus); GO:0043066(biological_process:negative regulation of apoptotic process); GO:0006355(biological_process:regulation of transcription, DNA-templated); GO:0031492(molecular_function:nucleosomal DNA binding); GO:0010628(biological_proc…	K17045	HMGN5		3JH9B(K:Transcription)	3JH9B(nucleosomal DNA binding)	PF01101(HMG14_17:HMG14 and HMG17)		79366
ENSG00000227671	ZNF731P	zinc finger protein 731, pseudogene [Source:HGNC Symbol;Acc:HGNC:32471]	1465	412.23	155.05	17.17	5.89	2.50161	1.32286	0	1.61e-23	yes	up	XP_003949787.2(zinc finger protein 682 isoform X2 [Pan troglodytes])	GO:0006355(biological_process:regulation of transcription, DNA-templated); GO:0005634(cellular_component:nucleus); GO:0046872(molecular_function:metal ion binding)				3JAMA(K:Transcription)	3JAMA(nucleic acid binding)
ENSG00000143228	NUF2	NUF2 component of NDC80 kinetochore complex [Source:HGNC Symbol;Acc:HGNC:14621]	1964	1706	644	51.71	18.81	2.49256	1.31763	0	5.35e-95	yes	up	XP_024305880(kinetochore protein Nuf2 isoform X1 [Homo sapiens])	GO:0016020(cellular_component:membrane); GO:0051383(biological_process:kinetochore organization); GO:0005829(cellular_component:cytosol); GO:0045132(biological_process:meiotic chromosome segregation); GO:0031262(cellular_component:Ndc80 complex); GO:0000775(cellular_component:chromosome, centromeric region); GO:0000778(cellular_component:condensed nuclear chromosome kinetochore); GO:0007052(biolo…	K11548	NUF2, CDCA1		3J5KN(D:Cell cycle control, cell division, chromosome partitioning)	3J5KN(NUF2, NDC80 kinetochore complex component)	PF03800(Nuf2:Nuf2 family)		83540
ENSG00000254870	ATP6V1G2-DDX39B	ATP6V1G2-DDX39B readthrough (NMD candidate) [Source:HGNC Symbol;Acc:HGNC:41999]	2039	307.03	116.14	9.95	3.56	2.48743	1.31465	0	1.65e-17	yes	up	XP_015977127.1(spliceosome RNA helicase DDX39B [Rousettus aegyptiacus])	GO:0008553(molecular_function:hydrogen-exporting ATPase activity, phosphorylative mechanism); GO:0016471(cellular_component:vacuolar proton-transporting V-type ATPase complex)				3J8W8(A:RNA processing and modification)	3J8W8(Involved in nuclear export of spliced and unspliced mRNA. Assembling component of the TREX complex which is thought to couple mRNA transcription, processing and nuclear export, and specifically associates with spliced mRNA and not with unspliced pre-mRNA. TREX is recruited to spliced mRNAs by a transcription- independent mechanism, binds to mRNA upstream of the exon-junction complex (EJC) a…	PF03179(V-ATPase_G:Vacuolar (H+)-ATPase G subunit)
ENSG00000121350	PYROXD1	pyridine nucleotide-disulphide oxidoreductase domain 1 [Source:HGNC Symbol;Acc:HGNC:26162]	4075	1543.4	584.21	21.37	7.3	2.48577	1.31369	0	1.35e-85	yes	up	NP_079130(pyridine nucleotide-disulfide oxidoreductase domain-containing protein 1 isoform 1 [Homo sapiens])	GO:0030017(cellular_component:sarcomere); GO:0034599(biological_process:cellular response to oxidative stress); GO:0005634(cellular_component:nucleus); GO:0016491(molecular_function:oxidoreductase activity)	K24426	PYROXD1		3J4H3(S:Function unknown)	3J4H3(cellular response to oxidative stress)	PF07992(Pyr_redox_2:Pyridine nucleotide-disulphide oxidoreductase); PF18267(Rubredoxin_C:Rubredoxin NAD+ reductase C-terminal domain); PF13738(Pyr_redox_3:Pyridine nucleotide-disulphide oxidoreductase); PF00070(Pyr_redox:Pyridine nucleotide-disulphide oxidoreductase); PF13434(K_oxygenase:L-lysine 6-monooxygenase (NADPH-requiring)); PF01266(DAO:FAD dependent oxidoreductase)		79912
ENSG00000153132	CLGN	calmegin [Source:HGNC Symbol;Acc:HGNC:2060]	2820	190	72	3.51	1.28	2.48298	1.31207	0	5.03e-11	yes	up	NP_001124147(calmegin precursor [Homo sapiens])	GO:0005783(cellular_component:endoplasmic reticulum); GO:0016021(cellular_component:integral component of membrane); GO:0005635(cellular_component:nuclear envelope); GO:0044183(molecular_function:protein binding involved in protein folding); GO:0051082(molecular_function:unfolded protein binding); GO:0005789(cellular_component:endoplasmic reticulum membrane); GO:0065003(biological_process:macromo…	K09551	CLGN		3JA0U(O:Posttranslational modification, protein turnover, chaperones)	3JA0U(Calmegin)	PF00262(Calreticulin:Calreticulin family)		1047
ENSG00000152422	XRCC4	X-ray repair cross complementing 4 [Source:HGNC Symbol;Acc:HGNC:12831]	1579	332	126	11.55	4.45	2.47924	1.3099	0	8.82e-19	yes	up	NP_001304942(DNA repair protein XRCC4 isoform 3 [Homo sapiens])	GO:0006310(biological_process:DNA recombination); GO:0010165(biological_process:response to X-ray); GO:0008022(molecular_function:protein C-terminus binding); GO:0006303(biological_process:double-strand break repair via nonhomologous end joining); GO:0071285(biological_process:cellular response to lithium ion); GO:0032807(cellular_component:DNA ligase IV complex); GO:0075713(biological_process:es…	K10886	XRCC4	map03450(Non-homologous end-joining)	3J9GY(S:Function unknown)	3J9GY(X-ray repair complementing defective repair in Chinese hamster cells 4)	PF06632(XRCC4:DNA double-strand break repair and V(D)J recombination protein XRCC4)		7518
ENSG00000248919	ATP5MF-PTCD1	ATP5MF-PTCD1 readthrough [Source:HGNC Symbol;Acc:HGNC:38844]	2491	196.46	74.58	4.01	1.61	2.47858	1.30952	0	2.39e-11	yes	up	NP_001185808(ATP5J2-PTCD1 fusion protein [Homo sapiens])	GO:0005515(molecular_function:protein binding)	K17710	PTCD1		3J6P4(S:Function unknown)	3J6P4(tRNA 3'-end processing)	PF17177(PPR_long:Pentacotripeptide-repeat region of PRORP); PF13812(PPR_3:Pentatricopeptide repeat domain); PF13041(PPR_2:PPR repeat family); PF01535(PPR:PPR repeat); PF12854(PPR_1:PPR repeat); PF10206(WRW:Mitochondrial F1F0-ATP synthase, subunit f)		101000000
ENSG00000064225	ST3GAL6	ST3 beta-galactoside alpha-2,3-sialyltransferase 6 [Source:HGNC Symbol;Acc:HGNC:18080]	3198	79	30	3.04	1.15	2.47775	1.30903	7.55e-06	7.09e-05	yes	up	NP_001310296(type 2 lactosamine alpha-2,3-sialyltransferase isoform 6 [Homo sapiens])	GO:0070062(cellular_component:extracellular exosome); GO:0052798(molecular_function:beta-galactoside alpha-2,3-sialyltransferase activity); GO:0009311(biological_process:oligosaccharide metabolic process); GO:0006486(biological_process:protein glycosylation); GO:0018146(biological_process:keratan sulfate biosynthetic process); GO:0071354(biological_process:cellular response to interleukin-6); GO:…	K03792	SIAT10, ST3GAL6	map00601(Glycosphingolipid biosynthesis - lacto and neolacto series)	3J1M5(G:Carbohydrate transport and metabolism)	3J1M5(beta-galactoside alpha-2,3-sialyltransferase activity)	PF00777(Glyco_transf_29:Glycosyltransferase family 29 (sialyltransferase))		10402
ENSG00000066279	ASPM	assembly factor for spindle microtubules [Source:HGNC Symbol;Acc:HGNC:19048]	11085	5653	2147	31.92	11.27	2.47741	1.30883	0	0	yes	up	NP_060606.3(abnormal spindle-like microcephaly-associated protein isoform 1 [Homo sapiens])	GO:0007051(biological_process:spindle organization); GO:0005515(molecular_function:protein binding)				3JFJ0(Z:Cytoskeleton)	3JFJ0(Asp (abnormal spindle) homolog, microcephaly associated (Drosophila))	PF00612(IQ:IQ calmodulin-binding motif); PF15780(ASH:Abnormal spindle-like microcephaly-assoc'd, ASPM-SPD-2-Hydin); PF00307(CH:Calponin homology (CH) domain); PF11971(CAMSAP_CH:CAMSAP CH domain)
ENSG00000124795	DEK	DEK proto-oncogene [Source:HGNC Symbol;Acc:HGNC:2768]	3093	14283	5434	243.43	89.47	2.47316	1.30635	0	0	yes	up	XP_016866762(protein DEK isoform X1 [Homo sapiens])	GO:0042393(molecular_function:histone binding); GO:0006325(biological_process:chromatin organization); GO:0005634(cellular_component:nucleus); GO:0003677(molecular_function:DNA binding); GO:0006366(biological_process:transcription from RNA polymerase II promoter); GO:0005654(cellular_component:nucleoplasm); GO:0019079(biological_process:viral genome replication); GO:0006357(biological_process:reg…	K17046	DEK		3J2NJ(B:Chromatin structure and dynamics)	3J2NJ(regulation of double-strand break repair via nonhomologous end joining)	PF08766(DEK_C:DEK C terminal domain); PF02037(SAP:SAP domain)		7913
ENSG00000271643	PDCD6IP-DT	PDCD6IP divergent transcript [Source:HGNC Symbol;Acc:HGNC:55244]	4524	63.08	24	0.68	0.25	2.47305	1.30629	6.48e-05	0.000557	yes	up	BAE01629.1(unnamed protein product [Macaca fascicularis])	GO:0016021(cellular_component:integral component of membrane)
ENSG00000173230	GOLGB1	golgin B1 [Source:HGNC Symbol;Acc:HGNC:4429]	11198	2166	825	10.39	4.13	2.47034	1.30471	0	#######	yes	up	NP_001353211(golgin subfamily B member 1 isoform 5 [Homo sapiens])	GO:0005795(cellular_component:Golgi stack); GO:0043565(molecular_function:sequence-specific DNA binding); GO:0007030(biological_process:Golgi organization); GO:0006888(biological_process:ER to Golgi vesicle-mediated transport); GO:0005801(cellular_component:cis-Golgi network); GO:0005793(cellular_component:endoplasmic reticulum-Golgi intermediate compartment); GO:0005794(cellular_component:Golgi …	K20478	GOLGB1		3J7H6(S:Function unknown)	3J7H6(Golgin subfamily B member 1)			2804
ENSG00000135968	GCC2	GRIP and coiled-coil domain containing 2 [Source:HGNC Symbol;Acc:HGNC:23218]	6909	1145.43	436.53	9.38	4.36	2.46891	1.30388	0	6.66e-63	yes	up	NP_852118(GRIP and coiled-coil domain-containing protein 2 [Homo sapiens])	GO:0005737(cellular_component:cytoplasm); GO:0034453(biological_process:microtubule anchoring); GO:0031023(biological_process:microtubule organizing center organization); GO:0042147(biological_process:retrograde transport, endosome to Golgi); GO:0005794(cellular_component:Golgi apparatus); GO:0034067(biological_process:protein localization to Golgi apparatus); GO:0005829(cellular_component:cytoso…	K20282	GCC2	map05132(Salmonella infection)	3J7FN(U:Intracellular trafficking, secretion, and vesicular transport)	3J7FN(GRIP and coiled-coil)	PF16704(Rab_bind:Rab binding domain); PF01465(GRIP:GRIP domain); PF00038(Filament:Intermediate filament protein)		9648
ENSG00000111615	KRR1	KRR1 small subunit processome component homolog [Source:HGNC Symbol;Acc:HGNC:5176]	10104	1664.36	634.93	40	10.63	2.46645	1.30244	0	4.7e-91	yes	up	NP_008974(KRR1 small subunit processome component homolog [Homo sapiens])	GO:0005737(cellular_component:cytoplasm); GO:0032040(cellular_component:small-subunit processome); GO:0045171(cellular_component:intercellular bridge); GO:0005730(cellular_component:nucleolus); GO:0005634(cellular_component:nucleus); GO:0016020(cellular_component:membrane); GO:0005654(cellular_component:nucleoplasm); GO:0003723(molecular_function:RNA binding); GO:0006364(biological_process:rRNA p…	K06961	KRR1		3JAMG(A:RNA processing and modification)	3JAMG(maturation of SSU-rRNA from tricistronic rRNA transcript (SSU-rRNA, 5.8S rRNA, LSU-rRNA))	PF17903(KH_8:Krr1 KH1 domain); PF00013(KH_1:KH domain)		11103
ENSG00000145723	GIN1	gypsy retrotransposon integrase 1 [Source:HGNC Symbol;Acc:HGNC:25959]	3549	152	58	2.34	1.45	2.46585	1.30209	6e-10	7.86e-09	yes	up	NP_001304883(gypsy retrotransposon integrase-like protein 1 isoform 2 [Homo sapiens])	GO:0015074(biological_process:DNA integration); GO:0003676(molecular_function:nucleic acid binding)				3J6J2(L:Replication, recombination and repair)	3J6J2(DNA integration)	PF17921(Integrase_H2C2:Integrase zinc binding domain); PF00665(rve:Integrase core domain); PF09337(zf-H2C2:H2C2 zinc finger)		54826
ENSG00000120837	NFYB	nuclear transcription factor Y subunit beta [Source:HGNC Symbol;Acc:HGNC:7805]	3508	1677	640	31.3	10.71	2.4655	1.30188	0	1.11e-91	yes	up	NP_006157.1(nuclear transcription factor Y subunit beta [Homo sapiens])	GO:0043565(molecular_function:sequence-specific DNA binding); GO:1990830(biological_process:cellular response to leukemia inhibitory factor); GO:0016602(cellular_component:CCAAT-binding factor complex); GO:0032993(cellular_component:protein-DNA complex); GO:0044212(molecular_function:transcription regulatory region DNA binding); GO:0003700(molecular_function:transcription factor activity, sequenc…	K08065	NFYB, HAP3	map05166(Human T-cell leukemia virus 1 infection); map05152(Tuberculosis); map04612(Antigen processing and presentation)	3JCZN(K:Transcription)	3JCZN(repressing transcription factor binding)	PF00808(CBFD_NFYB_HMF:Histone-like transcription factor (CBF/NF-Y) and archaeal histone); PF00125(Histone:Core histone H2A/H2B/H3/H4)		4801
ENSG00000110172	CHORDC1	cysteine and histidine rich domain containing 1 [Source:HGNC Symbol;Acc:HGNC:14525]	3070	1601	611.99	41.8	15.65	2.46149	1.29953	0	2.65e-87	yes	up	NP_036256(cysteine and histidine-rich domain-containing protein 1 isoform a [Homo sapiens])	GO:2000299(biological_process:negative regulation of Rho-dependent protein serine/threonine kinase activity); GO:1900034(biological_process:regulation of cellular response to heat); GO:0010824(biological_process:regulation of centrosome duplication); GO:0008270(molecular_function:zinc ion binding); GO:0043531(molecular_function:ADP binding); GO:0051879(molecular_function:Hsp90 protein binding); G…	K16729	CHORDC1, CHP1		3JAX1(S:Function unknown)	3JAX1(cysteine and histidine-rich)	PF04968(CHORD:CHORD ); PF04969(CS:CS domain); PF04968(CHORD:CHORD)		26973
ENSG00000115816	CEBPZ	CCAAT enhancer binding protein zeta [Source:HGNC Symbol;Acc:HGNC:24218]	3346	2289.88	876.9	46.42	17.64	2.45705	1.29693	0	#######	yes	up	NP_005751(CCAAT/enhancer-binding protein zeta [Homo sapiens])	GO:0005634(cellular_component:nucleus); GO:0006366(biological_process:transcription from RNA polymerase II promoter); GO:0001228(molecular_function:transcriptional activator activity, RNA polymerase II transcription regulatory region sequence-specific binding); GO:0042254(biological_process:ribosome biogenesis); GO:0045944(biological_process:positive regulation of transcription from RNA polymeras…	K14832	MAK21, NOC1, CEBPZ		3J8GW(J:Translation, ribosomal structure and biogenesis); 3J8GW(K:Transcription)	3J8GW(proximal promoter DNA-binding transcription activator activity, RNA polymerase II-specific); 3J8GW(proximal promoter DNA-binding transcription activator activity, RNA polymerase II-specific)	PF03914(CBF:CBF/Mak21 family)		10153
ENSG00000204130	RUFY2	RUN and FYVE domain containing 2 [Source:HGNC Symbol;Acc:HGNC:19761]	4502	394	151	5.91	1.66	2.45511	1.29579	0	8.13e-22	yes	up	NP_060457(RUN and FYVE domain-containing protein 2 isoform a [Homo sapiens])	GO:0005737(cellular_component:cytoplasm); GO:0030100(biological_process:regulation of endocytosis); GO:0005634(cellular_component:nucleus); GO:0017124(molecular_function:SH3 domain binding); GO:0046872(molecular_function:metal ion binding); GO:0005768(cellular_component:endosome)	K12482	RUFY1_2, RABIP4	map04144(Endocytosis)	3J2P5(T:Signal transduction mechanisms)	3J2P5(SH3 domain binding)	PF01363(FYVE:FYVE zinc finger); PF02759(RUN:RUN domain)		55680
ENSG00000129317	PUS7L	pseudouridine synthase 7 like [Source:HGNC Symbol;Acc:HGNC:25276]	13567	998	383	4.92	2.26	2.45179	1.29384	0	3.2e-54	yes	up	NP_112582(pseudouridylate synthase 7 homolog-like protein isoform a [Homo sapiens])	GO:0005634(cellular_component:nucleus); GO:0001522(biological_process:pseudouridine synthesis); GO:0003723(molecular_function:RNA binding); GO:0009982(molecular_function:pseudouridine synthase activity)	K06176	truD, PUS7		3J5NZ(S:Function unknown)	3J5NZ(pseudouridine synthase activity)	PF01142(TruD:tRNA pseudouridine synthase D (TruD))		83448
ENSG00000126653	NSRP1	nuclear speckle splicing regulatory protein 1 [Source:HGNC Symbol;Acc:HGNC:25305]	2506	1298.99	499	30.33	11.61	2.44938	1.29242	0	2.57e-70	yes	up	XP_011523647(nuclear speckle splicing regulatory protein 1 isoform X1 [Homo sapiens])	GO:0032502(biological_process:developmental process); GO:0016607(cellular_component:nuclear speck); GO:0000381(biological_process:regulation of alternative mRNA splicing, via spliceosome); GO:0005634(cellular_component:nucleus); GO:1990904(cellular_component:ribonucleoprotein complex); GO:0005654(cellular_component:nucleoplasm); GO:0003723(molecular_function:RNA binding); GO:0003729(molecular_fun…	K13206	CCDC55		3JBT7(S:Function unknown)	3JBT7(regulation of alternative mRNA splicing, via spliceosome)	PF09745(DUF2040:Coiled-coil domain-containing protein 55 (DUF2040))		84081
ENSG00000174891	RSRC1	arginine and serine rich coiled-coil 1 [Source:HGNC Symbol;Acc:HGNC:24152]	1614	911.02	350	24.51	8.63	2.44913	1.29227	0	1.86e-49	yes	up	XP_017811246.3(serine/Arginine-related protein 53 [Papio anubis])	GO:0000380(biological_process:alternative mRNA splicing, via spliceosome); GO:0000398(biological_process:mRNA splicing, via spliceosome)				3JBEJ(J:Translation, ribosomal structure and biogenesis)	3JBEJ(serine Arginine-related protein)
ENSG00000259781	HMGB1P6	high mobility group box 1 pseudogene 6 [Source:HGNC Symbol;Acc:HGNC:4998]	646	696.2	267.64	77.83	31.05	2.44757	1.29135	0	6.67e-38	yes	up	ELW72082.1(High mobility group protein B1 [Tupaia chinensis])	GO:0006310(biological_process:DNA recombination); GO:0044378(molecular_function:non-sequence-specific DNA binding, bending); GO:0006935(biological_process:chemotaxis); GO:0005793(cellular_component:endoplasmic reticulum-Golgi intermediate compartment); GO:0006281(biological_process:DNA repair); GO:0006914(biological_process:autophagy); GO:0005576(cellular_component:extracellular region); GO:00022…				3J91F(K:Transcription)	3J91F(high mobility group)
ENSG00000206530	CFAP44	cilia and flagella associated protein 44 [Source:HGNC Symbol;Acc:HGNC:25631]	10238	248.14	95.4	2.37	1.27	2.44737	1.29123	0	6.88e-14	yes	up	NP_001157968(cilia- and flagella-associated protein 44 isoform 1 [Homo sapiens])	GO:0031514(cellular_component:motile cilium); GO:0007288(biological_process:sperm axoneme assembly); GO:0005930(cellular_component:axoneme); GO:0060271(biological_process:cilium assembly); GO:0060285(biological_process:cilium-dependent cell motility)	K24224	CFAP44, WDR52		3J61G(S:Function unknown)	3J61G(WD domain, G-beta repeat)	PF00400(WD40:WD domain, G-beta repeat); PF12894(ANAPC4_WD40:Anaphase-promoting complex subunit 4 WD40 domain)		55779
ENSG00000235655	H3P6	H3 histone pseudogene 6 [Source:HGNC Symbol;Acc:HGNC:42980]	411	2024.21	778.94	523.78	232.67	2.44514	1.28992	0	#######	yes	up	NP_001005101.1(histone H3.3 [Xenopus tropicalis])	GO:0005634(cellular_component:nucleus); GO:0046982(molecular_function:protein heterodimerization activity); GO:0000786(cellular_component:nucleosome); GO:0003677(molecular_function:DNA binding)				3JGEH(B:Chromatin structure and dynamics); 3JIMA(B:Chromatin structure and dynamics)	3JGEH(Core histone H2A/H2B/H3/H4); 3JIMA(Variant histone H3 which replaces conventional H3 in a wide range of nucleosomes in active genes. Constitutes the predominant form of histone H3 in non-dividing cells and is incorporated into chromatin independently of DNA synthesis. Deposited at sites of nucleosomal displacement throughout transcribed genes, suggesting that it represents an epigenetic imp…
ENSG00000118193	KIF14	kinesin family member 14 [Source:HGNC Symbol;Acc:HGNC:19181]	7291	1754	676	11.86	4.35	2.44138	1.28769	0	2.93e-94	yes	up	NP_055690(kinesin-like protein KIF14 isoform 1 [Homo sapiens])	GO:0007080(biological_process:mitotic metaphase plate congression); GO:0034446(biological_process:substrate adhesion-dependent cell spreading); GO:0030496(cellular_component:midbody); GO:0030155(biological_process:regulation of cell adhesion); GO:0032147(biological_process:activation of protein kinase activity); GO:0021766(biological_process:hippocampus development); GO:0043523(biological_process…	K17915	KIF14		3J2CR(Z:Cytoskeleton)	3J2CR(Belongs to the TRAFAC class myosin-kinesin ATPase superfamily. Kinesin family)	PF00498(FHA:FHA domain); PF16183(Kinesin_assoc:Kinesin-associated); PF00225(Kinesin:Kinesin motor domain); PF16796(Microtub_bd:Microtubule binding)		9928
ENSG00000065548	ZC3H15	zinc finger CCCH-type containing 15 [Source:HGNC Symbol;Acc:HGNC:29528]	2032	2493	961	66.6	24.42	2.4409	1.28741	0	#######	yes	up	NP_060941(zinc finger CCCH domain-containing protein 15 [Homo sapiens])	GO:0043547(biological_process:positive regulation of GTPase activity); GO:0005730(cellular_component:nucleolus); GO:0005829(cellular_component:cytosol); GO:0045296(molecular_function:cadherin binding); GO:0003723(molecular_function:RNA binding); GO:0002181(biological_process:cytoplasmic translation); GO:0046872(molecular_function:metal ion binding); GO:0019221(biological_process:cytokine-mediated…				3J36C(S:Function unknown)	3J36C(metal ion binding)	PF16543(DFRP_C:DRG Family Regulatory Proteins, Tma46); PF18044(zf-CCCH_4:CCCH-type zinc finger); PF00642(zf-CCCH:Zinc finger C-x8-C-x5-C-x3-H type (and similar)); PF18345(zf_CCCH_4:Zinc finger domain); PF16131(Torus:Torus domain); PF14608(zf-CCCH_2:RNA-binding, Nab2-type zinc finger)		55854
ENSG00000028116	VRK2	VRK serine/threonine kinase 2 [Source:HGNC Symbol;Acc:HGNC:12719]	2446	557.11	214.85	20.5	9.42	2.43982	1.28677	0	2.8e-30	yes	up	NP_001275766(serine/threonine-protein kinase VRK2 isoform 1 [Homo sapiens])	GO:0005737(cellular_component:cytoplasm); GO:0018107(biological_process:peptidyl-threonine phosphorylation); GO:0006468(biological_process:protein phosphorylation); GO:0018105(biological_process:peptidyl-serine phosphorylation); GO:0032991(cellular_component:macromolecular complex); GO:0005783(cellular_component:endoplasmic reticulum); GO:0016021(cellular_component:integral component of membrane)…	K08816	VRK		3J43T(T:Signal transduction mechanisms)	3J43T(regulation of interleukin-1-mediated signaling pathway)	PF00069(Pkinase:Protein kinase domain); PF07714(PK_Tyr_Ser-Thr:Protein tyrosine and serine/threonine kinase); PF17667(Pkinase_fungal:Fungal protein kinase)		7444
ENSG00000196597	ZNF782	zinc finger protein 782 [Source:HGNC Symbol;Acc:HGNC:33110]	3296	70	27	1.01	3.11	2.43942	1.28654	3.2e-05	0.000284	yes	up	XP_011516617.1(zinc finger protein 782 isoform X1 [Homo sapiens])	GO:0005634(cellular_component:nucleus); GO:0046872(molecular_function:metal ion binding); GO:0000981(molecular_function:RNA polymerase II transcription factor activity, sequence-specific DNA binding); GO:0003677(molecular_function:DNA binding)	K09228	KRAB	map05168(Herpes simplex virus 1 infection)	3JF6V(K:Transcription); 3JPJX(S:Function unknown)	3JF6V(krueppel associated box); 3JPJX(krueppel associated box)	PF00096(zf-C2H2:Zinc finger, C2H2 type); PF01352(KRAB:KRAB box); PF13465(zf-H2C2_2:Zinc-finger double domain); PF13894(zf-C2H2_4:C2H2-type zinc finger); PF13912(zf-C2H2_6:C2H2-type zinc finger); PF09723(Zn-ribbon_8:Zinc ribbon domain); PF12171(zf-C2H2_jaz:Zinc-finger double-stranded RNA-binding); PF18439(zf_UBZ:Ubiquitin-Binding Zinc Finger); PF00130(C1_1:Phorbol esters/diacylglycerol binding dom…		158431
ENSG00000145779	TNFAIP8	TNF alpha induced protein 8 [Source:HGNC Symbol;Acc:HGNC:17260]	1385	500	193	24.65	9.58	2.43761	1.28547	0	3.44e-27	yes	up	NP_001273743(tumor necrosis factor alpha-induced protein 8 isoform c [Homo sapiens])	GO:0043065(biological_process:positive regulation of apoptotic process); GO:0005737(cellular_component:cytoplasm); GO:0043066(biological_process:negative regulation of apoptotic process); GO:0005654(cellular_component:nucleoplasm); GO:0043027(molecular_function:cysteine-type endopeptidase inhibitor activity involved in apoptotic process)				3J98M(S:Function unknown)	3J98M(cysteine-type endopeptidase inhibitor activity involved in apoptotic process)	PF05527(DUF758:Domain of unknown function (DUF758) ); PF05527(DUF758:Domain of unknown function (DUF758))		25816
ENSG00000197933	ZNF823	zinc finger protein 823 [Source:HGNC Symbol;Acc:HGNC:30936]	2396	101	39	2.43	1.11	2.43674	1.28495	6.02e-07	6.22e-06	yes	up	NP_001284539(zinc finger protein 823 isoform 3 [Homo sapiens])	GO:0005634(cellular_component:nucleus); GO:0046872(molecular_function:metal ion binding); GO:0000981(molecular_function:RNA polymerase II transcription factor activity, sequence-specific DNA binding); GO:0003677(molecular_function:DNA binding)	K09228	KRAB	map05168(Herpes simplex virus 1 infection)	3J6D4(K:Transcription)	3J6D4(nucleic acid-templated transcription)	PF00096(zf-C2H2:Zinc finger, C2H2 type); PF13912(zf-C2H2_6:C2H2-type zinc finger); PF01352(KRAB:KRAB box); PF13465(zf-H2C2_2:Zinc-finger double domain); PF13894(zf-C2H2_4:C2H2-type zinc finger); PF12171(zf-C2H2_jaz:Zinc-finger double-stranded RNA-binding); PF09723(Zn-ribbon_8:Zinc ribbon domain); PF16622(zf-C2H2_11:zinc-finger C2H2-type)		55552
ENSG00000176024	ZNF613	zinc finger protein 613 [Source:HGNC Symbol;Acc:HGNC:25827]	3165	75	29	1.46	0.56	2.43341	1.28298	1.74e-05	0.000158	yes	up	NP_001026891(zinc finger protein 613 isoform 1 [Homo sapiens])	GO:0044212(molecular_function:transcription regulatory region DNA binding); GO:0000122(biological_process:negative regulation of transcription from RNA polymerase II promoter); GO:0003700(molecular_function:transcription factor activity, sequence-specific DNA binding); GO:0005654(cellular_component:nucleoplasm); GO:0045944(biological_process:positive regulation of transcription from RNA polymeras…	K09228	KRAB	map05168(Herpes simplex virus 1 infection)	3J2WD(S:Function unknown)	3J2WD(krueppel associated box)	PF00096(zf-C2H2:Zinc finger, C2H2 type); PF01352(KRAB:KRAB box); PF13465(zf-H2C2_2:Zinc-finger double domain); PF13894(zf-C2H2_4:C2H2-type zinc finger); PF09723(Zn-ribbon_8:Zinc ribbon domain); PF13912(zf-C2H2_6:C2H2-type zinc finger); PF12171(zf-C2H2_jaz:Zinc-finger double-stranded RNA-binding)		79898
ENSG00000144182	LIPT1	lipoyltransferase 1 [Source:HGNC Symbol;Acc:HGNC:29569]	1289	80.14	31	3.93	1.9	2.43242	1.28239	9.06e-06	8.42e-05	yes	up	NP_660200.1(lipoyltransferase 1, mitochondrial precursor [Homo sapiens])	GO:0009249(biological_process:protein lipoylation); GO:0006629(biological_process:lipid metabolic process); GO:0006464(biological_process:cellular protein modification process); GO:0034641(biological_process:cellular nitrogen compound metabolic process); GO:0016746(molecular_function:transferase activity, transferring acyl groups); GO:0005739(cellular_component:mitochondrion); GO:0005759(cellular…	K10105	LIPT1	map00785(Lipoic acid metabolism)	3J26Y(H:Coenzyme transport and metabolism)	3J26Y(lipoate-protein ligase activity)			51601
ENSG00000165985	C1QL3	complement C1q like 3 [Source:HGNC Symbol;Acc:HGNC:19359]	2376	62	24	1.33	0.5	2.4307	1.28137	9.56e-05	0.000808	yes	up	NP_001010908(complement C1q-like protein 3 precursor [Homo sapiens])	GO:0005576(cellular_component:extracellular region); GO:0050807(biological_process:regulation of synapse organization); GO:0005581(cellular_component:collagen trimer); GO:0042802(molecular_function:identical protein binding)	K23284	C1QL		3JET8(W:Extracellular structures)	3JET8(Complement C1q-like protein 3)	PF00386(C1q:C1q domain); PF01391(Collagen:Collagen triple helix repeat (20 copies))		389941
ENSG00000204149	AGAP6	ArfGAP with GTPase domain, ankyrin repeat and PH domain 6 [Source:HGNC Symbol;Acc:HGNC:23466]	2684	430.64	166.97	8.85	3.29	2.42677	1.27903	0	2.52e-23	yes	up	NP_001071133(arf-GAP with GTPase, ANK repeat and PH domain-containing protein 6 isoform 1 [Homo sapiens])	GO:0005634(cellular_component:nucleus); GO:0046872(molecular_function:metal ion binding); GO:0005096(molecular_function:GTPase activator activity)	K12491	AGAP	map04144(Endocytosis)	3J8HY(T:Signal transduction mechanisms)	3J8HY(Arf-GAP with GTPase, ANK repeat and PH domain-containing protein)	PF12796(Ank_2:Ankyrin repeats (3 copies)); PF01412(ArfGap:Putative GTPase activating protein for Arf); PF00169(PH:PH domain); PF00023(Ank:Ankyrin repeat); PF13857(Ank_5:Ankyrin repeats (many copies)); PF13637(Ank_4:Ankyrin repeats (many copies)); PF15413(PH_11:Pleckstrin homology domain); PF13606(Ank_3:Ankyrin repeat)		414189
ENSG00000066557	LRRC40	leucine rich repeat containing 40 [Source:HGNC Symbol;Acc:HGNC:26004]	2843	962	373	16.97	6.32	2.42671	1.279	0	2.27e-51	yes	up	NP_060238(leucine-rich repeat-containing protein 40 [Homo sapiens])	GO:0005737(cellular_component:cytoplasm); GO:0016020(cellular_component:membrane)				3JBCG(S:Function unknown)	3JBCG(signal transduction)	PF13855(LRR_8:Leucine rich repeat); PF12799(LRR_4:Leucine Rich repeats (2 copies)); PF00560(LRR_1:Leucine Rich Repeat); PF14580(LRR_9:Leucine-rich repeat); PF13306(LRR_5:BspA type Leucine rich repeat region (6 copies))		55631
ENSG00000138398	PPIG	peptidylprolyl isomerase G [Source:HGNC Symbol;Acc:HGNC:14650]	6283	1933	750	23.23	9.44	2.42506	1.27802	0	#######	yes	up	XP_024098866.1(peptidyl-prolyl cis-trans isomerase G [Pongo abelii])	GO:0005737(cellular_component:cytoplasm); GO:0016607(cellular_component:nuclear speck); GO:0000413(biological_process:protein peptidyl-prolyl isomerization); GO:0006457(biological_process:protein folding); GO:0005515(molecular_function:protein binding); GO:0005634(cellular_component:nucleus); GO:0008380(biological_process:RNA splicing); GO:0005654(cellular_component:nucleoplasm); GO:0003723(molec…				3J5EX(O:Posttranslational modification, protein turnover, chaperones)	3J5EX(cyclosporin A binding)	PF00160(Pro_isomerase:Cyclophilin type peptidyl-prolyl cis-trans isomerase/CLD); PF10500(SR-25:Nuclear RNA-splicing-associated protein)
ENSG00000125351	UPF3B	UPF3B regulator of nonsense mediated mRNA decay [Source:HGNC Symbol;Acc:HGNC:20439]	2343	1384	537	31.06	11.52	2.42501	1.27799	0	1.33e-73	yes	up	NP_542199(regulator of nonsense transcripts 3B isoform 1 [Homo sapiens])	GO:0005737(cellular_component:cytoplasm); GO:0035145(cellular_component:exon-exon junction complex); GO:0017056(molecular_function:structural constituent of nuclear pore); GO:0005730(cellular_component:nucleolus); GO:0031124(biological_process:mRNA 3'-end processing); GO:0005829(cellular_component:cytosol); GO:0005634(cellular_component:nucleus); GO:0000398(biological_process:mRNA splicing, via s…	K14328	UPF3, RENT3	map03013(RNA transport); map03015(mRNA surveillance pathway)	3J8D2(A:RNA processing and modification)	3J8D2(Smg-4/UPF3 family)	PF03467(Smg4_UPF3:Smg-4/UPF3 family)		65109
ENSG00000172469	MANEA	mannosidase endo-alpha [Source:HGNC Symbol;Acc:HGNC:21072]	4578	524	204	5.69	2.21	2.41687	1.27314	0	4.71e-28	yes	up	XP_005267204(glycoprotein endo-alpha-1,2-mannosidase isoform X1 [Homo sapiens])	GO:0004569(molecular_function:glycoprotein endo-alpha-1,2-mannosidase activity); GO:0005794(cellular_component:Golgi apparatus); GO:0016021(cellular_component:integral component of membrane); GO:0004559(molecular_function:alpha-mannosidase activity); GO:0000139(cellular_component:Golgi membrane)	K15538	MANEA		3J6ZB(S:Function unknown)	3J6ZB(glycoprotein endo-alpha-1,2-mannosidase activity)	PF16317(Glyco_hydro_99:Glycosyl hydrolase family 99)		79694
ENSG00000113810	SMC4	structural maintenance of chromosomes 4 [Source:HGNC Symbol;Acc:HGNC:14013]	5116	5941.29	2313.1	79.15	25.97	2.41678	1.27309	0	0	yes	up	NP_001002800(structural maintenance of chromosomes protein 4 isoform 1 [Homo sapiens])	GO:0016607(cellular_component:nuclear speck); GO:0000070(biological_process:mitotic sister chromatid segregation); GO:0051383(biological_process:kinetochore organization); GO:0005829(cellular_component:cytosol); GO:0045132(biological_process:meiotic chromosome segregation); GO:0005634(cellular_component:nucleus); GO:0005654(cellular_component:nucleoplasm); GO:0000796(cellular_component:condensin …	K06675	SMC4		3JAAG(B:Chromatin structure and dynamics); 3JAAG(D:Cell cycle control, cell division, chromosome partitioning)	3JAAG(Structural maintenance of chromosomes); 3JAAG(Structural maintenance of chromosomes)	PF02463(SMC_N:RecF/RecN/SMC N terminal domain); PF06470(SMC_hinge:SMC proteins Flexible Hinge Domain); PF13175(AAA_15:AAA ATPase domain); PF13476(AAA_23:AAA domain); PF13304(AAA_21:AAA domain, putative AbiEii toxin, Type IV TA system); PF13555(AAA_29:P-loop containing region of AAA domain)		10051
ENSG00000174718	RESF1	retroelement silencing factor 1 [Source:HGNC Symbol;Acc:HGNC:25559]	6234	491	192	4.72	2.49	2.4062	1.26676	0	4e-26	yes	up	NP_060639(retroelement silencing factor 1 [Homo sapiens])	GO:0005634(cellular_component:nucleus); GO:0045869(biological_process:negative regulation of single stranded viral RNA replication via double stranded DNA intermediate); GO:0042393(molecular_function:histone binding); GO:0090309(biological_process:positive regulation of methylation-dependent chromatin silencing)				3JEA9(S:Function unknown)	3JEA9(Domain of unknown function (DUF4617))	PF15395(DUF4617:Domain of unknown function (DUF4617))		55196
ENSG00000163510	CWC22	CWC22 spliceosome associated protein homolog [Source:HGNC Symbol;Acc:HGNC:29322]	3524	910	356	14.31	5.58	2.40516	1.26613	0	7.14e-48	yes	up	NP_065994(pre-mRNA-splicing factor CWC22 homolog isoform a [Homo sapiens])	GO:0016607(cellular_component:nuclear speck); GO:0071013(cellular_component:catalytic step 2 spliceosome); GO:0071006(cellular_component:U2-type catalytic step 1 spliceosome); GO:0071007(cellular_component:U2-type catalytic step 2 spliceosome); GO:0000398(biological_process:mRNA splicing, via spliceosome); GO:0071005(cellular_component:U2-type precatalytic spliceosome); GO:0005654(cellular_compon…	K13100	CWC22		3J9GD(S:Function unknown)	3J9GD(RNA splicing)	PF02847(MA3:MA3 domain)		57703
ENSG00000183735	TBK1	TANK binding kinase 1 [Source:HGNC Symbol;Acc:HGNC:11584]	3178	1132	442.98	22.67	9.4	2.40444	1.2657	0	2.19e-59	yes	up	KAF7461597.1(serine/threonine-protein kinase TBK1 [Marmota monax])	GO:0018107(biological_process:peptidyl-threonine phosphorylation); GO:0018105(biological_process:peptidyl-serine phosphorylation); GO:0033138(biological_process:positive regulation of peptidyl-serine phosphorylation); GO:0060340(biological_process:positive regulation of type I interferon-mediated signaling pathway); GO:0051219(molecular_function:phosphoprotein binding); GO:0032606(biological_proc…	K05410	TBK1	map04137(Mitophagy - animal); map05164(Influenza A); map05165(Human papillomavirus infection); map04657(IL-17 signaling pathway); map05163(Human cytomegalovirus infection); map05160(Hepatitis C); map05161(Hepatitis B); map04014(Ras signaling pathway); map05168(Herpes simplex virus 1 infection); map05169(Epstein-Barr virus infection); map05162(Measles); map05167(Kaposi sarcoma-associated herpesvir…	3J6QH(T:Signal transduction mechanisms)	3J6QH(dendritic cell proliferation)	PF18394(TBK1_CCD1:TANK-binding kinase 1 coiled-coil domain 1); PF00069(Pkinase:Protein kinase domain); PF18396(TBK1_ULD:TANK binding kinase 1 ubiquitin-like domain); PF07714(PK_Tyr_Ser-Thr:Protein tyrosine and serine/threonine kinase); PF17667(Pkinase_fungal:Fungal protein kinase); PF03109(ABC1:ABC1 atypical kinase-like domain); PF14531(Kinase-like:Kinase-like)		29110
ENSG00000087502	ERGIC2	ERGIC and golgi 2 [Source:HGNC Symbol;Acc:HGNC:30208]	5033	1448.81	567	47.99	15.94	2.40425	1.26559	0	7.1e-76	yes	up	NP_057654(endoplasmic reticulum-Golgi intermediate compartment protein 2 [Homo sapiens])	GO:0005737(cellular_component:cytoplasm); GO:0006890(biological_process:retrograde vesicle-mediated transport, Golgi to ER); GO:0006888(biological_process:ER to Golgi vesicle-mediated transport); GO:0005783(cellular_component:endoplasmic reticulum); GO:0005730(cellular_component:nucleolus); GO:0005634(cellular_component:nucleus); GO:0016020(cellular_component:membrane); GO:0033116(cellular_compon…	K20366	ERGIC2, ERV41		3J4VC(U:Intracellular trafficking, secretion, and vesicular transport)	3J4VC(Endoplasmic reticulum-Golgi intermediate compartment protein 2)	PF13850(ERGIC_N:Endoplasmic Reticulum-Golgi Intermediate Compartment (ERGIC)); PF07970(COPIIcoated_ERV:Endoplasmic reticulum vesicle transporter ); PF07970(COPIIcoated_ERV:Endoplasmic reticulum vesicle transporter)		51290
ENSG00000121621	KIF18A	kinesin family member 18A [Source:HGNC Symbol;Acc:HGNC:29441]	3417	820	321	12.1	4.45	2.40359	1.26519	0	3.72e-43	yes	up	NP_112494(kinesin-like protein KIF18A [Homo sapiens])	GO:0005901(cellular_component:caveola); GO:0016887(molecular_function:ATPase activity); GO:0072520(biological_process:seminiferous tubule development); GO:0005871(cellular_component:kinesin complex); GO:0005874(cellular_component:microtubule); GO:0007140(biological_process:male meiosis); GO:0005737(cellular_component:cytoplasm); GO:0001726(cellular_component:ruffle); GO:0005634(cellular_component…	K10401	KIF18_19		3JEF7(Z:Cytoskeleton)	3JEF7(Belongs to the TRAFAC class myosin-kinesin ATPase superfamily. Kinesin family)	PF00225(Kinesin:Kinesin motor domain); PF16796(Microtub_bd:Microtubule binding)		81930
ENSG00000196911	KPNA5	karyopherin subunit alpha 5 [Source:HGNC Symbol;Acc:HGNC:6398]	11288	397.19	155.51	3.12	0.68	2.40321	1.26496	0	3.36e-21	yes	up	NP_001353237(importin subunit alpha-6 isoform d [Homo sapiens])	GO:0008139(molecular_function:nuclear localization sequence binding); GO:0005643(cellular_component:nuclear pore); GO:0005829(cellular_component:cytosol); GO:0006607(biological_process:NLS-bearing protein import into nucleus); GO:0005654(cellular_component:nucleoplasm); GO:0061608(molecular_function:nuclear import signal receptor activity); GO:0019054(biological_process:modulation by virus of hos…	K15042	KPNA5_6	map05164(Influenza A); map03013(RNA transport)	3J8FF(U:Intracellular trafficking, secretion, and vesicular transport)	3J8FF(nuclear import signal receptor activity)	PF00514(Arm:Armadillo/beta-catenin-like repeat); PF01749(IBB:Importin beta binding domain); PF16186(Arm_3:Atypical Arm repeat ); PF13513(HEAT_EZ:HEAT-like repeat); PF16186(Arm_3:Atypical Arm repeat); PF13646(HEAT_2:HEAT repeats); PF02985(HEAT:HEAT repeat); PF11698(V-ATPase_H_C:V-ATPase subunit H); PF01602(Adaptin_N:Adaptin N terminal region); PF14668(RICTOR_V:Rapamycin-insensitive companion of mT…		3841
ENSG00000267680	ZNF224	zinc finger protein 224 [Source:HGNC Symbol;Acc:HGNC:13017]	3868	396.85	155.39	6.59	3.12	2.40301	1.26484	0	3.53e-21	yes	up	XP_037847689.1(zinc finger protein 224 isoform X1 [Chlorocebus sabaeus])	GO:0006355(biological_process:regulation of transcription, DNA-templated)				3JMC0(K:Transcription); 3JIKP(K:Transcription); 3JJDX(K:Transcription); 3JM3T(K:Transcription)	3JMC0(Zinc finger protein 155); 3JIKP(Zinc-finger of C2H2 type); 3JJDX(Zinc finger protein); 3JM3T(krueppel associated box)	PF13465(zf-H2C2_2:Zinc-finger double domain); PF00096(zf-C2H2:Zinc finger, C2H2 type); PF13894(zf-C2H2_4:C2H2-type zinc finger); PF01352(KRAB:KRAB box); PF12171(zf-C2H2_jaz:Zinc-finger double-stranded RNA-binding); PF13912(zf-C2H2_6:C2H2-type zinc finger); PF09723(Zn-ribbon_8:Zinc ribbon domain); PF01722(BolA:BolA-like protein); PF01286(XPA_N:XPA protein N-terminal); PF18439(zf_UBZ:Ubiquitin-Bind…
ENSG00000189007	ADAT2	adenosine deaminase tRNA specific 2 [Source:HGNC Symbol;Acc:HGNC:21172]	6244	434	170	3.15	0.97	2.40211	1.2643	0	4.29e-23	yes	up	NP_872309(tRNA-specific adenosine deaminase 2 isoform a [Homo sapiens])	GO:0002100(biological_process:tRNA wobble adenosine to inosine editing); GO:0052717(molecular_function:tRNA-specific adenosine-34 deaminase activity); GO:0052718(cellular_component:tRNA-specific adenosine-34 deaminase complex); GO:0005654(cellular_component:nucleoplasm); GO:0008270(molecular_function:zinc ion binding); GO:0006400(biological_process:tRNA modification)	K15441	TAD2, ADAT2		3J2PY(F:Nucleotide transport and metabolism)	3J2PY(tRNA-specific adenosine-34 deaminase activity)	PF14437(MafB19-deam:MafB19-like deaminase); PF00383(dCMP_cyt_deam_1:Cytidine and deoxycytidylate deaminase zinc-binding region); PF18750(SNAD4:Secreted Novel AID/APOBEC-like Deaminase 4)		134637
ENSG00000213793	ZNF888	zinc finger protein 888 [Source:HGNC Symbol;Acc:HGNC:38695]	4144	76.55	30	0.9	0.34	2.40091	1.26358	1.8e-05	0.000163	yes	up	NP_001297056(zinc finger protein 888 [Homo sapiens])	GO:0006355(biological_process:regulation of transcription, DNA-templated); GO:0005634(cellular_component:nucleus); GO:0046872(molecular_function:metal ion binding); GO:0003677(molecular_function:DNA binding)	K09228	KRAB	map05168(Herpes simplex virus 1 infection)	3JKQA(K:Transcription); 3JE91(K:Transcription); 3JMI5(K:Transcription); 3JKH2(K:Transcription); 3JKGU(S:Function unknown)	3JKQA(nucleic acid-templated transcription); 3JE91(DNA-binding transcription factor activity); 3JMI5(krueppel associated box); 3JKH2(Zinc finger protein 701); 3JKGU(Zinc finger, C2H2 type)	PF00096(zf-C2H2:Zinc finger, C2H2 type); PF01352(KRAB:KRAB box); PF13465(zf-H2C2_2:Zinc-finger double domain); PF13894(zf-C2H2_4:C2H2-type zinc finger); PF13912(zf-C2H2_6:C2H2-type zinc finger); PF12171(zf-C2H2_jaz:Zinc-finger double-stranded RNA-binding); PF12874(zf-met:Zinc-finger of C2H2 type); PF09723(Zn-ribbon_8:Zinc ribbon domain); PF17032(zinc_ribbon_15:zinc-ribbon family); PF01722(BolA:Bo…		388559
ENSG00000050438	SLC4A8	solute carrier family 4 member 8 [Source:HGNC Symbol;Acc:HGNC:11034]	11764	79	31	0.77	0.17	2.39782	1.26172	1.35e-05	0.000124	yes	up	NP_001035049(electroneutral sodium bicarbonate exchanger 1 isoform a [Homo sapiens])	GO:0015701(biological_process:bicarbonate transport); GO:0043005(cellular_component:neuron projection); GO:0015301(molecular_function:anion:anion antiporter activity); GO:0008510(molecular_function:sodium:bicarbonate symporter activity); GO:0032809(cellular_component:neuronal cell body membrane); GO:0051453(biological_process:regulation of intracellular pH); GO:0005887(cellular_component:integral…	K13859	SLC4A8		3J1SV(P:Inorganic ion transport and metabolism)	3J1SV(sodium:bicarbonate symporter activity)	PF00955(HCO3_cotransp:HCO3- transporter family); PF07565(Band_3_cyto:Band 3 cytoplasmic domain)		9498
ENSG00000120688	WBP4	WW domain binding protein 4 [Source:HGNC Symbol;Acc:HGNC:12739]	2388	366	144	7.82	2.96	2.3915	1.25792	0	2.04e-19	yes	up	NP_009118(WW domain-binding protein 4 [Homo sapiens])	GO:0016607(cellular_component:nuclear speck); GO:0070064(molecular_function:proline-rich region binding); GO:0045292(biological_process:mRNA cis splicing, via spliceosome); GO:0000398(biological_process:mRNA splicing, via spliceosome); GO:0071005(cellular_component:U2-type precatalytic spliceosome); GO:0005654(cellular_component:nucleoplasm); GO:0008270(molecular_function:zinc ion binding); GO:00…	K13220	WBP4, FBP21		3JDBB(A:RNA processing and modification)	3JDBB(WW domain binding protein 4)	PF06220(zf-U1:U1 zinc finger); PF00397(WW:WW domain)		11193
ENSG00000127995	CASD1	CAS1 domain containing 1 [Source:HGNC Symbol;Acc:HGNC:16014]	3931	358	141	4.84	2.04	2.389	1.2564	0	5.68e-19	yes	up	NP_001350356(N-acetylneuraminate 9-O-acetyltransferase isoform 3 [Homo sapiens])	GO:0047186(molecular_function:N-acetylneuraminate 7-O(or 9-O)-acetyltransferase activity); GO:0005794(cellular_component:Golgi apparatus); GO:0016407(molecular_function:acetyltransferase activity); GO:0005975(biological_process:carbohydrate metabolic process); GO:0030173(cellular_component:integral component of Golgi membrane)	K03377	CASD1		3J5MD(S:Function unknown)	3J5MD(N-acetylneuraminate 7-O(or 9-O)-acetyltransferase activity)	PF07779(Cas1_AcylT:10 TM Acyl Transferase domain found in Cas1p)		64921
ENSG00000004766	VPS50	VPS50 subunit of EARP/GARPII complex [Source:HGNC Symbol;Acc:HGNC:25956]	5684	914	360	10.41	4.91	2.38889	1.25634	0	1.65e-47	yes	up	NP_060137(syndetin isoform a [Homo sapiens])	GO:0055037(cellular_component:recycling endosome); GO:0070062(cellular_component:extracellular exosome); GO:0000149(molecular_function:SNARE binding); GO:0016020(cellular_component:membrane); GO:0032456(biological_process:endocytic recycling); GO:0015031(biological_process:protein transport); GO:0005829(cellular_component:cytosol); GO:1990745(cellular_component:EARP complex)	K23288	VPS50		3JAJY(S:Function unknown)	3JAJY(endocytic recycling)	PF10474(DUF2451:Protein of unknown function C-terminus (DUF2451)); PF10475(Vps54_N:Vacuolar-sorting protein 54, of GARP complex ); PF10475(Vps54_N:Vacuolar-sorting protein 54, of GARP complex)		55610
ENSG00000165169	DYNLT3	dynein light chain Tctex-type 3 [Source:HGNC Symbol;Acc:HGNC:11694]	920	1699	670	42.21	17.3	2.386	1.25459	0	1.05e-87	yes	up	NP_006511.1(dynein light chain Tctex-type 3 [Homo sapiens])	GO:0045931(biological_process:positive regulation of mitotic cell cycle); GO:0007346(biological_process:regulation of mitotic cell cycle); GO:0005634(cellular_component:nucleus); GO:0061673(cellular_component:mitotic spindle astral microtubule); GO:0042802(molecular_function:identical protein binding); GO:0051301(biological_process:cell division); GO:0005868(cellular_component:cytoplasmic dynein …	K10420	DYNLT	map05132(Salmonella infection)	3JH01(N:Cell motility)	3JH01(Dynein light chain Tctex-type 3)	PF03645(Tctex-1:Tctex-1 family)		6990
ENSG00000189057	FAM111B	FAM111 trypsin like peptidase B [Source:HGNC Symbol;Acc:HGNC:24200]	3405	840	332	12.89	4.55	2.38064	1.25135	0	1.89e-43	yes	up	NP_945185.1(protein FAM111B isoform a [Homo sapiens])	GO:0016787(molecular_function:hydrolase activity); GO:0005634(cellular_component:nucleus); GO:0006260(biological_process:DNA replication); GO:0005515(molecular_function:protein binding); GO:0006508(biological_process:proteolysis); GO:0000785(cellular_component:chromatin); GO:0008233(molecular_function:peptidase activity)	K24275	FAM111B		3J70E(S:Function unknown)	3J70E(Family with sequence similarity 111 member)	PF13365(Trypsin_2:Trypsin-like peptidase domain)		374393
ENSG00000242950	ERVW-1	endogenous retrovirus group W member 1, envelope [Source:HGNC Symbol;Acc:HGNC:13525]	2925	86	34	1.77	0.65	2.37997	1.25094	6.49e-06	6.13e-05	yes	up	NP_055405(syncytin-1 precursor [Homo sapiens])	GO:0006949(biological_process:syncytium formation); GO:0016021(cellular_component:integral component of membrane); GO:0009653(biological_process:anatomical structure morphogenesis); GO:0005886(cellular_component:plasma membrane); GO:0000768(biological_process:syncytium formation by plasma membrane fusion)	K24395	ERVW-1		3JCAV(S:Function unknown)	3JCAV(syncytium formation by plasma membrane fusion)	PF00429(TLV_coat:ENV polyprotein (coat polyprotein))		30816
ENSG00000072571	HMMR	hyaluronan mediated motility receptor [Source:HGNC Symbol;Acc:HGNC:5012]	3016	1676	663	40.5	15.83	2.37855	1.25008	0	4.85e-86	yes	up	NP_001136028(hyaluronan mediated motility receptor isoform a [Homo sapiens])	GO:0015630(cellular_component:microtubule cytoskeleton); GO:0030214(biological_process:hyaluronan catabolic process); GO:0005829(cellular_component:cytosol); GO:0005540(molecular_function:hyaluronic acid binding); GO:0005813(cellular_component:centrosome); GO:0009986(cellular_component:cell surface); GO:0016020(cellular_component:membrane); GO:0005886(cellular_component:plasma membrane); GO:00103…	K06267	HMMR, RHAMM, CD168	map04512(ECM-receptor interaction)	3JDQ0(S:Function unknown)	3JDQ0(hyaluronic acid binding)	PF15908(HMMR_C:Hyaluronan mediated motility receptor C-terminal); PF15905(HMMR_N:Hyaluronan mediated motility receptor N-terminal)		3161
ENSG00000111860	CEP85L	centrosomal protein 85 like [Source:HGNC Symbol;Acc:HGNC:21638]	7118	182	72	1.35	0.67	2.37843	1.25001	1e-10	7.43e-10	yes	up	NP_001171506(centrosomal protein of 85 kDa-like isoform c [Homo sapiens])	GO:0005737(cellular_component:cytoplasm); GO:0005813(cellular_component:centrosome)	K16766	CEP85		3JDP0(S:Function unknown)	3JDP0(Centrosomal protein)			387119
ENSG00000197498	RPF2	ribosome production factor 2 homolog [Source:HGNC Symbol;Acc:HGNC:20870]	3671	775	307	18.79	6.76	2.37528	1.2481	0	5.58e-40	yes	up	NP_001276040(ribosome production factor 2 homolog isoform 2 [Homo sapiens])	GO:0042273(biological_process:ribosomal large subunit biogenesis); GO:0008097(molecular_function:5S rRNA binding); GO:0005730(cellular_component:nucleolus); GO:0005634(cellular_component:nucleus); GO:0000463(biological_process:maturation of LSU-rRNA from tricistronic rRNA transcript (SSU-rRNA, 5.8S rRNA, LSU-rRNA)); GO:0003723(molecular_function:RNA binding); GO:1902570(biological_process:protein…	K14847	RPF2		3J8UJ(J:Translation, ribosomal structure and biogenesis)	3J8UJ(protein localization to nucleolus)	PF04427(Brix:Brix domain)		84154
ENSG00000132967	HMGB1P5	high mobility group box 1 pseudogene 5 [Source:HGNC Symbol;Acc:HGNC:4997]	985	1658.04	657.29	186.19	76.54	2.3735	1.24702	0	8.48e-85	yes	up	KAF6376269.1(high mobility group box 1 [Rhinolophus ferrumequinum])	GO:0006310(biological_process:DNA recombination); GO:0044378(molecular_function:non-sequence-specific DNA binding, bending); GO:0006935(biological_process:chemotaxis); GO:0005793(cellular_component:endoplasmic reticulum-Golgi intermediate compartment); GO:0006281(biological_process:DNA repair); GO:0006914(biological_process:autophagy); GO:0005576(cellular_component:extracellular region); GO:00022…				3J91F(K:Transcription)	3J91F(high mobility group)
ENSG00000102189	EEA1	early endosome antigen 1 [Source:HGNC Symbol;Acc:HGNC:3185]	9839	779	309	4	1.41	2.37209	1.24616	0	4.36e-40	yes	up	NP_003557(early endosome antigen 1 [Homo sapiens])	GO:0005737(cellular_component:cytoplasm); GO:0019897(cellular_component:extrinsic component of plasma membrane); GO:0055037(cellular_component:recycling endosome); GO:0039694(biological_process:viral RNA genome replication); GO:0030742(molecular_function:GTP-dependent protein binding); GO:0070062(cellular_component:extracellular exosome); GO:0016189(biological_process:synaptic vesicle to endosome…	K12478	EEA1	map05152(Tuberculosis); map04145(Phagosome); map04144(Endocytosis)	3J1YP(D:Cell cycle control, cell division, chromosome partitioning); 3J1YP(Z:Cytoskeleton)	3J1YP(1-phosphatidylinositol binding); 3J1YP(1-phosphatidylinositol binding)	PF01363(FYVE:FYVE zinc finger); PF10186(ATG14:Vacuolar sorting 38 and autophagy-related subunit 14)		8411
ENSG00000176018	LYSMD3	LysM domain containing 3 [Source:HGNC Symbol;Acc:HGNC:26969]	4262	600	238	7.35	3.05	2.37206	1.24614	0	5.28e-31	yes	up	NP_938014(lysM and putative peptidoglycan-binding domain-containing protein 3 isoform 1 [Homo sapiens])	GO:0016021(cellular_component:integral component of membrane)				3JEQ7(S:Function unknown)	3JEQ7(LysM domain)	PF01476(LysM:LysM domain)		116068
ENSG00000180376	CCDC66	coiled-coil domain containing 66 [Source:HGNC Symbol;Acc:HGNC:27709]	3134	479.02	190.03	13.91	6.08	2.37183	1.246	0	7.24e-25	yes	up	NP_001340079(coiled-coil domain-containing protein 66 isoform 6 [Homo sapiens])	GO:0036064(cellular_component:ciliary basal body); GO:0034451(cellular_component:centriolar satellite); GO:0060271(biological_process:cilium assembly); GO:0001578(biological_process:microtubule bundle formation); GO:0008017(molecular_function:microtubule binding); GO:0005929(cellular_component:cilium); GO:0005813(cellular_component:centrosome); GO:0001917(cellular_component:photoreceptor inner se…				3J6F8(S:Function unknown)	3J6F8(post-embryonic retina morphogenesis in camera-type eye)	PF15236(CCDC66:Coiled-coil domain-containing protein 66)		285331
ENSG00000137760	ALKBH8	alkB homolog 8, tRNA methyltransferase [Source:HGNC Symbol;Acc:HGNC:25189]	2114	252	100	3.38	1.75	2.37111	1.24556	0	2.33e-13	yes	up	NP_001287939(alkylated DNA repair protein alkB homolog 8 isoform 1 [Homo sapiens])	GO:0005737(cellular_component:cytoplasm); GO:0030488(biological_process:tRNA methylation); GO:0000049(molecular_function:tRNA binding); GO:0016706(molecular_function:oxidoreductase activity, acting on paired donors, with incorporation or reduction of molecular oxygen, 2-oxoglutarate as one donor, and incorporation of one atom each of oxygen into both donors); GO:0016300(molecular_function:tRNA (u…	K10770	ALKBH8, TRM9		3JBJI(A:RNA processing and modification)	3JBJI(tRNA (uracil) methyltransferase activity)	PF13532(2OG-FeII_Oxy_2:2OG-Fe(II) oxygenase superfamily); PF09004(DUF1891:Domain of unknown function (DUF1891)); PF08241(Methyltransf_11:Methyltransferase domain); PF13649(Methyltransf_25:Methyltransferase domain); PF13489(Methyltransf_23:Methyltransferase domain); PF13847(Methyltransf_31:Methyltransferase domain); PF08242(Methyltransf_12:Methyltransferase domain); PF05148(Methyltransf_8:Hypothet…		91801
ENSG00000023287	RB1CC1	RB1 inducible coiled-coil 1 [Source:HGNC Symbol;Acc:HGNC:15574]	6636	2928	1164	22.79	9.27	2.36685	1.24297	0	#######	yes	up	NP_055596(RB1-inducible coiled-coil protein 1 isoform 1 [Homo sapiens])	GO:0034727(biological_process:piecemeal microautophagy of nucleus); GO:2001237(biological_process:negative regulation of extrinsic apoptotic signaling pathway); GO:0030242(biological_process:pexophagy); GO:0016236(biological_process:macroautophagy); GO:0019898(cellular_component:extrinsic component of membrane); GO:0034045(cellular_component:pre-autophagosomal structure membrane); GO:0001889(biol…	K17589	RB1CC1	map05010(Alzheimer disease); map05016(Huntington disease); map05017(Spinocerebellar ataxia); map05014(Amyotrophic lateral sclerosis (ALS)); map04211(Longevity regulating pathway); map04140(Autophagy - animal)	3J8VZ(K:Transcription); 3J8VZ(T:Signal transduction mechanisms)	3J8VZ(glycophagy); 3J8VZ(glycophagy)	PF10377(ATG11:Autophagy-related protein 11); PF04108(ATG17_like:Autophagy protein ATG17-like domain); PF18396(TBK1_ULD:TANK binding kinase 1 ubiquitin-like domain)		9821
ENSG00000116266	STXBP3	syntaxin binding protein 3 [Source:HGNC Symbol;Acc:HGNC:11446]	2489	820	326	17.08	6.61	2.36673	1.24289	0	5.42e-42	yes	up	NP_009200(syntaxin-binding protein 3 [Homo sapiens])	GO:0006904(biological_process:vesicle docking involved in exocytosis); GO:0046325(biological_process:negative regulation of glucose import); GO:0032868(biological_process:response to insulin); GO:0030073(biological_process:insulin secretion); GO:0070820(cellular_component:tertiary granule); GO:0031091(cellular_component:platelet alpha granule); GO:0070062(cellular_component:extracellular exosome)…	K15301	STXBP3, MUNC18-3		3JC0Y(U:Intracellular trafficking, secretion, and vesicular transport)	3JC0Y(negative regulation of glucose import in response to insulin stimulus)	PF00995(Sec1:Sec1 family)		6814
ENSG00000146587	RBAK	RB associated KRAB zinc finger [Source:HGNC Symbol;Acc:HGNC:17680]	6612	502.73	200	3.63	1.37	2.36514	1.24192	0	6.15e-26	yes	up	NP_066986(RB-associated KRAB zinc finger protein [Homo sapiens])	GO:0005634(cellular_component:nucleus); GO:0005654(cellular_component:nucleoplasm); GO:0006355(biological_process:regulation of transcription, DNA-templated); GO:0045892(biological_process:negative regulation of transcription, DNA-templated); GO:0008270(molecular_function:zinc ion binding); GO:0003676(molecular_function:nucleic acid binding); GO:0000981(molecular_function:RNA polymerase II transc…	K09228	KRAB	map05168(Herpes simplex virus 1 infection)	3JF89(K:Transcription)	3JF89(nucleic acid-templated transcription)	PF00096(zf-C2H2:Zinc finger, C2H2 type); PF01352(KRAB:KRAB box); PF13465(zf-H2C2_2:Zinc-finger double domain); PF13894(zf-C2H2_4:C2H2-type zinc finger); PF13912(zf-C2H2_6:C2H2-type zinc finger); PF09723(Zn-ribbon_8:Zinc ribbon domain); PF12171(zf-C2H2_jaz:Zinc-finger double-stranded RNA-binding); PF17032(zinc_ribbon_15:zinc-ribbon family)		57786
ENSG00000165113	GKAP1	G kinase anchoring protein 1 [Source:HGNC Symbol;Acc:HGNC:17496]	1801	234	93.21	7.64	3.03	2.36214	1.24009	0	2.3e-12	yes	up	NP_079487(G kinase-anchoring protein 1 isoform a [Homo sapiens])	GO:0046628(biological_process:positive regulation of insulin receptor signaling pathway); GO:0005794(cellular_component:Golgi apparatus); GO:0007165(biological_process:signal transduction); GO:0042802(molecular_function:identical protein binding)				3J2IR(S:Function unknown)	3J2IR(G kinase anchoring protein 1)	PF16808(PKcGMP_CC:Coiled-coil N-terminus of cGMP-dependent protein kinase)		80318
ENSG00000168300	PCMTD1	protein-L-isoaspartate (D-aspartate) O-methyltransferase domain containing 1 [Source:HGNC Symbol;Acc:HGNC:30483]	4252	1008	403	15.46	6.71	2.35346	1.23479	0	5.99e-51	yes	up	NP_443169.2(protein-L-isoaspartate O-methyltransferase domain-containing protein 1 isoform 1 [Homo sapiens])	GO:0005737(cellular_component:cytoplasm); GO:0016020(cellular_component:membrane); GO:0004719(molecular_function:protein-L-isoaspartate (D-aspartate) O-methyltransferase activity)				3J3I4(O:Posttranslational modification, protein turnover, chaperones)	3J3I4(protein-L-isoaspartate (D-aspartate) O-methyltransferase domain containing 1)	PF01135(PCMT:Protein-L-isoaspartate(D-aspartate) O-methyltransferase (PCMT)); PF07525(SOCS_box:SOCS box); PF08123(DOT1:Histone methylation protein DOT1)		115294
ENSG00000153975	ZUP1	zinc finger containing ubiquitin peptidase 1 [Source:HGNC Symbol;Acc:HGNC:21224]	2167	260	104	7.62	3.01	2.35229	1.23407	0	1.42e-13	yes	up	NP_001348120(zinc finger-containing ubiquitin peptidase 1 isoform 3 [Homo sapiens])	GO:0005737(cellular_component:cytoplasm); GO:0005634(cellular_component:nucleus); GO:0046872(molecular_function:metal ion binding); GO:0036459(molecular_function:thiol-dependent ubiquitinyl hydrolase activity); GO:0003676(molecular_function:nucleic acid binding)	K24134	ZUP1, ZUFSP		3J71M(S:Function unknown)	3J71M(ubiquitin-like protein-specific protease activity)	PF07910(Peptidase_C78:Peptidase family C78); PF05605(zf-Di19:Drought induced 19 protein (Di19), zinc-binding); PF13894(zf-C2H2_4:C2H2-type zinc finger)		221302
ENSG00000172086	KRCC1	lysine rich coiled-coil 1 [Source:HGNC Symbol;Acc:HGNC:28039]	1807	270	108	7.9	3.06	2.35229	1.23407	0	4.51e-14	yes	up	XP_016859781(lysine-rich coiled-coil protein 1 isoform X1 [Homo sapiens])	GO:0005515(molecular_function:protein binding)				3J395(S:Function unknown)	3J395(Lysine-rich coiled-coil protein)			51315
ENSG00000198774	RASSF9	Ras association domain family member 9 [Source:HGNC Symbol;Acc:HGNC:15739]	5515	232.13	93	2.02	0.77	2.34855	1.23177	0	3.8e-12	yes	up	XP_011537290(ras association domain-containing protein 9 isoform X1 [Homo sapiens])	GO:0016197(biological_process:endosomal transport); GO:0070062(cellular_component:extracellular exosome); GO:0046907(biological_process:intracellular transport); GO:0005829(cellular_component:cytosol); GO:0006605(biological_process:protein targeting); GO:0007165(biological_process:signal transduction); GO:0012510(cellular_component:trans-Golgi network transport vesicle membrane); GO:0005768(cellu…	K09856	RASSF9_10		3J30M(W:Extracellular structures)	3J30M(endosomal transport)	PF00788(RA:Ras association (RalGDS/AF-6) domain)		9182
ENSG00000249348	UGDH-AS1	UGDH antisense RNA 1 [Source:HGNC Symbol;Acc:HGNC:40601]	2787	209.41	83.91	4.4	1.96	2.3482	1.23156	0	5.21e-11	yes	up	KRZ65217.1(LINE-1 reverse transcriptase -like protein, partial [Trichinella papuae])	GO:0003964(molecular_function:RNA-directed DNA polymerase activity); GO:0004519(molecular_function:endonuclease activity)				3JQBZ(K:Transcription); 3JJ5B(S:Function unknown)	3JQBZ(Reverse transcriptase (RNA-dependent DNA polymerase)); 3JJ5B(Reverse transcriptase (RNA-dependent DNA polymerase))
ENSG00000173041	ZNF680	zinc finger protein 680 [Source:HGNC Symbol;Acc:HGNC:26897]	2993	144.74	58	3.27	0.94	2.34808	1.23148	7.5e-09	8.89e-08	yes	up	NP_848653(zinc finger protein 680 isoform 1 [Homo sapiens])	GO:0005634(cellular_component:nucleus); GO:0046872(molecular_function:metal ion binding); GO:0000981(molecular_function:RNA polymerase II transcription factor activity, sequence-specific DNA binding); GO:0003677(molecular_function:DNA binding)	K09228	KRAB	map05168(Herpes simplex virus 1 infection)	3JAMA(K:Transcription)	3JAMA(nucleic acid binding)	PF13912(zf-C2H2_6:C2H2-type zinc finger); PF00096(zf-C2H2:Zinc finger, C2H2 type); PF01352(KRAB:KRAB box); PF13465(zf-H2C2_2:Zinc-finger double domain); PF13894(zf-C2H2_4:C2H2-type zinc finger); PF18439(zf_UBZ:Ubiquitin-Binding Zinc Finger); PF16622(zf-C2H2_11:zinc-finger C2H2-type); PF09723(Zn-ribbon_8:Zinc ribbon domain); PF01286(XPA_N:XPA protein N-terminal); PF13451(zf-trcl:Probable zinc-ribb…		340252
ENSG00000100815	TRIP11	thyroid hormone receptor interactor 11 [Source:HGNC Symbol;Acc:HGNC:12305]	9996	768	308	3.91	1.6	2.34619	1.23032	0	9.4e-39	yes	up	NP_001308780(thyroid receptor-interacting protein 11 isoform 2 [Homo sapiens])	GO:0005856(cellular_component:cytoskeleton); GO:0005794(cellular_component:Golgi apparatus); GO:0007030(biological_process:Golgi organization); GO:0006486(biological_process:protein glycosylation); GO:0002081(cellular_component:outer acrosomal membrane); GO:0005801(cellular_component:cis-Golgi network); GO:0003281(biological_process:ventricular septum development); GO:0005634(cellular_component:n…	K23368	TRIP11		3JE23(S:Function unknown)	3JE23(Golgi organization)	PF10375(GRAB:GRAB domain)		9321
ENSG00000123094	RASSF8	Ras association domain family member 8 [Source:HGNC Symbol;Acc:HGNC:13232]	5980	1721.99	691	22.99	8.3	2.34479	1.22946	0	4.03e-86	yes	up	NP_001158218.1(ras association domain-containing protein 8 isoform a [Homo sapiens])	GO:0007165(biological_process:signal transduction)				3J8I5(W:Extracellular structures)	3J8I5(adherens junction maintenance)	PF00788(RA:Ras association (RalGDS/AF-6) domain)
ENSG00000118412	CASP8AP2	caspase 8 associated protein 2 [Source:HGNC Symbol;Acc:HGNC:1510]	6088	1190	478	9.04	3.68	2.34245	1.22802	0	1.54e-59	yes	up	NP_036247(CASP8-associated protein 2 [Homo sapiens])	GO:0097190(biological_process:apoptotic signaling pathway)				3J45D(S:Function unknown)	3J45D(Caspase 8 associated protein 2)			9994
ENSG00000146166	LGSN	lengsin, lens protein with glutamine synthetase domain [Source:HGNC Symbol;Acc:HGNC:21016]	5640	117	47	1.2	0.5	2.34228	1.22792	2.17e-07	2.32e-06	yes	up	NP_057655(lengsin isoform a [Homo sapiens])	GO:0003824(molecular_function:catalytic activity); GO:0016020(cellular_component:membrane); GO:0006807(biological_process:nitrogen compound metabolic process); GO:0005886(cellular_component:plasma membrane)				3JBYD(E:Amino acid transport and metabolism)	3JBYD(lengsin, lens protein with glutamine synthetase domain)	PF00120(Gln-synt_C:Glutamine synthetase, catalytic domain); PF03951(Gln-synt_N:Glutamine synthetase, beta-Grasp domain); PF16952(Gln-synt_N_2:Glutamine synthetase N-terminal domain)		51557
ENSG00000153015	CWC27	CWC27 spliceosome associated cyclophilin [Source:HGNC Symbol;Acc:HGNC:10664]	2065	501.22	201.52	12.38	4.38	2.34025	1.22666	0	2.24e-25	yes	up	NP_001284573(spliceosome-associated protein CWC27 homolog isoform 2 [Homo sapiens])	GO:0000413(biological_process:protein peptidyl-prolyl isomerization); GO:0006457(biological_process:protein folding); GO:0071013(cellular_component:catalytic step 2 spliceosome); GO:0000398(biological_process:mRNA splicing, via spliceosome); GO:0071005(cellular_component:U2-type precatalytic spliceosome); GO:0005654(cellular_component:nucleoplasm); GO:0003755(molecular_function:peptidyl-prolyl ci…	K12737	SDCCAG10		3J90N(O:Posttranslational modification, protein turnover, chaperones)	3J90N(Peptidyl-prolyl cis-trans isomerase CWC27 homolog)	PF00160(Pro_isomerase:Cyclophilin type peptidyl-prolyl cis-trans isomerase/CLD)		10283
ENSG00000145241	CENPC	centromere protein C [Source:HGNC Symbol;Acc:HGNC:1854]	6823	372.56	150	6.18	1.64	2.33699	1.22465	0	5.75e-19	yes	up	XP_011529844(centromere protein C isoform X2 [Homo sapiens])	GO:0034080(biological_process:CENP-A containing nucleosome assembly); GO:0051382(biological_process:kinetochore assembly); GO:0003677(molecular_function:DNA binding); GO:0000780(cellular_component:condensed nuclear chromosome, centromeric region); GO:0031618(cellular_component:nuclear pericentric heterochromatin); GO:0051455(biological_process:attachment of spindle microtubules to kinetochore inv…	K11497	CENPC		3JCHW(S:Function unknown)	3JCHW(attachment of spindle microtubules to kinetochore involved in homologous chromosome segregation)	PF11699(CENP-C_C:Mif2/CENP-C like); PF15622(CENP_C_N:Kinetochore assembly subunit CENP-C N-terminal); PF15620(CENP-C_mid:Centromere assembly component CENP-C middle DNMT3B-binding region); PF07883(Cupin_2:Cupin domain)		1060
ENSG00000153993	SEMA3D	semaphorin 3D [Source:HGNC Symbol;Acc:HGNC:10726]	6772	375	151	3.39	1.2	2.33672	1.22448	0	4.42e-19	yes	up	NP_689967(semaphorin-3D precursor [Homo sapiens])	GO:0038191(molecular_function:neuropilin binding); GO:0030215(molecular_function:semaphorin receptor binding); GO:0071526(biological_process:semaphorin-plexin signaling pathway); GO:0048843(biological_process:negative regulation of axon extension involved in axon guidance); GO:0030335(biological_process:positive regulation of cell migration); GO:0001755(biological_process:neural crest cell migrat…	K06840	SEMA3	map04360(Axon guidance)	3JEMG(T:Signal transduction mechanisms)	3JEMG(neuropilin binding)	PF01403(Sema:Sema domain); PF18452(Ig_6:Immunoglobulin domain); PF13927(Ig_3:Immunoglobulin domain)		223117
ENSG00000000971	CFH	complement factor H [Source:HGNC Symbol;Acc:HGNC:4883]	3962	92.58	37.31	1.39	0.43	2.33477	1.22328	4.28e-06	4.11e-05	yes	up	NP_000177(complement factor H isoform a precursor [Homo sapiens])	GO:1903659(biological_process:regulation of complement-dependent cytotoxicity); GO:0030449(biological_process:regulation of complement activation); GO:0005615(cellular_component:extracellular space); GO:0045087(biological_process:innate immune response); GO:0072562(cellular_component:blood microparticle); GO:0002376(biological_process:immune system process); GO:0043395(molecular_function:heparan …	K04004	CFH, HF1	map05150(Staphylococcus aureus infection); map04610(Complement and coagulation cascades)	3J55B(T:Signal transduction mechanisms)	3J55B(complement activation, alternative pathway)	PF00084(Sushi:Sushi repeat (SCR repeat))		3075
ENSG00000156384	SFR1	SWI5 dependent homologous recombination repair protein 1 [Source:HGNC Symbol;Acc:HGNC:29574]	1430	203.34	82	7.88	2.99	2.33325	1.22234	0	1.38e-10	yes	up	XP_005269578(swi5-dependent recombination DNA repair protein 1 homolog isoform X1 [Homo sapiens])	GO:0000724(biological_process:double-strand break repair via homologous recombination); GO:0005634(cellular_component:nucleus); GO:0071391(biological_process:cellular response to estrogen stimulus); GO:0030374(molecular_function:ligand-dependent nuclear receptor transcription coactivator activity); GO:0045893(biological_process:positive regulation of transcription, DNA-templated); GO:0032798(cell…				3JE43(K:Transcription)	3JE43(Swi5-dependent recombination DNA repair protein 1 homolog)	PF10376(Mei5:Double-strand recombination repair protein ); PF10376(Mei5:Double-strand recombination repair protein)		119392
ENSG00000174007	CEP19	centrosomal protein 19 [Source:HGNC Symbol;Acc:HGNC:28209]	2158	123.91	50	2.96	1.18	2.33178	1.22143	1.08e-07	1.18e-06	yes	up	NP_116287(centrosomal protein of 19 kDa isoform 1 [Homo sapiens])	GO:0036064(cellular_component:ciliary basal body); GO:0060271(biological_process:cilium assembly); GO:0034454(biological_process:microtubule anchoring at centrosome); GO:0005813(cellular_component:centrosome); GO:0005814(cellular_component:centriole); GO:0000922(cellular_component:spindle pole); GO:0005929(cellular_component:cilium); GO:0097712(biological_process:vesicle targeting, trans-Golgi to…	K16801	CEP19		3J8TM(S:Function unknown)	3J8TM(vesicle targeting, trans-Golgi to periciliary membrane compartment)	PF14933(CEP19:CEP19-like protein)		84984
ENSG00000247199	FBXO38-DT	FBXO38 divergent transcript [Source:HGNC Symbol;Acc:HGNC:55589]	5039	990.43	399.77	28.18	11.17	2.33112	1.22103	0	3.32e-49	yes	up	KRX57831.1(LINE-1 reverse transcriptase -like protein [Trichinella sp. T6])	GO:0003964(molecular_function:RNA-directed DNA polymerase activity); GO:0004519(molecular_function:endonuclease activity)				3JQBZ(K:Transcription); 3JJ5B(S:Function unknown)	3JQBZ(Reverse transcriptase (RNA-dependent DNA polymerase)); 3JJ5B(Reverse transcriptase (RNA-dependent DNA polymerase))
ENSG00000149548	CCDC15	coiled-coil domain containing 15 [Source:HGNC Symbol;Acc:HGNC:25798]	3924	109	44	1.44	0.67	2.33091	1.22089	6.33e-07	6.52e-06	yes	up	NP_079280.2(coiled-coil domain-containing protein 15 [Homo sapiens])	GO:0005813(cellular_component:centrosome)	K16752	CCDC15		3JBKR(S:Function unknown)	3JBKR(Coiled-coil domain containing 15)			80071
ENSG00000151338	MIPOL1	mirror-image polydactyly 1 [Source:HGNC Symbol;Acc:HGNC:21460]	6258	367.42	148.38	5.82	1.65	2.32991	1.22027	0	1.3e-18	yes	up	NP_001182226(mirror-image polydactyly gene 1 protein [Homo sapiens])	GO:0005634(cellular_component:nucleus); GO:0042802(molecular_function:identical protein binding)				3JCKX(S:Function unknown)	3JCKX(identical protein binding)			145282
ENSG00000124383	MPHOSPH10	M-phase phosphoprotein 10 [Source:HGNC Symbol;Acc:HGNC:7213]	2164	884	357	21.6	8.78	2.32989	1.22026	0	6.05e-44	yes	up	NP_005782(U3 small nucleolar ribonucleoprotein protein MPP10 [Homo sapiens])	GO:0032040(cellular_component:small-subunit processome); GO:0034457(cellular_component:Mpp10 complex); GO:0005730(cellular_component:nucleolus); GO:0010923(biological_process:negative regulation of phosphatase activity); GO:0005654(cellular_component:nucleoplasm); GO:0000375(biological_process:RNA splicing, via transesterification reactions); GO:0006364(biological_process:rRNA processing); GO:000…	K14559	MPP10	map03008(Ribosome biogenesis in eukaryotes)	3JAXD(A:RNA processing and modification)	3JAXD(Component of the 60-80S U3 small nucleolar ribonucleoprotein (U3 snoRNP). Required for the early cleavages during pre-18S ribosomal RNA processing)	PF04006(Mpp10:Mpp10 protein)		10199
ENSG00000109270	LAMTOR3	late endosomal/lysosomal adaptor, MAPK and MTOR activator 3 [Source:HGNC Symbol;Acc:HGNC:15606]	4163	557	225	19.18	7.21	2.32929	1.21989	0	6.85e-28	yes	up	NP_068805(ragulator complex protein LAMTOR3 isoform 1 [Homo sapiens])	GO:0000186(biological_process:activation of MAPKK activity); GO:0070821(cellular_component:tertiary granule membrane); GO:0034613(biological_process:cellular protein localization); GO:0071230(biological_process:cellular response to amino acid stimulus); GO:0070062(cellular_component:extracellular exosome); GO:0019209(molecular_function:kinase activator activity); GO:0000165(biological_process:MAP…	K04370	LAMTOR3, MP1, MAP2K1IP1	map04150(mTOR signaling pathway); map04010(MAPK signaling pathway)	3JNAF(T:Signal transduction mechanisms)	3JNAF(positive regulation of TOR signaling)	PF08923(MAPKK1_Int:Mitogen-activated protein kinase kinase 1 interacting)		8649
ENSG00000014123	UFL1	UFM1 specific ligase 1 [Source:HGNC Symbol;Acc:HGNC:23039]	4226	1101	445	13.28	4.9	2.32798	1.21908	0	1.7e-54	yes	up	NP_056138(E3 UFM1-protein ligase 1 [Homo sapiens])	GO:0008284(biological_process:positive regulation of cell proliferation); GO:1902065(biological_process:response to L-glutamate); GO:0033146(biological_process:regulation of intracellular estrogen receptor signaling pathway); GO:0032991(cellular_component:macromolecular complex); GO:0005783(cellular_component:endoplasmic reticulum); GO:0032434(biological_process:regulation of proteasomal ubiquiti…	K22755	UFL1		3J9ED(S:Function unknown)	3J9ED(UFM1 transferase activity)	PF09743(E3_UFM1_ligase:E3 UFM1-protein ligase 1)		23376
ENSG00000085231	AK6	adenylate kinase 6 [Source:HGNC Symbol;Acc:HGNC:49151]	1626	605.79	244.88	52.09	15.53	2.32767	1.21888	0	3.01e-30	yes	up	NP_057367(adenylate kinase isoenzyme 6 isoform b [Homo sapiens])	GO:0005737(cellular_component:cytoplasm); GO:0005829(cellular_component:cytosol); GO:0016020(cellular_component:membrane); GO:0004017(molecular_function:adenylate kinase activity); GO:0005654(cellular_component:nucleoplasm); GO:0050145(molecular_function:nucleoside phosphate kinase activity); GO:0016887(molecular_function:ATPase activity); GO:0015949(biological_process:nucleobase-containing small…	K18532	AK6, FAP7	map03008(Ribosome biogenesis in eukaryotes); map00230(Purine metabolism)	3JFV8(F:Nucleotide transport and metabolism)	3JFV8(Broad-specificity nucleoside monophosphate (NMP) kinase that catalyzes the reversible transfer of the terminal phosphate group between nucleoside triphosphates and monophosphates. May have a role in nuclear energy homeostasis. Has also ATPase activity. May be involved in regulation of Cajal body (CB) formation)	PF13238(AAA_18:AAA domain); PF13207(AAA_17:AAA domain); PF00004(AAA:ATPase family associated with various cellular activities (AAA)); PF01202(SKI:Shikimate kinase); PF13521(AAA_28:AAA domain); PF13671(AAA_33:AAA domain); PF00406(ADK:Adenylate kinase)		102000000
ENSG00000059769	DNAJC25	DnaJ heat shock protein family (Hsp40) member C25 [Source:HGNC Symbol;Acc:HGNC:34187]	2280	220	89	4.72	1.83	2.32586	1.21777	0	2.41e-11	yes	up	NP_001015882(dnaJ homolog subfamily C member 25 precursor [Homo sapiens])	GO:0016021(cellular_component:integral component of membrane); GO:0006457(biological_process:protein folding)	K19371	DNAJC25		3J6SU(O:Posttranslational modification, protein turnover, chaperones)	3J6SU(DnaJ molecular chaperone homology domain)	PF00226(DnaJ:DnaJ domain)		548645
ENSG00000173542	MOB1B	MOB kinase activator 1B [Source:HGNC Symbol;Acc:HGNC:29801]	1107	556	225	3.91	1.57	2.32511	1.2173	0	9.46e-28	yes	up	NP_001231695(MOB kinase activator 1B isoform 1 [Homo sapiens])	GO:0005737(cellular_component:cytoplasm); GO:0070062(cellular_component:extracellular exosome); GO:0005730(cellular_component:nucleolus); GO:0005829(cellular_component:cytosol); GO:0019209(molecular_function:kinase activator activity); GO:0031952(biological_process:regulation of protein autophosphorylation); GO:0019900(molecular_function:kinase binding); GO:0035329(biological_process:hippo signal…	K06685	MOB1, Mats	map04392(Hippo signaling pathway - multiple species); map04390(Hippo signaling pathway); map04391(Hippo signaling pathway - fly)	3J3CK(D:Cell cycle control, cell division, chromosome partitioning)	3J3CK(MOB kinase activator)	PF03637(Mob1_phocein:Mob1/phocein family)		92597
ENSG00000123268	ATF1	activating transcription factor 1 [Source:HGNC Symbol;Acc:HGNC:783]	2412	2460	996	59.23	24.13	2.32395	1.21658	0	#######	yes	up	XP_016874820(cyclic AMP-dependent transcription factor ATF-1 isoform X1 [Homo sapiens])	GO:0032025(biological_process:response to cobalt ion); GO:0005667(cellular_component:transcription factor complex); GO:0003700(molecular_function:transcription factor activity, sequence-specific DNA binding); GO:0005634(cellular_component:nucleus); GO:0001228(molecular_function:transcriptional activator activity, RNA polymerase II transcription regulatory region sequence-specific binding); GO:001…	K09053	ATF1	map04925(Aldosterone synthesis and secretion); map05202(Transcriptional misregulation in cancer)	3JBN0(K:Transcription)	3JBN0(response to cobalt ion)	PF00170(bZIP_1:bZIP transcription factor); PF02173(pKID:pKID domain); PF07716(bZIP_2:Basic region leucine zipper); PF03131(bZIP_Maf:bZIP Maf transcription factor)		466
ENSG00000113595	TRIM23	tripartite motif containing 23 [Source:HGNC Symbol;Acc:HGNC:660]	3863	205	83	3.34	1.06	2.32395	1.21658	0	1.36e-10	yes	up	NP_001647(E3 ubiquitin-protein ligase TRIM23 isoform alpha [Homo sapiens])	GO:0006893(biological_process:Golgi to plasma membrane transport); GO:0005737(cellular_component:cytoplasm); GO:0008270(molecular_function:zinc ion binding); GO:0016192(biological_process:vesicle-mediated transport); GO:0005794(cellular_component:Golgi apparatus); GO:0045087(biological_process:innate immune response); GO:0003924(molecular_function:GTPase activity); GO:0005765(cellular_component:l…	K07963	TRIM23, ARFD1		3JD1S(U:Intracellular trafficking, secretion, and vesicular transport)	3JD1S(tripartite motif containing 23)	PF13445(zf-RING_UBOX:RING-type zinc-finger); PF00643(zf-B_box:B-box zinc finger); PF00025(Arf:ADP-ribosylation factor family); PF08477(Roc:Ras of Complex, Roc, domain of DAPkinase); PF00071(Ras:Ras family); PF09439(SRPRB:Signal recognition particle receptor beta subunit); PF00503(G-alpha:G-protein alpha subunit); PF14634(zf-RING_5:zinc-RING finger domain); PF13639(zf-RING_2:Ring finger domain); P…		373
ENSG00000005175	RPAP3	RNA polymerase II associated protein 3 [Source:HGNC Symbol;Acc:HGNC:26151]	4339	1288	522	25.47	9.63	2.32165	1.21515	0	2.39e-63	yes	up	NP_078880(RNA polymerase II-associated protein 3 isoform 1 [Homo sapiens])	GO:0005829(cellular_component:cytosol); GO:0097255(cellular_component:R2TP complex)	K23002	RPAP3		3J833(S:Function unknown)	3J833(Potential Monad-binding region of RPAP3)	PF00515(TPR_1:Tetratricopeptide repeat); PF13176(TPR_7:Tetratricopeptide repeat); PF13877(RPAP3_C:Potential Monad-binding region of RPAP3); PF13181(TPR_8:Tetratricopeptide repeat); PF07719(TPR_2:Tetratricopeptide repeat); PF13414(TPR_11:TPR repeat); PF13432(TPR_16:Tetratricopeptide repeat); PF13424(TPR_12:Tetratricopeptide repeat); PF14559(TPR_19:Tetratricopeptide repeat); PF13428(TPR_14:Tetratri…		79657
ENSG00000215126	CBWD6	COBW domain containing 6 [Source:HGNC Symbol;Acc:HGNC:31978]	1672	286.64	116.2	18.38	8.55	2.32104	1.21477	0	1.5e-14	yes	up	NP_001078926(COBW domain-containing protein 6 [Homo sapiens])	GO:0005524(molecular_function:ATP binding)				3J4I4(H:Coenzyme transport and metabolism)	3J4I4(COBW domain-containing protein)	PF07683(CobW_C:Cobalamin synthesis protein cobW C-terminal domain); PF02492(cobW:CobW/HypB/UreG, nucleotide-binding domain); PF03193(RsgA_GTPase:RsgA GTPase); PF00009(GTP_EFTU:Elongation factor Tu GTP binding domain)		644019
ENSG00000070081	NUCB2	nucleobindin 2 [Source:HGNC Symbol;Acc:HGNC:8044]	1905	1391.2	564	48.93	20.05	2.32093	1.2147	0	2.38e-68	yes	up	XP_016873305.1()	GO:0005794(cellular_component:Golgi apparatus); GO:0005783(cellular_component:endoplasmic reticulum); GO:0005793(cellular_component:endoplasmic reticulum-Golgi intermediate compartment); GO:0032099(biological_process:negative regulation of appetite); GO:0005829(cellular_component:cytosol); GO:0005640(cellular_component:nuclear outer membrane); GO:0005615(cellular_component:extracellular space); G…	K20371	NUCB		3J4V7(S:Function unknown)	3J4V7(Nucleobindin 2)	PF13499(EF-hand_7:EF-hand domain pair); PF00036(EF-hand_1:EF hand); PF13405(EF-hand_6:EF-hand domain)		4925
ENSG00000176396	EID2	EP300 interacting inhibitor of differentiation 2 [Source:HGNC Symbol;Acc:HGNC:28292]	1455	604	245	22.77	9.02	2.31965	1.21391	0	5.72e-30	yes	up	NP_694964(EP300-interacting inhibitor of differentiation 2 [Homo sapiens])	GO:0042127(biological_process:regulation of cell proliferation); GO:0005654(cellular_component:nucleoplasm); GO:0007517(biological_process:muscle organ development); GO:0000122(biological_process:negative regulation of transcription from RNA polymerase II promoter); GO:0005634(cellular_component:nucleus); GO:0030154(biological_process:cell differentiation); GO:0017015(biological_process:regulatio…				3J8YS(K:Transcription)	3J8YS(transforming growth factor beta receptor complex assembly)			163126
ENSG00000181450	ZNF678	zinc finger protein 678 [Source:HGNC Symbol;Acc:HGNC:28652]	8212	239	97	2.51	1.27	2.31834	1.2131	0	3.33e-12	yes	up	NP_001354838.1(zinc finger protein 678 isoform 2 [Homo sapiens])	GO:0005634(cellular_component:nucleus); GO:0046872(molecular_function:metal ion binding); GO:0000981(molecular_function:RNA polymerase II transcription factor activity, sequence-specific DNA binding); GO:0003677(molecular_function:DNA binding)				3JIZK(K:Transcription); 3JQBZ(K:Transcription); 3JJ5B(S:Function unknown)	3JIZK(C2H2-type zinc finger); 3JQBZ(Reverse transcriptase (RNA-dependent DNA polymerase)); 3JJ5B(Reverse transcriptase (RNA-dependent DNA polymerase))	PF00096(zf-C2H2:Zinc finger, C2H2 type); PF13912(zf-C2H2_6:C2H2-type zinc finger); PF13465(zf-H2C2_2:Zinc-finger double domain); PF13894(zf-C2H2_4:C2H2-type zinc finger); PF09723(Zn-ribbon_8:Zinc ribbon domain); PF18439(zf_UBZ:Ubiquitin-Binding Zinc Finger); PF01286(XPA_N:XPA protein N-terminal); PF16622(zf-C2H2_11:zinc-finger C2H2-type); PF02591(zf-RING_7:C4-type zinc ribbon domain)		339500
ENSG00000119636	BBOF1	basal body orientation factor 1 [Source:HGNC Symbol;Acc:HGNC:19855]	3113	113.31	46.04	3.42	2.07	2.31571	1.21146	4.48e-07	4.68e-06	yes	up	NP_079333(basal body-orientation factor 1 [Homo sapiens])	GO:0005737(cellular_component:cytoplasm); GO:0036064(cellular_component:ciliary basal body); GO:0044458(biological_process:motile cilium assembly)				3JE42(S:Function unknown)	3JE42(motile cilium assembly)	PF14988(DUF4515:Domain of unknown function (DUF4515))		80127
ENSG00000114520	SNX4	sorting nexin 4 [Source:HGNC Symbol;Acc:HGNC:11175]	2512	1131	460	23.51	8.95	2.31343	1.21003	0	2.56e-55	yes	up	NP_003785(sorting nexin-4 [Homo sapiens])	GO:0005737(cellular_component:cytoplasm); GO:0016020(cellular_component:membrane); GO:1990459(molecular_function:transferrin receptor binding); GO:0032991(cellular_component:macromolecular complex); GO:0005154(molecular_function:epidermal growth factor receptor binding); GO:0035091(molecular_function:phosphatidylinositol binding); GO:0005158(molecular_function:insulin receptor binding); GO:190359…	K17919	SNX4	map04144(Endocytosis)	3J1XK(U:Intracellular trafficking, secretion, and vesicular transport)	3J1XK(leptin receptor binding)	PF00787(PX:PX domain); PF09325(Vps5:Vps5 C terminal like)		8723
ENSG00000138385	SSB	small RNA binding exonuclease protection factor La [Source:HGNC Symbol;Acc:HGNC:11316]	1782	3501	1424	116.82	46.03	2.31331	1.20996	0	#######	yes	up	NP_001281074(lupus La protein [Homo sapiens])	GO:0071045(biological_process:nuclear histone mRNA catabolic process); GO:0005737(cellular_component:cytoplasm); GO:0000049(molecular_function:tRNA binding); GO:0008033(biological_process:tRNA processing); GO:0006409(biological_process:tRNA export from nucleus); GO:1990904(cellular_component:ribonucleoprotein complex); GO:0005634(cellular_component:nucleus); GO:0008334(biological_process:histone …	K11090	LA, SSB	map05322(Systemic lupus erythematosus)	3J8UF(A:RNA processing and modification)	3J8UF(nuclear histone mRNA catabolic process)	PF00076(RRM_1:RNA recognition motif. (a.k.a. RRM, RBD, or RNP domain)); PF05383(La:La domain); PF08777(RRM_3:RNA binding motif)		6741
ENSG00000122042	UBL3	ubiquitin like 3 [Source:HGNC Symbol;Acc:HGNC:12504]	4317	1008	410	11.36	4.42	2.31328	1.20994	0	2.32e-49	yes	up	NP_009037(ubiquitin-like protein 3 [Homo sapiens])	GO:0005886(cellular_component:plasma membrane); GO:0070062(cellular_component:extracellular exosome); GO:0005622(cellular_component:intracellular)				3JGEC(S:Function unknown)	3JGEC(ubiquitin-like)	PF13881(Rad60-SLD_2:Ubiquitin-2 like Rad60 SUMO-like); PF00240(ubiquitin:Ubiquitin family)		5412
ENSG00000251634	NAIPP4	NAIP pseudogene 4 [Source:HGNC Symbol;Acc:HGNC:54494]	2851	79.22	32.27	1.39	0.55	2.30987	1.20781	2.55e-05	0.000228	yes	up	NP_001333799.1(baculoviral IAP repeat-containing protein 1 isoform 1 [Homo sapiens])	GO:0043027(molecular_function:cysteine-type endopeptidase inhibitor activity involved in apoptotic process)				3JASM(D:Cell cycle control, cell division, chromosome partitioning); 3JNNZ(D:Cell cycle control, cell division, chromosome partitioning)	3JASM(Baculoviral IAP repeat-containing protein); 3JNNZ(Baculoviral inhibition of apoptosis protein repeat)
ENSG00000186918	ZNF395	zinc finger protein 395 [Source:HGNC Symbol;Acc:HGNC:18737]	1790	533.3	217.31	5.8	3.21	2.3091	1.20733	0	2.62e-26	yes	up	NP_061130.1(zinc finger protein 395 [Homo sapiens])	GO:0005737(cellular_component:cytoplasm); GO:0005829(cellular_component:cytosol); GO:0001158(molecular_function:enhancer sequence-specific DNA binding); GO:0006355(biological_process:regulation of transcription, DNA-templated); GO:0003677(molecular_function:DNA binding); GO:0000978(molecular_function:RNA polymerase II core promoter proximal region sequence-specific DNA binding); GO:0046872(molecu…				3J5AY(S:Function unknown)	3J5AY(Zinc finger protein 395)	PF15997(DUF4772:Domain of unknown function (DUF4772))		55893
ENSG00000188739	RBM34	RNA binding motif protein 34 [Source:HGNC Symbol;Acc:HGNC:28965]	1847	1839.86	749.78	62.71	26.11	2.30889	1.2072	0	2.2e-89	yes	up	NP_001333667(RNA-binding protein 34 isoform 3 [Homo sapiens])	GO:0005634(cellular_component:nucleus); GO:0003723(molecular_function:RNA binding); GO:0005730(cellular_component:nucleolus)	K14837	NOP12		3J1KR(A:RNA processing and modification)	3J1KR(RNA binding motif protein 34)	PF00076(RRM_1:RNA recognition motif. (a.k.a. RRM, RBD, or RNP domain)); PF16367(RRM_7:RNA recognition motif); PF17799(RRM_Rrp7:Rrp7 RRM-like N-terminal domain); PF16842(RRM_occluded:Occluded RNA-recognition motif)		23029
ENSG00000185222	TCEAL9	transcription elongation factor A like 9 [Source:HGNC Symbol;Acc:HGNC:30084]	1938	2017	822	137.35	54.79	2.3088	1.20714	0	6.08e-98	yes	up	NP_057387.1(transcription elongation factor A protein-like 9 [Homo sapiens])	GO:0005634(cellular_component:nucleus); GO:0050699(molecular_function:WW domain binding)				3JHBG(K:Transcription)	3JHBG(WW domain binding)	PF04538(BEX:Brain expressed X-linked like family ); PF04538(BEX:Brain expressed X-linked like family)		51186
ENSG00000256223	ZNF10	zinc finger protein 10 [Source:HGNC Symbol;Acc:HGNC:12879]	2169	152	62	3.41	1.33	2.30677	1.20587	5.7e-09	6.82e-08	yes	up	NP_056209.2(zinc finger protein 10 [Homo sapiens])	GO:0005634(cellular_component:nucleus); GO:0046872(molecular_function:metal ion binding); GO:0000981(molecular_function:RNA polymerase II transcription factor activity, sequence-specific DNA binding); GO:0003677(molecular_function:DNA binding)	K09228	KRAB	map05168(Herpes simplex virus 1 infection)	3J5UV(K:Transcription); 3JFQP(K:Transcription)	3J5UV(krueppel associated box); 3JFQP(krueppel associated box)	PF01352(KRAB:KRAB box); PF00096(zf-C2H2:Zinc finger, C2H2 type); PF13465(zf-H2C2_2:Zinc-finger double domain); PF13894(zf-C2H2_4:C2H2-type zinc finger); PF09723(Zn-ribbon_8:Zinc ribbon domain); PF13912(zf-C2H2_6:C2H2-type zinc finger); PF18439(zf_UBZ:Ubiquitin-Binding Zinc Finger)		7556
ENSG00000111790	FGFR1OP2	FGFR1 oncogene partner 2 [Source:HGNC Symbol;Acc:HGNC:23098]	2932	897	366	26.62	10.76	2.30602	1.20541	0	9.71e-44	yes	up	NP_056448(FGFR1 oncogene partner 2 isoform 1 [Homo sapiens])	GO:0005829(cellular_component:cytosol); GO:0009611(biological_process:response to wounding); GO:0042060(biological_process:wound healing); GO:0042803(molecular_function:protein homodimerization activity)				3J699(S:Function unknown)	3J699(FGFR1 oncogene partner 2)	PF05769(SIKE:SIKE family)		26127
ENSG00000105793	GTPBP10	GTP binding protein 10 [Source:HGNC Symbol;Acc:HGNC:25106]	7489	691.03	282	16.64	4.46	2.30568	1.20519	0	8.01e-34	yes	up	NP_149098(GTP-binding protein 10 isoform 2 [Homo sapiens])	GO:0042254(biological_process:ribosome biogenesis); GO:0005730(cellular_component:nucleolus); GO:0005694(cellular_component:chromosome); GO:0003723(molecular_function:RNA binding); GO:0005525(molecular_function:GTP binding)				3J2AB(S:Function unknown)	3J2AB(GTP-binding protein 10)	PF01926(MMR_HSR1:50S ribosome-binding GTPase); PF01018(GTP1_OBG:GTP1/OBG); PF02421(FeoB_N:Ferrous iron transport protein B); PF03308(MeaB:Methylmalonyl Co-A mutase-associated GTPase MeaB); PF00009(GTP_EFTU:Elongation factor Tu GTP binding domain); PF00025(Arf:ADP-ribosylation factor family)		85865
ENSG00000181744	DIPK2A	divergent protein kinase domain 2A [Source:HGNC Symbol;Acc:HGNC:28490]	4330	566	231	7.52	2.84	2.30545	1.20505	0	8.42e-28	yes	up	NP_775823(divergent protein kinase domain 2A isoform a precursor [Homo sapiens])	GO:0060038(biological_process:cardiac muscle cell proliferation); GO:0034392(biological_process:negative regulation of smooth muscle cell apoptotic process); GO:0000139(cellular_component:Golgi membrane); GO:0014066(biological_process:regulation of phosphatidylinositol 3-kinase signaling); GO:0030126(cellular_component:COPI vesicle coat); GO:0005615(cellular_component:extracellular space)				3J40W(S:Function unknown)	3J40W(cardiac muscle cell proliferation)	PF12260(PIP49_C:Protein-kinase domain of FAM69)		205428
ENSG00000229320	KRT8P12	keratin 8 pseudogene 12 [Source:HGNC Symbol;Acc:HGNC:28057]	1397	155.12	63.32	3.63	1.62	2.30504	1.20479	4.1e-09	4.94e-08	yes	up	XP_034822041.1(keratin, type II cytoskeletal 8-like [Pan paniscus])	GO:0033209(biological_process:tumor necrosis factor-mediated signaling pathway); GO:0097191(biological_process:extrinsic apoptotic signaling pathway); GO:0044877(molecular_function:macromolecular complex binding); GO:0030018(cellular_component:Z disc); GO:0005737(cellular_component:cytoplasm); GO:0045111(cellular_component:intermediate filament cytoskeleton); GO:0070062(cellular_component:extrace…				3J8WC(S:Function unknown)	3J8WC(Belongs to the intermediate filament family)
ENSG00000188177	ZC3H6	zinc finger CCCH-type containing 6 [Source:HGNC Symbol;Acc:HGNC:24762]	11539	377	154	2.25	0.89	2.30342	1.20378	0	1.09e-18	yes	up	NP_940983.2(zinc finger CCCH domain-containing protein 6 [Homo sapiens])	GO:0003700(molecular_function:transcription factor activity, sequence-specific DNA binding); GO:0005634(cellular_component:nucleus); GO:0001162(molecular_function:RNA polymerase II intronic transcription regulatory region sequence-specific DNA binding); GO:0045892(biological_process:negative regulation of transcription, DNA-templated); GO:0046872(molecular_function:metal ion binding); GO:0000981(…				3J3BF(A:RNA processing and modification)	3J3BF(metal ion binding)	PF18345(zf_CCCH_4:Zinc finger domain); PF18044(zf-CCCH_4:CCCH-type zinc finger); PF00642(zf-CCCH:Zinc finger C-x8-C-x5-C-x3-H type (and similar)); PF14608(zf-CCCH_2:RNA-binding, Nab2-type zinc finger); PF15663(zf-CCCH_3:Zinc-finger containing family)		376940
ENSG00000103494	RPGRIP1L	RPGRIP1 like [Source:HGNC Symbol;Acc:HGNC:29168]	7935	372	152	6.57	2.79	2.30277	1.20337	0	1.93e-18	yes	up	NP_056087(protein fantom isoform a [Homo sapiens])	GO:0008589(biological_process:regulation of smoothened signaling pathway); GO:0022038(biological_process:corpus callosum development); GO:0021532(biological_process:neural tube patterning); GO:0005886(cellular_component:plasma membrane); GO:0001822(biological_process:kidney development); GO:0005879(cellular_component:axonemal microtubule); GO:0007163(biological_process:establishment or maintenanc…	K16550	RPGRIP1L		3J8W0(S:Function unknown)	3J8W0(thromboxane A2 receptor binding)	PF00168(C2:C2 domain); PF18111(RPGR1_C:Retinitis pigmentosa G-protein regulator interacting C-terminal); PF11618(C2-C2_1:First C2 domain of RPGR-interacting protein 1)		23322
ENSG00000198087	CD2AP	CD2 associated protein [Source:HGNC Symbol;Acc:HGNC:14258]	5412	1403	574	12.58	5.02	2.29984	1.20153	0	9.35e-68	yes	up	NP_036252(CD2-associated protein [Homo sapiens])	GO:0008022(molecular_function:protein C-terminus binding); GO:0005200(molecular_function:structural constituent of cytoskeleton); GO:0015629(cellular_component:actin cytoskeleton); GO:0017124(molecular_function:SH3 domain binding); GO:0030139(cellular_component:endocytic vesicle); GO:2000249(biological_process:regulation of actin cytoskeleton reorganization); GO:0044877(molecular_function:macromo…	K13738	CD2AP	map05100(Bacterial invasion of epithelial cells)	3JDIP(T:Signal transduction mechanisms)	3JDIP(negative regulation of transforming growth factor beta1 production)	PF14604(SH3_9:Variant SH3 domain); PF00018(SH3_1:SH3 domain); PF07653(SH3_2:Variant SH3 domain)		23607
ENSG00000151151	IPMK	inositol polyphosphate multikinase [Source:HGNC Symbol;Acc:HGNC:20739]	6093	976.99	400	7.67	2.99	2.29817	1.20048	0	2.8e-47	yes	up	NP_689416(inositol polyphosphate multikinase [Homo sapiens])	GO:0000823(molecular_function:inositol-1,4,5-trisphosphate 6-kinase activity); GO:0047326(molecular_function:inositol tetrakisphosphate 5-kinase activity); GO:0000825(molecular_function:inositol tetrakisphosphate 6-kinase activity); GO:0008440(molecular_function:inositol-1,4,5-trisphosphate 3-kinase activity); GO:0005730(cellular_component:nucleolus); GO:0005634(cellular_component:nucleus); GO:00…	K00915	IPMK, IPK2	map04070(Phosphatidylinositol signaling system); map00562(Inositol phosphate metabolism)	3J7FJ(I:Lipid transport and metabolism); 3J7FJ(K:Transcription); 3J7FJ(T:Signal transduction mechanisms)	3J7FJ(Inositol polyphosphate multikinase); 3J7FJ(Inositol polyphosphate multikinase); 3J7FJ(Inositol polyphosphate multikinase)	PF03770(IPK:Inositol polyphosphate kinase ); PF03770(IPK:Inositol polyphosphate kinase)		253430
ENSG00000146476	ARMT1	acidic residue methyltransferase 1 [Source:HGNC Symbol;Acc:HGNC:17872]	2397	738	303	15.71	6.2	2.29174	1.19644	0	1.12e-35	yes	up	NP_078849(damage-control phosphatase ARMT1 isoform a [Homo sapiens])	GO:0008757(molecular_function:S-adenosylmethionine-dependent methyltransferase activity); GO:0019899(molecular_function:enzyme binding); GO:0006974(biological_process:cellular response to DNA damage stimulus); GO:0051998(molecular_function:protein carboxyl O-methyltransferase activity); GO:2001020(biological_process:regulation of response to DNA damage stimulus); GO:0032259(biological_process:met…	K23114	ARMT1		3JB5K(S:Function unknown)	3JB5K(carboxyl-O-methyltransferase activity)	PF01937(DUF89:Protein of unknown function DUF89); PF01937(ARMT1-like_dom:Damage-control phosphatase ARMT1-like domain)		79624
ENSG00000026036	RTEL1-TNFRSF6B	RTEL1-TNFRSF6B readthrough (NMD candidate) [Source:HGNC Symbol;Acc:HGNC:44095]	4824	219.66	90.5	2.03	0.76	2.28378	1.19142	0	5.81e-11	yes	up	XP_025254158.1(regulator of telomere elongation helicase 1 [Theropithecus gelada])	GO:0006310(biological_process:DNA recombination); GO:0010569(biological_process:regulation of double-strand break repair via homologous recombination); GO:0051539(molecular_function:4 iron, 4 sulfur cluster binding); GO:0006281(biological_process:DNA repair); GO:0004003(molecular_function:ATP-dependent DNA helicase activity); GO:0005634(cellular_component:nucleus); GO:0006260(biological_process:D…				3J5CG(L:Replication, recombination and repair)	3J5CG(ATP-dependent DNA helicase implicated in telomere-length regulation, DNA repair and the maintenance of genomic stability. Acts as an anti-recombinase to counteract toxic recombination and limit crossover during meiosis. Regulates meiotic recombination and crossover homeostasis by physically dissociating strand invasion events and thereby promotes noncrossover repair by meiotic synthesis dep…	PF06733(DEAD_2:DEAD_2); PF13307(Helicase_C_2:Helicase C-terminal domain); PF04851(ResIII:Type III restriction enzyme, res subunit); PF00270(DEAD:DEAD/DEAH box helicase)
ENSG00000170396	ZNF804A	zinc finger protein 804A [Source:HGNC Symbol;Acc:HGNC:21711]	4527	233	96	2.5	0.98	2.28369	1.19136	0	1.36e-11	yes	up	NP_919226(zinc finger protein 804A [Homo sapiens])	GO:0005737(cellular_component:cytoplasm); GO:1901588(cellular_component:dendritic microtubule); GO:0003676(molecular_function:nucleic acid binding); GO:0043197(cellular_component:dendritic spine); GO:0043198(cellular_component:dendritic shaft); GO:0005634(cellular_component:nucleus); GO:0030426(cellular_component:growth cone); GO:0010628(biological_process:positive regulation of gene expression);…				3JC61(S:Function unknown)	3JC61(positive regulation of dendritic spine maintenance)	PF12171(zf-C2H2_jaz:Zinc-finger double-stranded RNA-binding)		91752
ENSG00000114346	ECT2	epithelial cell transforming 2 [Source:HGNC Symbol;Acc:HGNC:3155]	4136	4599	1897.98	59.84	24.6	2.27994	1.189	0	#######	yes	up	NP_001336024(protein ECT2 isoform c [Homo sapiens])	GO:0005089(molecular_function:Rho guanyl-nucleotide exchange factor activity); GO:0090630(biological_process:activation of GTPase activity); GO:0032147(biological_process:activation of protein kinase activity); GO:0035023(biological_process:regulation of Rho protein signal transduction); GO:0035556(biological_process:intracellular signal transduction); GO:0005923(cellular_component:bicellular tig…	K20704	ECT2, ARHGEF31		3J9YA(T:Signal transduction mechanisms)	3J9YA(regulation of attachment of spindle microtubules to kinetochore)	PF00533(BRCT:BRCA1 C Terminus (BRCT) domain); PF00621(RhoGEF:RhoGEF domain); PF12738(PTCB-BRCT:twin BRCT domain); PF16589(BRCT_2:BRCT domain, a BRCA1 C-terminus domain)		1894
ENSG00000118507	AKAP7	A-kinase anchoring protein 7 [Source:HGNC Symbol;Acc:HGNC:377]	2281	155	64	3.53	1.85	2.27879	1.18826	6.1e-09	7.27e-08	yes	up	XP_008951253.2(A-kinase anchoring protein 7 isoform X1 [Pan paniscus])	GO:0005829(cellular_component:cytosol); GO:0034237(molecular_function:protein kinase A regulatory subunit binding); GO:0010738(biological_process:regulation of protein kinase A signaling)				3JAUI(K:Transcription)	3JAUI(positive regulation of delayed rectifier potassium channel activity)	PF10469(AKAP7_NLS:AKAP7 2'5' RNA ligase-like domain); PF13563(2_5_RNA_ligase2:2'-5' RNA ligase superfamily)
ENSG00000162601	MYSM1	Myb like, SWIRM and MPN domains 1 [Source:HGNC Symbol;Acc:HGNC:29401]	7751	576	238	4.39	4.23	2.27718	1.18725	0	1.23e-27	yes	up	NP_001078956(histone H2A deubiquitinase MYSM1 [Homo sapiens])	GO:0043473(biological_process:pigmentation); GO:0042393(molecular_function:histone binding); GO:0051797(biological_process:regulation of hair follicle development); GO:0006338(biological_process:chromatin remodeling); GO:1903706(biological_process:regulation of hemopoiesis); GO:0005634(cellular_component:nucleus); GO:0035522(biological_process:monoubiquitinated histone H2A deubiquitination); GO:0…	K11865	MYSM1		3J81V(K:Transcription)	3J81V(monoubiquitinated histone H2A deubiquitination)	PF00249(Myb_DNA-binding:Myb-like DNA-binding domain); PF04433(SWIRM:SWIRM domain); PF01398(JAB:JAB1/Mov34/MPN/PAD-1 ubiquitin protease); PF14464(Prok-JAB:Prokaryotic homologs of the JAB domain)		114803
ENSG00000169249	ZRSR2	zinc finger CCCH-type, RNA binding motif and serine/arginine rich 2 [Source:HGNC Symbol;Acc:HGNC:23019]	5385	297.96	123.24	9.99	4.44	2.27488	1.18579	0	1.48e-14	yes	up	XP_016885370.1(U2 small nuclear ribonucleoprotein auxiliary factor 35 kDa subunit-related protein 2 isoform X1 [Homo sapiens])	GO:0030628(molecular_function:pre-mRNA 3'-splice site binding); GO:0089701(cellular_component:U2AF); GO:0000245(biological_process:spliceosomal complex assembly); GO:0005689(cellular_component:U12-type spliceosomal complex); GO:0046872(molecular_function:metal ion binding); GO:0042802(molecular_function:identical protein binding)				3J8R8(A:RNA processing and modification)	3J8R8(U2 small nuclear ribonucleoprotein auxiliary factor 35 kDa subunit-related protein)	PF00642(zf-CCCH:Zinc finger C-x8-C-x5-C-x3-H type (and similar)); PF00076(RRM_1:RNA recognition motif. (a.k.a. RRM, RBD, or RNP domain)); PF18345(zf_CCCH_4:Zinc finger domain); PF18044(zf-CCCH_4:CCCH-type zinc finger)
ENSG00000155100	OTUD6B	OTU deubiquitinase 6B [Source:HGNC Symbol;Acc:HGNC:24281]	3294	826.66	341.92	14.25	5.55	2.27486	1.18578	0	2.43e-39	yes	up	NP_057107.3()	GO:0008283(biological_process:cell proliferation); GO:0036459(molecular_function:thiol-dependent ubiquitinyl hydrolase activity); GO:0043248(biological_process:proteasome assembly); GO:0017148(biological_process:negative regulation of translation); GO:0045727(biological_process:positive regulation of translation); GO:0016579(biological_process:protein deubiquitination); GO:0004843(molecular_funct…	K18342	OTUD6		3J6FV(O:Posttranslational modification, protein turnover, chaperones); 3J6FV(T:Signal transduction mechanisms)	3J6FV(proteasome assembly); 3J6FV(proteasome assembly)	PF02338(OTU:OTU-like cysteine protease); PF10275(Peptidase_C65:Peptidase C65 Otubain)		51633
ENSG00000164180	TMEM161B	transmembrane protein 161B [Source:HGNC Symbol;Acc:HGNC:28483]	2035	730	302	13.37	4.91	2.2744	1.18549	0	8.66e-35	yes	up	NP_001336336(transmembrane protein 161B isoform 5 [Homo sapiens])	GO:0016021(cellular_component:integral component of membrane)				3JENW(L:Replication, recombination and repair)	3JENW(Transmembrane protein 161B)	PF10268(Tmemb_161AB:Predicted transmembrane protein 161AB); PF00665(rve:Integrase core domain)		153396
ENSG00000100941	PNN	pinin, desmosome associated protein [Source:HGNC Symbol;Acc:HGNC:9162]	3537	4702	1947	71.94	29.8	2.27231	1.18416	0	#######	yes	up	NP_002678(pinin [Homo sapiens])	GO:0016607(cellular_component:nuclear speck); GO:0035145(cellular_component:exon-exon junction complex); GO:0071013(cellular_component:catalytic step 2 spliceosome); GO:0016020(cellular_component:membrane); GO:0000398(biological_process:mRNA splicing, via spliceosome); GO:0005198(molecular_function:structural molecule activity); GO:0005882(cellular_component:intermediate filament); GO:0003723(mol…	K13114	PNN	map03013(RNA transport); map03015(mRNA surveillance pathway)	3JB86(Z:Cytoskeleton)	3JB86(Pinin, desmosome associated protein)	PF04696(Pinin_SDK_memA:pinin/SDK/memA/ protein conserved region); PF04697(Pinin_SDK_N:pinin/SDK conserved region)		5411
ENSG00000085224	ATRX	ATRX chromatin remodeler [Source:HGNC Symbol;Acc:HGNC:886]	11165	3976	1647	29.66	10.14	2.27146	1.18362	0	#######	yes	up	NP_000480(transcriptional regulator ATRX isoform 1 [Homo sapiens])	GO:0042393(molecular_function:histone binding); GO:0035064(molecular_function:methylated histone binding); GO:0031933(cellular_component:telomeric heterochromatin); GO:1901582(biological_process:positive regulation of telomeric RNA transcription from RNA pol II promoter); GO:0060009(biological_process:Sertoli cell development); GO:1901581(biological_process:negative regulation of telomeric RNA tr…	K10779	ATRX		3J4R8(K:Transcription)	3J4R8(post-embryonic appendage morphogenesis)	PF17981(ADD_ATRX:Cysteine Rich ADD domain); PF00271(Helicase_C:Helicase conserved C-terminal domain); PF00176(SNF2_N:SNF2 family N-terminal domain); PF00176(SNF2-rel_dom:SNF2-related domain)		546
ENSG00000263002	ZNF234	zinc finger protein 234 [Source:HGNC Symbol;Acc:HGNC:13027]	2292	135	56	2.13	1.17	2.26828	1.1816	6.61e-08	7.3e-07	yes	up	NP_001138296(zinc finger protein 234 [Homo sapiens])	GO:0003700(molecular_function:transcription factor activity, sequence-specific DNA binding); GO:0005634(cellular_component:nucleus); GO:0046872(molecular_function:metal ion binding); GO:0000981(molecular_function:RNA polymerase II transcription factor activity, sequence-specific DNA binding); GO:0003677(molecular_function:DNA binding)	K09228	KRAB	map05168(Herpes simplex virus 1 infection)	3J376(K:Transcription); 3JJDX(K:Transcription); 3JM3T(K:Transcription); 3JFFZ(K:Transcription)	3J376(Zinc-finger of C2H2 type); 3JJDX(Zinc finger protein); 3JM3T(krueppel associated box); 3JFFZ(Zinc finger protein)	PF00096(zf-C2H2:Zinc finger, C2H2 type); PF01352(KRAB:KRAB box); PF13465(zf-H2C2_2:Zinc-finger double domain); PF13894(zf-C2H2_4:C2H2-type zinc finger); PF12171(zf-C2H2_jaz:Zinc-finger double-stranded RNA-binding); PF09723(Zn-ribbon_8:Zinc ribbon domain); PF18439(zf_UBZ:Ubiquitin-Binding Zinc Finger); PF12874(zf-met:Zinc-finger of C2H2 type); PF01286(XPA_N:XPA protein N-terminal); PF13912(zf-C2H2…		10780
ENSG00000067533	RRP15	ribosomal RNA processing 15 homolog [Source:HGNC Symbol;Acc:HGNC:24255]	7765	850.84	353	5.2	2.29	2.2679	1.18136	0	3.08e-40	yes	up	XP_011507899(RRP15-like protein isoform X1 [Homo sapiens])	GO:0030687(cellular_component:preribosome, large subunit precursor); GO:0006364(biological_process:rRNA processing)				3JQ2C(S:Function unknown)	3JQ2C(Rrp15p)	PF07890(Rrp15p:Rrp15p)		51018
ENSG00000144369	FAM171B	family with sequence similarity 171 member B [Source:HGNC Symbol;Acc:HGNC:29412]	5731	94	39	0.79	0.31	2.26785	1.18133	6.59e-06	6.22e-05	yes	up	NP_803237(protein FAM171B precursor [Homo sapiens])	GO:0016021(cellular_component:integral component of membrane)				3J95M(S:Function unknown)	3J95M(family with sequence similarity 171, member B)	PF10577(UPF0560:Uncharacterised protein family UPF0560)		165215
ENSG00000102038	SMARCA1	SWI/SNF related, matrix associated, actin dependent regulator of chromatin, subfamily a, member 1 [Source:HGNC Symbol;Acc:HGNC:11097]	3989	1053	437	12.95	5.16	2.26725	1.18094	0	1.29e-49	yes	up	NP_001269803(probable global transcription activator SNF2L1 isoform d [Homo sapiens])	GO:0016584(biological_process:nucleosome positioning); GO:0008094(molecular_function:DNA-dependent ATPase activity); GO:0043231(cellular_component:intracellular membrane-bounded organelle); GO:0007420(biological_process:brain development); GO:0070615(molecular_function:nucleosome-dependent ATPase activity); GO:0006338(biological_process:chromatin remodeling); GO:0008134(molecular_function:transcr…	K11727	SMARCA1, SNF2L		3J8EJ(K:Transcription)	3J8EJ(annealing helicase activity)	PF00176(SNF2_N:SNF2 family N-terminal domain); PF09110(HAND:HAND); PF09111(SLIDE:SLIDE); PF13892(DBINO:DNA-binding domain); PF00271(Helicase_C:Helicase conserved C-terminal domain); PF00176(SNF2-rel_dom:SNF2-related domain); PF04851(ResIII:Type III restriction enzyme, res subunit); PF00270(DEAD:DEAD/DEAH box helicase); PF00249(Myb_DNA-binding:Myb-like DNA-binding domain); PF11496(HDA2-3:Class II …		6594
ENSG00000136824	SMC2	structural maintenance of chromosomes 2 [Source:HGNC Symbol;Acc:HGNC:14011]	5992	5131	2130	40.22	15.39	2.2666	1.18053	0	#######	yes	up	NP_001252531(structural maintenance of chromosomes protein 2 [Homo sapiens])	GO:0005737(cellular_component:cytoplasm); GO:0051383(biological_process:kinetochore organization); GO:0070062(cellular_component:extracellular exosome); GO:0005730(cellular_component:nucleolus); GO:0005829(cellular_component:cytosol); GO:0045132(biological_process:meiotic chromosome segregation); GO:0005634(cellular_component:nucleus); GO:0005654(cellular_component:nucleoplasm); GO:0000793(cellul…	K06674	SMC2		3J8ST(B:Chromatin structure and dynamics); 3J8ST(D:Cell cycle control, cell division, chromosome partitioning)	3J8ST(Structural maintenance of chromosomes); 3J8ST(Structural maintenance of chromosomes)	PF06470(SMC_hinge:SMC proteins Flexible Hinge Domain); PF02463(SMC_N:RecF/RecN/SMC N terminal domain); PF13175(AAA_15:AAA ATPase domain); PF13304(AAA_21:AAA domain, putative AbiEii toxin, Type IV TA system)		10592
ENSG00000162616	DNAJB4	DnaJ heat shock protein family (Hsp40) member B4 [Source:HGNC Symbol;Acc:HGNC:14886]	2903	1074	446	28.43	11.03	2.2658	1.18002	0	1.56e-50	yes	up	NP_001304031(dnaJ homolog subfamily B member 4 isoform c [Homo sapiens])	GO:0006986(biological_process:response to unfolded protein); GO:0000122(biological_process:negative regulation of transcription from RNA polymerase II promoter); GO:0051085(biological_process:chaperone mediated protein folding requiring cofactor); GO:0005829(cellular_component:cytosol); GO:0051087(molecular_function:chaperone binding); GO:0051082(molecular_function:unfolded protein binding); GO:0…	K09510	DNAJB4		3J359(O:Posttranslational modification, protein turnover, chaperones)	3J359(homolog, subfamily B, member 4)	PF00226(DnaJ:DnaJ domain); PF01556(DnaJ_C:DnaJ C terminal domain)		11080
ENSG00000023445	BIRC3	baculoviral IAP repeat containing 3 [Source:HGNC Symbol;Acc:HGNC:591]	4846	2614.76	1087	34.23	14.11	2.26336	1.17847	0	#######	yes	up	NP_892007.1(baculoviral IAP repeat-containing protein 3 [Homo sapiens])	GO:0045121(cellular_component:membrane raft); GO:0038061(biological_process:NIK/NF-kappaB signaling); GO:0033209(biological_process:tumor necrosis factor-mediated signaling pathway); GO:0010803(biological_process:regulation of tumor necrosis factor-mediated signaling pathway); GO:0007166(biological_process:cell surface receptor signaling pathway); GO:0042981(biological_process:regulation of apopt…	K16060	BIRC2_3	map01524(Platinum drug resistance); map04510(Focal adhesion); map05145(Toxoplasmosis); map04390(Hippo signaling pathway); map05200(Pathways in cancer); map04064(NF-kappa B signaling pathway); map04668(TNF signaling pathway); map04621(NOD-like receptor signaling pathway); map05168(Herpes simplex virus 1 infection); map04624(Toll and Imd signaling pathway); map05132(Salmonella infection); map04120(…	3J2MG(O:Posttranslational modification, protein turnover, chaperones)	3J2MG(Baculoviral IAP)	PF13920(zf-C3HC4_3:Zinc finger, C3HC4 type (RING finger)); PF00653(BIR:Inhibitor of Apoptosis domain); PF00619(CARD:Caspase recruitment domain); PF14447(Prok-RING_4:Prokaryotic RING finger family 4)		330
ENSG00000135315	CEP162	centrosomal protein 162 [Source:HGNC Symbol;Acc:HGNC:21107]	5155	226	94	3.03	1.89	2.26221	1.17773	0	4.56e-11	yes	up	XP_011533896(centrosomal protein of 162 kDa isoform X4 [Homo sapiens])	GO:0005819(cellular_component:spindle); GO:0060271(biological_process:cilium assembly); GO:0005813(cellular_component:centrosome); GO:0005829(cellular_component:cytosol); GO:0005814(cellular_component:centriole); GO:0005879(cellular_component:axonemal microtubule); GO:0005634(cellular_component:nucleus); GO:0097711(biological_process:ciliary basal body docking)	K16809	CEP162		3J96K(S:Function unknown)	3J96K(Centrosomal protein)	PF14890(Intein_splicing:Intein splicing domain)		22832
ENSG00000250903	GMDS-DT	GMDS divergent transcript [Source:HGNC Symbol;Acc:HGNC:48993]	8217	105.68	43.96	2.87	1	2.26197	1.17758	1.88e-06	1.87e-05	yes	up	XP_024212773.1(uncharacterized protein LOC101057197 isoform X2 [Pan troglodytes])	GO:0007165(biological_process:signal transduction)
ENSG00000117724	CENPF	centromere protein F [Source:HGNC Symbol;Acc:HGNC:1857]	10290	10045	4181	78.05	29.25	2.26059	1.1767	0	0	yes	up	NP_057427(centromere protein F [Homo sapiens])	GO:0008022(molecular_function:protein C-terminus binding); GO:0005635(cellular_component:nuclear envelope); GO:0051382(biological_process:kinetochore assembly); GO:0030496(cellular_component:midbody); GO:0030154(biological_process:cell differentiation); GO:0097539(cellular_component:ciliary transition fiber); GO:0000775(cellular_component:chromosome, centromeric region); GO:0000922(cellular_compo…	K11499	CENPF		3JBNG(S:Function unknown)	3JBNG(Rb-binding domain of kinetochore protein Cenp-F/LEK1)	PF10473(CENP-F_leu_zip:Leucine-rich repeats of kinetochore protein Cenp-F/LEK1); PF10490(CENP-F_C_Rb_bdg:Rb-binding domain of kinetochore protein Cenp-F/LEK1); PF10481(CENP-F_N:Cenp-F N-terminal domain)		1063
ENSG00000169019	COMMD8	COMM domain containing 8 [Source:HGNC Symbol;Acc:HGNC:26036]	1461	281	117	10.54	4.28	2.25981	1.1762	0	1.35e-13	yes	up	XP_016863819(COMM domain-containing protein 8 isoform X1 [Homo sapiens])	GO:0005654(cellular_component:nucleoplasm); GO:0005829(cellular_component:cytosol)	K22564	COMMD8		3JNQE(K:Transcription)	3JNQE(COMM domain)	PF07258(COMM_domain:COMM domain)		54951
ENSG00000144366	GULP1	GULP PTB domain containing engulfment adaptor 1 [Source:HGNC Symbol;Acc:HGNC:18649]	1932	329	137	8.01	3.32	2.25958	1.17605	0	8.22e-16	yes	up	XP_016859795.1(PTB domain-containing engulfment adapter protein 1 isoform X8 [Homo sapiens])	GO:0005737(cellular_component:cytoplasm); GO:0006915(biological_process:apoptotic process); GO:0006911(biological_process:phagocytosis, engulfment); GO:0006869(biological_process:lipid transport)	K23285	GULP1, CED6		3JACZ(S:Function unknown)	3JACZ(phagocytosis, engulfment)	PF00640(PID:Phosphotyrosine interaction domain (PTB/PID)); PF08416(PTB:Phosphotyrosine-binding domain); PF14719(PID_2:Phosphotyrosine interaction domain (PTB/PID))		51454
ENSG00000196417	ZNF765	zinc finger protein 765 [Source:HGNC Symbol;Acc:HGNC:25092]	4572	225.64	93.98	2.99	1.22	2.25908	1.17574	0	5.06e-11	yes	up	NP_001035275(zinc finger protein 765 isoform 1 [Homo sapiens])	GO:0005634(cellular_component:nucleus); GO:0046872(molecular_function:metal ion binding); GO:0000981(molecular_function:RNA polymerase II transcription factor activity, sequence-specific DNA binding); GO:0003677(molecular_function:DNA binding)	K09228	KRAB	map05168(Herpes simplex virus 1 infection)	3JN32(K:Transcription)	3JN32(Zinc finger protein 765)	PF00096(zf-C2H2:Zinc finger, C2H2 type); PF01352(KRAB:KRAB box); PF13465(zf-H2C2_2:Zinc-finger double domain); PF13894(zf-C2H2_4:C2H2-type zinc finger); PF13912(zf-C2H2_6:C2H2-type zinc finger); PF09723(Zn-ribbon_8:Zinc ribbon domain); PF01722(BolA:BolA-like protein); PF01286(XPA_N:XPA protein N-terminal); PF12171(zf-C2H2_jaz:Zinc-finger double-stranded RNA-binding); PF00130(C1_1:Phorbol esters/d…		91661
ENSG00000162733	DDR2	discoidin domain receptor tyrosine kinase 2 [Source:HGNC Symbol;Acc:HGNC:2731]	2998	84	35	0.39	0.32	2.2582	1.17518	2.21e-05	0.000199	yes	up	NP_001341912(discoidin domain-containing receptor 2 precursor [Homo sapiens])	GO:0015629(cellular_component:actin cytoskeleton); GO:0038063(biological_process:collagen-activated tyrosine kinase receptor signaling pathway); GO:0038062(molecular_function:protein tyrosine kinase collagen receptor activity); GO:0030154(biological_process:cell differentiation); GO:0018108(biological_process:peptidyl-tyrosine phosphorylation); GO:0007160(biological_process:cell-matrix adhesion);…	K05125	DDR2, TKT, CD167b		3J4A7(T:Signal transduction mechanisms)	3J4A7(Discoidin domain receptor tyrosine kinase 2)	PF00754(F5_F8_type_C:F5/8 type C domain); PF07714(PK_Tyr_Ser-Thr:Protein tyrosine and serine/threonine kinase); PF00069(Pkinase:Protein kinase domain)		4921
ENSG00000032742	IFT88	intraflagellar transport 88 [Source:HGNC Symbol;Acc:HGNC:20606]	3091	204	85	3.83	2.08	2.2582	1.17518	0	5.19e-10	yes	up	NP_001340505(intraflagellar transport protein 88 homolog isoform 11 [Homo sapiens])	GO:0036064(cellular_component:ciliary basal body); GO:0019894(molecular_function:kinesin binding); GO:0060271(biological_process:cilium assembly); GO:0005814(cellular_component:centriole); GO:0031514(cellular_component:motile cilium); GO:0005813(cellular_component:centrosome); GO:0036126(cellular_component:sperm flagellum); GO:0001822(biological_process:kidney development); GO:0042073(biological_…	K16474	IFT88		3JDWC(S:Function unknown)	3JDWC(regulation of autophagosome assembly)	PF13174(TPR_6:Tetratricopeptide repeat); PF12895(ANAPC3:Anaphase-promoting complex, cyclosome, subunit 3); PF13424(TPR_12:Tetratricopeptide repeat); PF13181(TPR_8:Tetratricopeptide repeat); PF00515(TPR_1:Tetratricopeptide repeat); PF07719(TPR_2:Tetratricopeptide repeat); PF13176(TPR_7:Tetratricopeptide repeat); PF14559(TPR_19:Tetratricopeptide repeat); PF13432(TPR_16:Tetratricopeptide repeat); PF…		8100
ENSG00000165338	HECTD2	HECT domain E3 ubiquitin protein ligase 2 [Source:HGNC Symbol;Acc:HGNC:26736]	4939	391	163	4.67	1.98	2.25705	1.17444	0	1.22e-18	yes	up	NP_001271203(probable E3 ubiquitin-protein ligase HECTD2 isoform c [Homo sapiens])	GO:0005829(cellular_component:cytosol); GO:0004842(molecular_function:ubiquitin-protein transferase activity); GO:0000209(biological_process:protein polyubiquitination)	K12232	HECTD2		3J43Q(O:Posttranslational modification, protein turnover, chaperones)	3J43Q(HECT domain containing E3 ubiquitin protein ligase 2)	PF00632(HECT:HECT-domain (ubiquitin-transferase))		143279
ENSG00000139329	LUM	lumican [Source:HGNC Symbol;Acc:HGNC:6724]	2671	5907	2463	142.28	51.28	2.2566	1.17415	0	#######	yes	up	NP_002336(lumican precursor [Homo sapiens])	GO:0043202(cellular_component:lysosomal lumen); GO:0005201(molecular_function:extracellular matrix structural constituent); GO:0051216(biological_process:cartilage development); GO:0070062(cellular_component:extracellular exosome); GO:0062023(cellular_component:collagen-containing extracellular matrix); GO:0005583(cellular_component:fibrillar collagen trimer); GO:0005615(cellular_component:extrac…	K08122	LUM	map05205(Proteoglycans in cancer)	3JCYX(T:Signal transduction mechanisms)	3JCYX(positive regulation of transforming growth factor beta1 production)	PF13855(LRR_8:Leucine rich repeat); PF13516(LRR_6:Leucine Rich repeat); PF01462(LRRNT:Leucine rich repeat N-terminal domain); PF12799(LRR_4:Leucine Rich repeats (2 copies)); PF14580(LRR_9:Leucine-rich repeat); PF13306(LRR_5:BspA type Leucine rich repeat region (6 copies))		4060
ENSG00000137941	TTLL7	tubulin tyrosine ligase like 7 [Source:HGNC Symbol;Acc:HGNC:26242]	7980	271	113	2.62	0.97	2.25654	1.17411	0	4.25e-13	yes	up	NP_001337144(tubulin polyglutamylase TTLL7 isoform 2 [Homo sapiens])	GO:0018095(biological_process:protein polyglutamylation); GO:0007399(biological_process:nervous system development); GO:0005829(cellular_component:cytosol); GO:0030154(biological_process:cell differentiation); GO:0030425(cellular_component:dendrite); GO:0048487(molecular_function:beta-tubulin binding); GO:0070740(molecular_function:tubulin-glutamic acid ligase activity); GO:0005929(cellular_compo…	K16583	TTLL7		3J3MY(O:Posttranslational modification, protein turnover, chaperones)	3J3MY(tubulin-glutamic acid ligase activity)	PF03133(TTL:Tubulin-tyrosine ligase family); PF14397(ATPgrasp_ST:Sugar-transfer associated ATP-grasp); PF14398(ATPgrasp_YheCD:YheC/D like ATP-grasp); PF02655(ATP-grasp_3:ATP-grasp domain)		79739
ENSG00000043093	DCUN1D1	defective in cullin neddylation 1 domain containing 1 [Source:HGNC Symbol;Acc:HGNC:18184]	7849	1141	476	14.73	5.39	2.25543	1.17341	0	3.58e-53	yes	up	NP_065691(DCN1-like protein 1 isoform 1 [Homo sapiens])	GO:0031624(molecular_function:ubiquitin conjugating enzyme binding); GO:0045116(biological_process:protein neddylation); GO:0097602(molecular_function:cullin family protein binding); GO:0051443(biological_process:positive regulation of ubiquitin-protein transferase activity); GO:0043687(biological_process:post-translational protein modification); GO:0032182(molecular_function:ubiquitin-like prote…	K17822	DCUN1D1_2		3J4T4(S:Function unknown)	3J4T4(positive regulation of protein neddylation)	PF14555(UBA_4:UBA-like domain); PF03556(Cullin_binding:Cullin binding)		54165
ENSG00000108055	SMC3	structural maintenance of chromosomes 3 [Source:HGNC Symbol;Acc:HGNC:2468]	5522	4257	1779	37.52	14.84	2.25154	1.17091	0	#######	yes	up	NP_005436(structural maintenance of chromosomes protein 3 [Homo sapiens])	GO:0016363(cellular_component:nuclear matrix); GO:0048487(molecular_function:beta-tubulin binding); GO:0000785(cellular_component:chromatin); GO:0097431(cellular_component:mitotic spindle pole); GO:0008278(cellular_component:cohesin complex); GO:0051301(biological_process:cell division); GO:0007062(biological_process:sister chromatid cohesion); GO:0051321(biological_process:meiotic cell cycle); G…	K06669	SMC3, CSPG6	map04110(Cell cycle); map04114(Oocyte meiosis)	3J9X2(D:Cell cycle control, cell division, chromosome partitioning)	3J9X2(mediator complex binding)	PF06470(SMC_hinge:SMC proteins Flexible Hinge Domain); PF02463(SMC_N:RecF/RecN/SMC N terminal domain); PF13175(AAA_15:AAA ATPase domain); PF13304(AAA_21:AAA domain, putative AbiEii toxin, Type IV TA system); PF13476(AAA_23:AAA domain)		9126
ENSG00000250337	PURPL	p53 upregulated regulator of p53 levels [Source:HGNC Symbol;Acc:HGNC:48995]	2712	4583.53	1915.79	47.66	25.54	2.25115	1.17066	0	#######	yes	up	EAX10749.1(hCG2038821, partial [Homo sapiens])	GO:0007520(biological_process:myoblast fusion); GO:0006949(biological_process:syncytium formation); GO:0016021(cellular_component:integral component of membrane); GO:0000768(biological_process:syncytium formation by plasma membrane fusion); GO:0005886(cellular_component:plasma membrane)				3JCAV(S:Function unknown)	3JCAV(syncytium formation by plasma membrane fusion)
ENSG00000110318	CEP126	centrosomal protein 126 [Source:HGNC Symbol;Acc:HGNC:29264]	7048	1654.51	692	12.83	5.18	2.24965	1.1697	0	1.63e-76	yes	up	NP_001350472(centrosomal protein of 126 kDa isoform 2 [Homo sapiens])	GO:0005737(cellular_component:cytoplasm); GO:0060271(biological_process:cilium assembly); GO:0005813(cellular_component:centrosome); GO:0030496(cellular_component:midbody); GO:0031122(biological_process:cytoplasmic microtubule organization); GO:0007052(biological_process:mitotic spindle organization); GO:0097546(cellular_component:ciliary base); GO:1905515(biological_process:non-motile cilium ass…				3JBSU(S:Function unknown)	3JBSU(Centrosomal protein 126)	PF15352(K1377:Susceptibility to monomelic amyotrophy)		57562
ENSG00000167637	ZNF283	zinc finger protein 283 [Source:HGNC Symbol;Acc:HGNC:13077]	5684	153	64	2.57	2.41	2.24938	1.16953	1.17e-08	1.37e-07	yes	up	NP_862828(zinc finger protein 283 isoform 1 [Homo sapiens])	GO:0005634(cellular_component:nucleus); GO:0046872(molecular_function:metal ion binding); GO:0000981(molecular_function:RNA polymerase II transcription factor activity, sequence-specific DNA binding); GO:0003677(molecular_function:DNA binding)	K09228	KRAB	map05168(Herpes simplex virus 1 infection)	3JG66(K:Transcription)	3JG66(nucleic acid-templated transcription)	PF00096(zf-C2H2:Zinc finger, C2H2 type); PF13912(zf-C2H2_6:C2H2-type zinc finger); PF01352(KRAB:KRAB box); PF13465(zf-H2C2_2:Zinc-finger double domain); PF13894(zf-C2H2_4:C2H2-type zinc finger); PF12171(zf-C2H2_jaz:Zinc-finger double-stranded RNA-binding); PF19148(DUF5830:Family of unknown function (DUF5830)); PF09723(Zn-ribbon_8:Zinc ribbon domain); PF16622(zf-C2H2_11:zinc-finger C2H2-type); PF0…		284349
ENSG00000138193	PLCE1	phospholipase C epsilon 1 [Source:HGNC Symbol;Acc:HGNC:17175]	12481	98	41	0.4	0.15	2.24902	1.1693	5.02e-06	4.8e-05	yes	up	NP_001275918(1-phosphatidylinositol 4,5-bisphosphate phosphodiesterase epsilon-1 isoform 3 [Homo sapiens])	GO:0000187(biological_process:activation of MAPK activity); GO:0006651(biological_process:diacylglycerol biosynthetic process); GO:0005085(molecular_function:guanyl-nucleotide exchange factor activity); GO:0019899(molecular_function:enzyme binding); GO:0006940(biological_process:regulation of smooth muscle contraction); GO:0008277(biological_process:regulation of G-protein coupled receptor protei…	K05860	PLCE	map05205(Proteoglycans in cancer); map00562(Inositol phosphate metabolism); map04015(Rap1 signaling pathway); map04014(Ras signaling pathway); map04024(cAMP signaling pathway); map04919(Thyroid hormone signaling pathway); map04020(Calcium signaling pathway); map05131(Shigellosis); map04070(Phosphatidylinositol signaling system); map04933(AGE-RAGE signaling pathway in diabetic complications)	3JAPT(I:Lipid transport and metabolism)	3JAPT(phosphatidylinositol phospholipase C activity)	PF00617(RasGEF:RasGEF domain); PF00388(PI-PLC-X:Phosphatidylinositol-specific phospholipase C, X domain); PF00387(PI-PLC-Y:Phosphatidylinositol-specific phospholipase C, Y domain); PF09279(EF-hand_like:Phosphoinositide-specific phospholipase C, efhand-like); PF00168(C2:C2 domain); PF00788(RA:Ras association (RalGDS/AF-6) domain)		51196
ENSG00000171320	ESCO2	establishment of sister chromatid cohesion N-acetyltransferase 2 [Source:HGNC Symbol;Acc:HGNC:27230]	3754	654.58	273.9	16.07	3.99	2.24865	1.16906	0	1.39e-30	yes	up	NP_001017420(N-acetyltransferase ESCO2 [Homo sapiens])	GO:0005794(cellular_component:Golgi apparatus); GO:0006302(biological_process:double-strand break repair); GO:0005694(cellular_component:chromosome); GO:0005634(cellular_component:nucleus); GO:0010369(cellular_component:chromocenter); GO:0002244(biological_process:hematopoietic progenitor cell differentiation); GO:0006275(biological_process:regulation of DNA replication); GO:0071168(biological_pr…	K11268	ESCO, ECO1		3J412(L:Replication, recombination and repair)	3J412(post-translational protein acetylation)	PF13878(zf-C2H2_3:zinc-finger of acetyl-transferase ESCO); PF13880(Acetyltransf_13:ESCO1/2 acetyl-transferase)		157570
ENSG00000184226	PCDH9	protocadherin 9 [Source:HGNC Symbol;Acc:HGNC:8661]	6227	363.01	152	3.7	1.44	2.24712	1.16808	0	3.33e-17	yes	up	NP_982354(protocadherin-9 isoform 1 precursor [Homo sapiens])	GO:0044291(cellular_component:cell-cell contact zone); GO:0030426(cellular_component:growth cone); GO:0005509(molecular_function:calcium ion binding); GO:0005887(cellular_component:integral component of plasma membrane); GO:0007155(biological_process:cell adhesion); GO:0007156(biological_process:homophilic cell adhesion via plasma membrane adhesion molecules)	K16498	PCDHD1		3J6YS(T:Signal transduction mechanisms)	3J6YS(Protocadherin)	PF00028(Cadherin:Cadherin domain); PF08266(Cadherin_2:Cadherin-like); PF08374(Protocadherin:Protocadherin); PF16184(Cadherin_3:Cadherin-like); PF17803(Cadherin_4:Bacterial cadherin-like domain)		5101
ENSG00000138050	THUMPD2	THUMP domain containing 2 [Source:HGNC Symbol;Acc:HGNC:14890]	2205	338.97	142	7.9	3.07	2.24608	1.16741	0	4.32e-16	yes	up	NP_001308397(THUMP domain-containing protein 2 isoform 2 [Homo sapiens])	GO:0030488(biological_process:tRNA methylation); GO:0016423(molecular_function:tRNA (guanine) methyltransferase activity); GO:0003723(molecular_function:RNA binding)				3J5JN(L:Replication, recombination and repair)	3J5JN(THUMP domain containing 2)	PF02926(THUMP:THUMP domain); PF01170(UPF0020:Putative RNA methylase family UPF0020); PF13649(Methyltransf_25:Methyltransferase domain); PF13847(Methyltransf_31:Methyltransferase domain); PF08241(Methyltransf_11:Methyltransferase domain); PF01209(Ubie_methyltran:ubiE/COQ5 methyltransferase family); PF05175(MTS:Methyltransferase small domain); PF11599(AviRa:RRNA methyltransferase AviRa); PF08242(Me…		80745
ENSG00000066427	ATXN3	ataxin 3 [Source:HGNC Symbol;Acc:HGNC:7106]	6950	470.14	197.17	17.65	6.38	2.24356	1.16579	0	4.9e-22	yes	up	PNJ64788.1(ATXN3 isoform 1, partial [Pongo abelii])	GO:1904294(biological_process:positive regulation of ERAD pathway); GO:0034605(biological_process:cellular response to heat); GO:0071108(biological_process:protein K48-linked deubiquitination); GO:0001012(molecular_function:RNA polymerase II regulatory region DNA binding); GO:0030036(biological_process:actin cytoskeleton organization); GO:0061578(molecular_function:Lys63-specific deubiquitinase a…	K11863	ATXN3, MJD	map05017(Spinocerebellar ataxia); map04141(Protein processing in endoplasmic reticulum)	3JCDI(O:Posttranslational modification, protein turnover, chaperones)	3JCDI(Ataxin-3 isoform X1)	PF02809(UIM:Ubiquitin interaction motif); PF02099(Josephin:Josephin); PF16619(SUIM_assoc:Unstructured region C-term to UIM in Ataxin3)		4287
ENSG00000198406	BZW1P2	basic leucine zipper and W2 domains 1 pseudogene 2 [Source:HGNC Symbol;Acc:HGNC:33954]	826	961.71	403.41	74.81	31.65	2.2431	1.1655	0	1.93e-44	yes	up	XP_036029239.1(basic leucine zipper and W2 domain-containing protein 1 isoform X2 [Onychomys torridus])	GO:0005737(cellular_component:cytoplasm); GO:0016020(cellular_component:membrane); GO:0003723(molecular_function:RNA binding); GO:0045296(molecular_function:cadherin binding)				3J67M(J:Translation, ribosomal structure and biogenesis)	3J67M(nucleic acid-templated transcription)
ENSG00000101882	NKAP	NFKB activating protein [Source:HGNC Symbol;Acc:HGNC:29873]	5942	937.05	393.62	20.95	7.7	2.23995	1.16346	0	3.36e-43	yes	up	XP_016885331(NF-kappa-B-activating protein isoform X1 [Homo sapiens])	GO:0019827(biological_process:stem cell population maintenance); GO:0007219(biological_process:Notch signaling pathway); GO:0071425(biological_process:hematopoietic stem cell proliferation); GO:0033077(biological_process:T cell differentiation in thymus); GO:0000122(biological_process:negative regulation of transcription from RNA polymerase II promoter); GO:0005829(cellular_component:cytosol); GO…				3J5K7(S:Function unknown)	3J5K7(NF-kappa-B-activating protein)	PF15692(NKAP:NF-kappa-B-activating protein); PF06047(Nkap_C:NF-kappa-B-activating protein C-terminal domain)		79576
ENSG00000181722	ZBTB20	zinc finger and BTB domain containing 20 [Source:HGNC Symbol;Acc:HGNC:13503]	2974	210.38	88.42	0.9	0.24	2.23875	1.16269	0	3.83e-10	yes	up	NP_001157814.1(zinc finger and BTB domain-containing protein 20 isoform 1 [Homo sapiens])	GO:0005737(cellular_component:cytoplasm); GO:0055088(biological_process:lipid homeostasis); GO:0001227(molecular_function:transcriptional repressor activity, RNA polymerase II transcription regulatory region sequence-specific binding); GO:0016604(cellular_component:nuclear body); GO:0045821(biological_process:positive regulation of glycolytic process); GO:0000122(biological_process:negative regul…				3J2V8(K:Transcription)	3J2V8(zinc finger and BTB)	PF00651(BTB:BTB/POZ domain); PF00096(zf-C2H2:Zinc finger, C2H2 type); PF13465(zf-H2C2_2:Zinc-finger double domain); PF13894(zf-C2H2_4:C2H2-type zinc finger); PF13912(zf-C2H2_6:C2H2-type zinc finger); PF13913(zf-C2HC_2:zinc-finger of a C2HC-type); PF12874(zf-met:Zinc-finger of C2H2 type); PF12171(zf-C2H2_jaz:Zinc-finger double-stranded RNA-binding); PF12756(zf-C2H2_2:C2H2 type zinc-finger (2 copie…
ENSG00000163714	U2SURP	U2 snRNP associated SURP domain containing [Source:HGNC Symbol;Acc:HGNC:30855]	7424	5620.8	2362.62	69.06	24.86	2.23849	1.16253	0	#######	yes	up	NP_001307149(U2 snRNP-associated SURP motif-containing protein isoform 3 [Homo sapiens])	GO:0005654(cellular_component:nucleoplasm); GO:0005634(cellular_component:nucleus); GO:0003723(molecular_function:RNA binding); GO:0000398(biological_process:mRNA splicing, via spliceosome)	K12842	SR140	map03040(Spliceosome)	3J9UJ(A:RNA processing and modification)	3J9UJ(U2 snRNP-associated SURP)	PF01805(Surp:Surp module); PF08312(cwf21:cwf21 domain); PF00076(RRM_1:RNA recognition motif. (a.k.a. RRM, RBD, or RNP domain)); PF04818(CID:CID domain); PF12243(CTK3:CTD kinase subunit gamma CTK3)		23350
ENSG00000196466	ZNF799	zinc finger protein 799 [Source:HGNC Symbol;Acc:HGNC:28071]	2583	99.63	41.91	2.25	0.76	2.23678	1.16143	4.72e-06	4.52e-05	yes	up	NP_001074290(zinc finger protein 799 isoform 1 [Homo sapiens])	GO:0005634(cellular_component:nucleus); GO:0046872(molecular_function:metal ion binding); GO:0000981(molecular_function:RNA polymerase II transcription factor activity, sequence-specific DNA binding); GO:0003677(molecular_function:DNA binding)	K09228	KRAB	map05168(Herpes simplex virus 1 infection)	3J6D4(K:Transcription)	3J6D4(nucleic acid-templated transcription)	PF13912(zf-C2H2_6:C2H2-type zinc finger); PF00096(zf-C2H2:Zinc finger, C2H2 type); PF01352(KRAB:KRAB box); PF13465(zf-H2C2_2:Zinc-finger double domain); PF13894(zf-C2H2_4:C2H2-type zinc finger); PF12171(zf-C2H2_jaz:Zinc-finger double-stranded RNA-binding); PF16622(zf-C2H2_11:zinc-finger C2H2-type); PF09723(Zn-ribbon_8:Zinc ribbon domain); PF17283(Zn_ribbon_SprT:SprT-like zinc ribbon domain); PF18…		90576
ENSG00000117620	SLC35A3	solute carrier family 35 member A3 [Source:HGNC Symbol;Acc:HGNC:11023]	5708	918.62	386.46	14.53	6.29	2.23657	1.16129	0	3.06e-42	yes	up	NP_001258614(UDP-N-acetylglucosamine transporter isoform 3 [Homo sapiens])	GO:0005794(cellular_component:Golgi apparatus); GO:0008643(biological_process:carbohydrate transport); GO:0000139(cellular_component:Golgi membrane); GO:0005462(molecular_function:UDP-N-acetylglucosamine transmembrane transporter activity); GO:0030173(cellular_component:integral component of Golgi membrane); GO:1990569(biological_process:UDP-N-acetylglucosamine transmembrane transport); GO:000604…	K15272	SLC35A1_2_3		3J42T(G:Carbohydrate transport and metabolism)	3J42T(UDP-N-acetylglucosamine transmembrane transport)	PF04142(Nuc_sug_transp:Nucleotide-sugar transporter); PF00892(EamA:EamA-like transporter family); PF16913(PUNUT:Purine nucleobase transmembrane transport); PF08449(UAA:UAA transporter family); PF08627(CRT-like:CRT-like, chloroquine-resistance transporter-like)		23443
ENSG00000185418	TARS3	threonyl-tRNA synthetase 3 [Source:HGNC Symbol;Acc:HGNC:24728]	3481	183	77	2.87	1.09	2.23621	1.16105	6e-10	7.11e-09	yes	up	NP_689547(threonine--tRNA ligase 2, cytoplasmic [Homo sapiens])	GO:0006435(biological_process:threonyl-tRNA aminoacylation); GO:0005737(cellular_component:cytoplasm); GO:0005634(cellular_component:nucleus); GO:0004829(molecular_function:threonine-tRNA ligase activity); GO:0005524(molecular_function:ATP binding)	K01868	TARS, thrS	map00970(Aminoacyl-tRNA biosynthesis)	3JDX2(J:Translation, ribosomal structure and biogenesis)	3JDX2(threonine--tRNA ligase 2, cytoplasmic)	PF02824(TGS:TGS domain); PF00587(tRNA-synt_2b:tRNA synthetase class II core domain (G, H, P, S and T)); PF03129(HGTP_anticodon:Anticodon binding domain); PF07973(tRNA_SAD:Threonyl and Alanyl tRNA synthetase second additional domain)		123283
ENSG00000078177	N4BP2	NEDD4 binding protein 2 [Source:HGNC Symbol;Acc:HGNC:29851]	9720	240	101	1.29	0.48	2.23584	1.16082	0	1.83e-11	yes	up	NP_001305288(NEDD4-binding protein 2 isoform 2 [Homo sapiens])	GO:0046404(molecular_function:ATP-dependent polydeoxyribonucleotide 5'-hydroxyl-kinase activity); GO:0004519(molecular_function:endonuclease activity); GO:0005829(cellular_component:cytosol); GO:0005524(molecular_function:ATP binding)	K15720	N4BP2		3J5X6(L:Replication, recombination and repair)	3J5X6(DUF1771)	PF13671(AAA_33:AAA domain); PF01713(Smr:Smr domain); PF08590(DUF1771:Domain of unknown function (DUF1771)); PF02026(RyR:RyR domain); PF02845(CUE:CUE domain); PF13238(AAA_18:AAA domain)		55728
ENSG00000154188	ANGPT1	angiopoietin 1 [Source:HGNC Symbol;Acc:HGNC:484]	4230	278	117	6.74	2.09	2.23569	1.16072	0	3.45e-13	yes	up	NP_001137(angiopoietin-1 isoform 1 precursor [Homo sapiens])	GO:0033138(biological_process:positive regulation of peptidyl-serine phosphorylation); GO:0030971(molecular_function:receptor tyrosine kinase binding); GO:0030154(biological_process:cell differentiation); GO:2000446(biological_process:regulation of macrophage migration inhibitory factor signaling pathway); GO:0007162(biological_process:negative regulation of cell adhesion); GO:0043524(biological_…	K05465	ANGPT1	map04015(Rap1 signaling pathway); map04014(Ras signaling pathway); map05323(Rheumatoid arthritis); map04010(MAPK signaling pathway); map04151(PI3K-Akt signaling pathway); map04066(HIF-1 signaling pathway)	3J1ZV(T:Signal transduction mechanisms)	3J1ZV(regulation of macrophage migration inhibitory factor signaling pathway)	PF00147(Fibrinogen_C:Fibrinogen beta and gamma chains, C-terminal globular domain)		284
ENSG00000198393	ZNF26	zinc finger protein 26 [Source:HGNC Symbol;Acc:HGNC:13053]	17697	261.37	110.05	5.26	0.78	2.23469	1.16007	0	2.01e-12	yes	up	NP_001317442(zinc finger protein 26 isoform 4 [Homo sapiens])	GO:0005634(cellular_component:nucleus); GO:0046872(molecular_function:metal ion binding); GO:0000981(molecular_function:RNA polymerase II transcription factor activity, sequence-specific DNA binding); GO:0003677(molecular_function:DNA binding)	K09228	KRAB	map05168(Herpes simplex virus 1 infection)	3JA0T(S:Function unknown)	3JA0T(krueppel associated box)	PF00096(zf-C2H2:Zinc finger, C2H2 type); PF01352(KRAB:KRAB box); PF13465(zf-H2C2_2:Zinc-finger double domain); PF13894(zf-C2H2_4:C2H2-type zinc finger); PF13912(zf-C2H2_6:C2H2-type zinc finger); PF07975(C1_4:TFIIH C1-like domain); PF09723(Zn-ribbon_8:Zinc ribbon domain); PF17032(zinc_ribbon_15:zinc-ribbon family); PF18439(zf_UBZ:Ubiquitin-Binding Zinc Finger)		7574
ENSG00000253251	SHLD3	shieldin complex subunit 3 [Source:HGNC Symbol;Acc:HGNC:53826]	1541	76	32	2.68	1.1	2.23468	1.16007	6.5e-05	0.000559	yes	up	NP_001352270(shieldin complex subunit 3 [Homo sapiens])	GO:2000042(biological_process:negative regulation of double-strand break repair via homologous recombination); GO:0006281(biological_process:DNA repair); GO:0035861(cellular_component:site of double-strand break); GO:0045830(biological_process:positive regulation of isotype switching); GO:0005694(cellular_component:chromosome); GO:2001034(biological_process:positive regulation of double-strand br…				3JE63(S:Function unknown)	3JE63(Zgc 101664)			112000000
ENSG00000144747	TMF1	TATA element modulatory factor 1 [Source:HGNC Symbol;Acc:HGNC:11870]	4867	1757.75	740.91	13.85	6.53	2.23225	1.1585	0	5.02e-80	yes	up	NP_001350808(TATA element modulatory factor isoform 2 [Homo sapiens])	GO:0061136(biological_process:regulation of proteasomal protein catabolic process); GO:0000139(cellular_component:Golgi membrane); GO:0005783(cellular_component:endoplasmic reticulum); GO:0033327(biological_process:Leydig cell differentiation); GO:0006355(biological_process:regulation of transcription, DNA-templated); GO:0005634(cellular_component:nucleus); GO:0071407(biological_process:cellular …	K20286	TMF1		3JBVZ(K:Transcription)	3JBVZ(TATA element modulatory factor)	PF12329(TMF_DNA_bd:TATA element modulatory factor 1 DNA binding); PF12325(TMF_TATA_bd:TATA element modulatory factor 1 TATA binding)		7110
ENSG00000160124	MIX23	mitochondrial matrix import factor 23 [Source:HGNC Symbol;Acc:HGNC:31136]	720	574	242	66.02	26.76	2.23176	1.15818	0	1.69e-26	yes	up	NP_001017928(coiled-coil domain-containing protein 58 isoform 1 [Homo sapiens])	GO:0005758(cellular_component:mitochondrial intermembrane space); GO:0005739(cellular_component:mitochondrion)				3JEAE(D:Cell cycle control, cell division, chromosome partitioning)	3JEAE(Caffeine-induced death protein 2)	PF09774(Cid2:Caffeine-induced death protein 2)		131076
ENSG00000225828	FAM229A	family with sequence similarity 229 member A [Source:HGNC Symbol;Acc:HGNC:44652]	941	130.46	55.01	2.68	0.96	2.23145	1.15798	1.74e-07	1.87e-06	yes	up	NP_001161148(protein FAM229A [Homo sapiens])					3JH6P(S:Function unknown)	3JH6P(UPF0731 family)	PF14982(UPF0731:UPF0731 family)		100000000
ENSG00000065613	SLK	STE20 like kinase [Source:HGNC Symbol;Acc:HGNC:11088]	7827	2851	1203	18.41	7.23	2.22989	1.15697	0	#######	yes	up	NP_055535(STE20-like serine/threonine-protein kinase isoform 1 [Homo sapiens])	GO:0005737(cellular_component:cytoplasm); GO:0030334(biological_process:regulation of cell migration); GO:0031098(biological_process:stress-activated protein kinase signaling cascade); GO:0048471(cellular_component:perinuclear region of cytoplasm); GO:0070062(cellular_component:extracellular exosome); GO:0006915(biological_process:apoptotic process); GO:0032147(biological_process:activation of pr…	K08836	SLK	map04114(Oocyte meiosis)	3J40M(T:Signal transduction mechanisms)	3J40M(regulation of cell-substrate junction assembly)	PF12474(PKK:Polo kinase kinase ); PF00069(Pkinase:Protein kinase domain); PF12474(PKK:Polo kinase kinase); PF07714(PK_Tyr_Ser-Thr:Protein tyrosine and serine/threonine kinase)		9748
ENSG00000220842	RPL21P16	ribosomal protein L21 pseudogene 16 [Source:HGNC Symbol;Acc:HGNC:31396]	483	657.26	277.57	121.52	56.48	2.22801	1.15575	0	3.68e-30	yes	up	NP_000973.2(60S ribosomal protein L21 [Homo sapiens])	GO:0003735(molecular_function:structural constituent of ribosome); GO:0006412(biological_process:translation); GO:0005840(cellular_component:ribosome)				3J6T7(J:Translation, ribosomal structure and biogenesis)	3J6T7(structural constituent of ribosome)
ENSG00000047410	TPR	translocated promoter region, nuclear basket protein [Source:HGNC Symbol;Acc:HGNC:12017]	9636	8112	3426.07	44.94	16.52	2.22784	1.15564	0	0	yes	up	NP_003283(nucleoprotein TPR [Homo sapiens])	GO:0031072(molecular_function:heat shock protein binding); GO:0034605(biological_process:cellular response to heat); GO:0019083(biological_process:viral transcription); GO:0090267(biological_process:positive regulation of mitotic cell cycle spindle assembly checkpoint); GO:0015631(molecular_function:tubulin binding); GO:0019898(cellular_component:extrinsic component of membrane); GO:0042405(cellu…	K09291	TPR, MLP1, MLP2	map05216(Thyroid cancer); map03013(RNA transport); map05014(Amyotrophic lateral sclerosis (ALS)); map05200(Pathways in cancer)	3JDNJ(S:Function unknown)	3JDNJ(mRNA export from nucleus in response to heat stress)	PF07926(TPR_MLP1_2:TPR/MLP1/MLP2-like protein)		7175
ENSG00000137601	NEK1	NIMA related kinase 1 [Source:HGNC Symbol;Acc:HGNC:7744]	6096	303	128	3.39	1.23	2.22733	1.15532	0	3.23e-14	yes	up	NP_001186326(serine/threonine-protein kinase Nek1 isoform 1 [Homo sapiens])	GO:0005737(cellular_component:cytoplasm); GO:0007049(biological_process:cell cycle); GO:0031098(biological_process:stress-activated protein kinase signaling cascade); GO:0060271(biological_process:cilium assembly); GO:0005813(cellular_component:centrosome); GO:0005634(cellular_component:nucleus); GO:0016301(molecular_function:kinase activity); GO:0032147(biological_process:activation of protein k…	K08857	NEK1_4_5		3JF2X(T:Signal transduction mechanisms)	3JF2X(Serine threonine-protein kinase)	PF00069(Pkinase:Protein kinase domain); PF07714(PK_Tyr_Ser-Thr:Protein tyrosine and serine/threonine kinase); PF14531(Kinase-like:Kinase-like); PF03109(ABC1:ABC1 atypical kinase-like domain); PF01636(APH:Phosphotransferase enzyme family)		4750
ENSG00000163006	CCDC138	coiled-coil domain containing 138 [Source:HGNC Symbol;Acc:HGNC:26531]	2375	492	208	11.43	5.43	2.22563	1.15421	0	1.12e-22	yes	up	NP_001290035(coiled-coil domain-containing protein 138 isoform 3 [Homo sapiens])					3J3FM(S:Function unknown)	3J3FM(Coiled-coil domain containing 138)			165055
ENSG00000173588	CEP83	centrosomal protein 83 [Source:HGNC Symbol;Acc:HGNC:17966]	3130	298	126	7.54	2.38	2.22534	1.15403	0	5.73e-14	yes	up	NP_001333388(centrosomal protein of 83 kDa isoform b [Homo sapiens])	GO:0005794(cellular_component:Golgi apparatus); GO:0060271(biological_process:cilium assembly); GO:0071539(biological_process:protein localization to centrosome); GO:0005829(cellular_component:cytosol); GO:0005814(cellular_component:centriole); GO:0051660(biological_process:establishment of centrosome localization); GO:0048278(biological_process:vesicle docking); GO:0097539(cellular_component:cil…	K16754	CEP83, CCDC41		3J4RY(S:Function unknown)	3J4RY(establishment of centrosome localization)			51134
ENSG00000137962	ARHGAP29	Rho GTPase activating protein 29 [Source:HGNC Symbol;Acc:HGNC:30207]	8952	506	214	3.16	1.31	2.22479	1.15367	0	2.74e-23	yes	up	XP_011540741(rho GTPase-activating protein 29 isoform X1 [Homo sapiens])	GO:0005737(cellular_component:cytoplasm); GO:0051056(biological_process:regulation of small GTPase mediated signal transduction); GO:0032991(cellular_component:macromolecular complex); GO:0005829(cellular_component:cytosol); GO:0005096(molecular_function:GTPase activator activity); GO:0030165(molecular_function:PDZ domain binding); GO:0007266(biological_process:Rho protein signal transduction); G…	K20644	ARHGAP29_45		3JDD0(T:Signal transduction mechanisms)	3JDD0(Rho GTPase-activating protein 29)	PF00130(C1_1:Phorbol esters/diacylglycerol binding domain (C1 domain)); PF00620(RhoGAP:RhoGAP domain)		9411
ENSG00000123219	CENPK	centromere protein K [Source:HGNC Symbol;Acc:HGNC:29479]	1576	636	269	22.48	9.94	2.22462	1.15356	0	4.09e-29	yes	up	XP_016865190(centromere protein K isoform X15 [Homo sapiens])	GO:0034080(biological_process:CENP-A containing nucleosome assembly); GO:0000070(biological_process:mitotic sister chromatid segregation); GO:0051382(biological_process:kinetochore assembly); GO:0000941(cellular_component:condensed nuclear chromosome inner kinetochore); GO:0005654(cellular_component:nucleoplasm); GO:0005829(cellular_component:cytosol)	K11503	CENPK		3J6R2(S:Function unknown)	3J6R2(centromere protein K)	PF11802(CENP-K:Centromere-associated protein K)		64105
ENSG00000070367	EXOC5	exocyst complex component 5 [Source:HGNC Symbol;Acc:HGNC:10696]	8513	2016	853	17.63	7.56	2.22379	1.15302	0	4.93e-91	yes	up	PNI83548.1(EXOC5 isoform 2 [Pan troglodytes])	GO:0006893(biological_process:Golgi to plasma membrane transport); GO:0006892(biological_process:post-Golgi vesicle-mediated transport); GO:1904019(biological_process:epithelial cell apoptotic process); GO:0017160(molecular_function:Ral GTPase binding); GO:0047485(molecular_function:protein N-terminus binding); GO:0048278(biological_process:vesicle docking); GO:0005829(cellular_component:cytosol)…	K19984	EXOC5, SEC10	map05132(Salmonella infection)	3J2QB(U:Intracellular trafficking, secretion, and vesicular transport)	3J2QB(Exocyst complex component 5)	PF07393(Sec10:Exocyst complex component Sec10)		10640
ENSG00000166200	COPS2	COP9 signalosome subunit 2 [Source:HGNC Symbol;Acc:HGNC:30747]	2036	3742	1583.99	95.16	38.14	2.22281	1.15239	0	#######	yes	up	NP_001137359(COP9 signalosome complex subunit 2 isoform 2 [Homo sapiens])	GO:0005737(cellular_component:cytoplasm); GO:0006468(biological_process:protein phosphorylation); GO:0001833(biological_process:inner cell mass cell proliferation); GO:0006283(biological_process:transcription-coupled nucleotide-excision repair); GO:0030182(biological_process:neuron differentiation); GO:0000122(biological_process:negative regulation of transcription from RNA polymerase II promoter…	K12176	COPS2, CSN2, TRIP15		3J6YV(O:Posttranslational modification, protein turnover, chaperones); 3J6YV(T:Signal transduction mechanisms)	3J6YV(protein deneddylation); 3J6YV(protein deneddylation)	PF01399(PCI:PCI domain)		9318
ENSG00000129292	PHF20L1	PHD finger protein 20 like 1 [Source:HGNC Symbol;Acc:HGNC:24280]	6233	1539.7	651.91	16.1	7.73	2.22229	1.15204	0	1.58e-69	yes	up	NP_057102(PHD finger protein 20-like protein 1 isoform 1 [Homo sapiens])	GO:0006355(biological_process:regulation of transcription, DNA-templated); GO:0005634(cellular_component:nucleus); GO:0046872(molecular_function:metal ion binding)	K18402	PHF20		3J7DP(S:Function unknown)	3J7DP(regulation of nucleic acid-templated transcription)	PF18104(Tudor_2:Jumonji domain-containing protein 2A Tudor domain); PF16660(PHD20L1_u1:PHD finger protein 20-like protein 1); PF12618(DUF3776:Protein of unknown function (DUF3776)); PF02820(MBT:mbt repeat); PF18115(Tudor_3:DNA repair protein Crb2 Tudor domain); PF00628(PHD:PHD-finger)		51105
ENSG00000072756	TRNT1	tRNA nucleotidyl transferase 1 [Source:HGNC Symbol;Acc:HGNC:17341]	2252	630.61	267.12	16.74	6.4	2.2213	1.1514	0	8.7e-29	yes	up	NP_001354250(CCA tRNA nucleotidyltransferase 1, mitochondrial isoform 1 [Homo sapiens])	GO:0052927(molecular_function:CTP:tRNA cytidylyltransferase activity); GO:0000049(molecular_function:tRNA binding); GO:0001680(biological_process:tRNA 3'-terminal CCA addition); GO:0034062(molecular_function:RNA polymerase activity); GO:0052928(molecular_function:CTP:3'-cytidine-tRNA cytidylyltransferase activity); GO:0052929(molecular_function:ATP:3'-cytidine-cytidine-tRNA adenylyltransferase ac…	K00974	cca		3J4SA(J:Translation, ribosomal structure and biogenesis)	3J4SA(Belongs to the tRNA nucleotidyltransferase poly(A) polymerase family)	PF12627(PolyA_pol_RNAbd:Probable RNA and SrmB- binding site of polymerase A); PF01743(PolyA_pol:Poly A polymerase head domain)		51095
ENSG00000104427	ZC2HC1A	zinc finger C2HC-type containing 1A [Source:HGNC Symbol;Acc:HGNC:24277]	3310	290	123	5.85	2.48	2.21842	1.14953	0	1.57e-13	yes	up	NP_001349898(zinc finger C2HC domain-containing protein 1A isoform 2 [Homo sapiens])	GO:0046872(molecular_function:metal ion binding)				3J2I6(S:Function unknown)	3J2I6(zinc finger, C2HC-type containing 1A)	PF13913(zf-C2HC_2:zinc-finger of a C2HC-type)		51101
ENSG00000038219	BOD1L1	biorientation of chromosomes in cell division 1 like 1 [Source:HGNC Symbol;Acc:HGNC:31792]	10567	3824	1621.96	28.59	11.17	2.21835	1.14949	0	#######	yes	up	NP_683692(biorientation of chromosomes in cell division protein 1-like 1 [Homo sapiens])	GO:0006974(biological_process:cellular response to DNA damage stimulus); GO:0005694(cellular_component:chromosome); GO:0005654(cellular_component:nucleoplasm); GO:0031297(biological_process:replication fork processing); GO:0006281(biological_process:DNA repair)				3J9HQ(S:Function unknown)	3J9HQ(replication fork processing)	PF05205(COMPASS-Shg1:COMPASS (Complex proteins associated with Set1p) component shg1)		259282
ENSG00000169629	RGPD8	RANBP2 like and GRIP domain containing 8 [Source:HGNC Symbol;Acc:HGNC:9849]	7299	538.46	228.43	3.72	1.59	2.21795	1.14923	0	1.35e-24	yes	up	NP_001157935(RANBP2-like and GRIP domain-containing protein 8 [Homo sapiens])	GO:0005737(cellular_component:cytoplasm); GO:0043547(biological_process:positive regulation of GTPase activity); GO:0005643(cellular_component:nuclear pore); GO:0005634(cellular_component:nucleus); GO:0008536(molecular_function:Ran GTPase binding); GO:0006607(biological_process:NLS-bearing protein import into nucleus)	K24044	RGPD		3JJ61(U:Intracellular trafficking, secretion, and vesicular transport)	3JJ61(intracellular transport)	PF00638(Ran_BP1:RanBP1 domain); PF01465(GRIP:GRIP domain); PF16704(Rab_bind:Rab binding domain); PF00515(TPR_1:Tetratricopeptide repeat); PF07719(TPR_2:Tetratricopeptide repeat); PF13181(TPR_8:Tetratricopeptide repeat); PF13428(TPR_14:Tetratricopeptide repeat)		727851
ENSG00000145908	ZNF300	zinc finger protein 300 [Source:HGNC Symbol;Acc:HGNC:13091]	3323	372	158	5	2.11	2.21533	1.14752	0	3.86e-17	yes	up	NP_001166302(zinc finger protein 300 isoform 1 [Homo sapiens])	GO:0043565(molecular_function:sequence-specific DNA binding); GO:0005730(cellular_component:nucleolus); GO:0005634(cellular_component:nucleus); GO:0001228(molecular_function:transcriptional activator activity, RNA polymerase II transcription regulatory region sequence-specific binding); GO:0045944(biological_process:positive regulation of transcription from RNA polymerase II promoter); GO:0046872…	K09228	KRAB	map05168(Herpes simplex virus 1 infection)	3J8CQ(K:Transcription)	3J8CQ(krueppel associated box)	PF00096(zf-C2H2:Zinc finger, C2H2 type); PF01352(KRAB:KRAB box); PF13465(zf-H2C2_2:Zinc-finger double domain); PF13894(zf-C2H2_4:C2H2-type zinc finger); PF13912(zf-C2H2_6:C2H2-type zinc finger); PF09723(Zn-ribbon_8:Zinc ribbon domain); PF07975(C1_4:TFIIH C1-like domain); PF12171(zf-C2H2_jaz:Zinc-finger double-stranded RNA-binding); PF15909(zf-C2H2_8:C2H2-type zinc ribbon); PF17032(zinc_ribbon_15:…		91975
ENSG00000122435	TRMT13	tRNA methyltransferase 13 homolog [Source:HGNC Symbol;Acc:HGNC:25502]	3128	463.75	196.97	6.47	3.88	2.21531	1.14751	0	3.25e-21	yes	up	NP_061956(tRNA:m(4)X modification enzyme TRM13 homolog [Homo sapiens])	GO:0106050(molecular_function:tRNA 2'-O-methyltransferase activity); GO:0030488(biological_process:tRNA methylation); GO:0046872(molecular_function:metal ion binding)	K15446	TRM13, CCDC76		3JBHX(S:Function unknown)	3JBHX(tRNA methyltransferase activity)	PF05206(TRM13:Methyltransferase TRM13); PF11722(zf-TRM13_CCCH:CCCH zinc finger in TRM13 protein); PF05253(zf-U11-48K:U11-48K-like CHHC zinc finger)		54482
ENSG00000064933	PMS1	PMS1 homolog 1, mismatch repair system component [Source:HGNC Symbol;Acc:HGNC:9121]	3156	565	240	11.41	5.07	2.21508	1.14736	0	1.03e-25	yes	up	NP_001307975(PMS1 protein homolog 1 isoform e [Homo sapiens])	GO:0032389(cellular_component:MutLalpha complex); GO:0005634(cellular_component:nucleus); GO:0042493(biological_process:response to drug); GO:0006298(biological_process:mismatch repair); GO:0019899(molecular_function:enzyme binding); GO:0030983(molecular_function:mismatched DNA binding); GO:0032300(cellular_component:mismatch repair complex); GO:0016887(molecular_function:ATPase activity); GO:000…	K10864	PMS1		3J8X3(L:Replication, recombination and repair)	3J8X3(DNA mismatch repair protein, C-terminal domain)	PF13589(HATPase_c_3:Histidine kinase-, DNA gyrase B-, and HSP90-like ATPase); PF01119(DNA_mis_repair:DNA mismatch repair protein, C-terminal domain); PF00505(HMG_box:HMG (high mobility group) box); PF09011(HMG_box_2:HMG-box domain); PF02518(HATPase_c:Histidine kinase-, DNA gyrase B-, and HSP90-like ATPase)		5378
ENSG00000283486	FAM95C	family with sequence similarity 95 member C [Source:HGNC Symbol;Acc:HGNC:45272]	2421	125.72	53.41	2.84	1.14	2.2148	1.14717	3.56e-07	3.76e-06	yes	up	BAC04038.1(unnamed protein product [Homo sapiens])					3J46R(V:Defense mechanisms); 3JMQN(S:Function unknown)	3J46R(ankyrin repeat domain-containing protein); 3JMQN(Domain of unknown function (DUF3496))	PF12001(DUF3496:Domain of unknown function (DUF3496))
ENSG00000120686	UFM1	ubiquitin fold modifier 1 [Source:HGNC Symbol;Acc:HGNC:20597]	846	1202.57	511	21.46	8.25	2.21432	1.14687	0	5.08e-54	yes	up	NP_001273633(ubiquitin-fold modifier 1 isoform 3 [Homo sapiens])	GO:0005737(cellular_component:cytoplasm); GO:0033146(biological_process:regulation of intracellular estrogen receptor signaling pathway); GO:0007420(biological_process:brain development); GO:0005634(cellular_component:nucleus); GO:1990592(biological_process:protein K69-linked ufmylation); GO:0043066(biological_process:negative regulation of apoptotic process); GO:0071569(biological_process:protei…	K12162	UFM1		3JHIS(S:Function unknown)	3JHIS(protein polyufmylation)	PF03671(Ufm1:Ubiquitin fold modifier 1 protein)		51569
ENSG00000110852	CLEC2B	C-type lectin domain family 2 member B [Source:HGNC Symbol;Acc:HGNC:2053]	1533	866	368	32.29	13.81	2.21422	1.1468	0	4.45e-39	yes	up	NP_005118(C-type lectin domain family 2 member B [Homo sapiens])	GO:0005887(cellular_component:integral component of plasma membrane); GO:0050776(biological_process:regulation of immune response); GO:0030246(molecular_function:carbohydrate binding); GO:0042802(molecular_function:identical protein binding); GO:0005886(cellular_component:plasma membrane)	K10071	CLEC2B	map05167(Kaposi sarcoma-associated herpesvirus infection)	3JHC8(T:Signal transduction mechanisms); 3JHC8(V:Defense mechanisms)	3JHC8(Lectin C-type domain); 3JHC8(Lectin C-type domain)	PF00059(Lectin_C:Lectin C-type domain); PF05473(UL45:UL45 protein, carbohydrate-binding C-type lectin-like)		9976
ENSG00000121988	ZRANB3	zinc finger RANBP2-type containing 3 [Source:HGNC Symbol;Acc:HGNC:25249]	6712	320	136	5.62	1.89	2.21392	1.14661	0	8.3e-15	yes	up	NP_115519(DNA annealing helicase and endonuclease ZRANB3 isoform 1 [Homo sapiens])	GO:0045910(biological_process:negative regulation of DNA recombination); GO:0006281(biological_process:DNA repair); GO:0036292(biological_process:DNA rewinding); GO:0043596(cellular_component:nuclear replication fork); GO:0032508(biological_process:DNA duplex unwinding); GO:0004520(molecular_function:endodeoxyribonuclease activity); GO:0004386(molecular_function:helicase activity); GO:0006974(bio…				3J261(B:Chromatin structure and dynamics)	3J261(Zinc finger, RAN-binding domain containing 3)	PF00176(SNF2_N:SNF2 family N-terminal domain); PF00641(zf-RanBP:Zn-finger in Ran binding protein and others); PF00271(Helicase_C:Helicase conserved C-terminal domain); PF01844(HNH:HNH endonuclease); PF00176(SNF2-rel_dom:SNF2-related domain); PF04851(ResIII:Type III restriction enzyme, res subunit)		84083
ENSG00000175322	ZNF519	zinc finger protein 519 [Source:HGNC Symbol;Acc:HGNC:30574]	6760	165.57	70.38	4.85	1.53	2.21352	1.14634	5.3e-09	6.28e-08	yes	up	NP_660330(zinc finger protein 519 [Homo sapiens])	GO:0005634(cellular_component:nucleus); GO:0046872(molecular_function:metal ion binding); GO:0000981(molecular_function:RNA polymerase II transcription factor activity, sequence-specific DNA binding); GO:0003677(molecular_function:DNA binding)	K09228	KRAB	map05168(Herpes simplex virus 1 infection)	3J3K8(K:Transcription)	3J3K8(nucleic acid-templated transcription)	PF00096(zf-C2H2:Zinc finger, C2H2 type); PF01352(KRAB:KRAB box); PF13465(zf-H2C2_2:Zinc-finger double domain); PF13894(zf-C2H2_4:C2H2-type zinc finger); PF01286(XPA_N:XPA protein N-terminal); PF13912(zf-C2H2_6:C2H2-type zinc finger); PF09723(Zn-ribbon_8:Zinc ribbon domain); PF12171(zf-C2H2_jaz:Zinc-finger double-stranded RNA-binding); PF19148(DUF5830:Family of unknown function (DUF5830)); PF00412…		162655
ENSG00000136052	SLC41A2	solute carrier family 41 member 2 [Source:HGNC Symbol;Acc:HGNC:31045]	5443	414	176	5.26	3.58	2.2133	1.1462	0	5.7e-19	yes	up	NP_001339098(solute carrier family 41 member 2 [Homo sapiens])	GO:0016021(cellular_component:integral component of membrane); GO:0005886(cellular_component:plasma membrane); GO:0070838(biological_process:divalent metal ion transport); GO:0072509(molecular_function:divalent inorganic cation transmembrane transporter activity)	K15122	SLC41A		3JCYG(P:Inorganic ion transport and metabolism)	3JCYG(Solute carrier family 41)	PF01769(MgtE:Divalent cation transporter)		84102
ENSG00000121879	PIK3CA	phosphatidylinositol-4,5-bisphosphate 3-kinase catalytic subunit alpha [Source:HGNC Symbol;Acc:HGNC:8975]	9259	1025.06	436.06	7.66	2.92	2.21184	1.14525	0	4.93e-46	yes	up	NP_006209(phosphatidylinositol 4,5-bisphosphate 3-kinase catalytic subunit alpha isoform [Homo sapiens])	GO:0033138(biological_process:positive regulation of peptidyl-serine phosphorylation); GO:0019221(biological_process:cytokine-mediated signaling pathway); GO:0016310(biological_process:phosphorylation); GO:0060612(biological_process:adipose tissue development); GO:0038028(biological_process:insulin receptor signaling pathway via phosphatidylinositol 3-kinase); GO:0050900(biological_process:leukoc…	K00922	PIK3CA_B_D	map04620(Toll-like receptor signaling pathway); map04625(C-type lectin receptor signaling pathway); map04929(GnRH secretion); map04550(Signaling pathways regulating pluripotency of stem cells); map04722(Neurotrophin signaling pathway); map04630(Jak-STAT signaling pathway); map05230(Central carbon metabolism in cancer); map05231(Choline metabolism in cancer); map05235(PD-L1 expression and PD-1 che…	3J4AB(T:Signal transduction mechanisms)	3J4AB(hypomethylation of CpG island)	PF00792(PI3K_C2:Phosphoinositide 3-kinase C2); PF00794(PI3K_rbd:PI3-kinase family, ras-binding domain); PF02192(PI3K_p85B:PI3-kinase family, p85-binding domain); PF00613(PI3Ka:Phosphoinositide 3-kinase family, accessory domain (PIK domain)); PF00454(PI3_PI4_kinase:Phosphatidylinositol 3- and 4-kinase)		5290
ENSG00000170312	CDK1	cyclin dependent kinase 1 [Source:HGNC Symbol;Acc:HGNC:1722]	1889	4264	1814	122.44	50.13	2.21173	1.14517	0	#######	yes	up	NP_001307847(cyclin-dependent kinase 1 isoform 1 [Homo sapiens])	GO:0000187(biological_process:activation of MAPK activity); GO:0005737(cellular_component:cytoplasm); GO:0030332(molecular_function:cyclin binding); GO:0031100(biological_process:animal organ regeneration); GO:0005813(cellular_component:centrosome); GO:0000307(cellular_component:cyclin-dependent protein kinase holoenzyme complex); GO:0006915(biological_process:apoptotic process); GO:0031145(biolo…	K02087	CDK1, CDC2	map04110(Cell cycle); map04114(Oocyte meiosis); map04115(p53 signaling pathway); map04540(Gap junction); map04218(Cellular senescence); map05170(Human immunodeficiency virus 1 infection); map04914(Progesterone-mediated oocyte maturation); map05203(Viral carcinogenesis)	3J3VI(T:Signal transduction mechanisms)	3J3VI(promotes G2-M transition, and regulates G1 progress and G1-S transition via association with multiple interphase cyclins. Required in higher cells for entry into S-phase and mitosis. Phosphorylates PARVA actopaxin, APC, AMPH, APC, BARD1, Bcl- xL BCL2L1, BRCA2, CALD1, CASP8, CDC7, CDC20, CDC25A, CDC25C, CC2D1A, CENPA, CSNK2 proteins CKII, FZR1 CDH1, CDK7, CEBPB, CHAMP1, DMD dystrophin, EEF1 …	PF00069(Pkinase:Protein kinase domain); PF07714(PK_Tyr_Ser-Thr:Protein tyrosine and serine/threonine kinase); PF12330(Haspin_kinase:Haspin like kinase domain); PF03109(ABC1:ABC1 atypical kinase-like domain)		983
ENSG00000151239	TWF1	twinfilin actin binding protein 1 [Source:HGNC Symbol;Acc:HGNC:9620]	1170	4335	1846	73.5	33.26	2.20958	1.14377	0	#######	yes	up	NP_001229326(twinfilin-1 isoform 1 [Homo sapiens])	GO:0015629(cellular_component:actin cytoskeleton); GO:0018108(biological_process:peptidyl-tyrosine phosphorylation); GO:0030175(cellular_component:filopodium); GO:0042989(biological_process:sequestering of actin monomers); GO:0005925(cellular_component:focal adhesion); GO:0005737(cellular_component:cytoplasm); GO:0030837(biological_process:negative regulation of actin filament polymerization); GO…	K08870	TWF		3JATJ(W:Extracellular structures)	3JATJ(regulation of actin phosphorylation)	PF00241(Cofilin_ADF:Cofilin/tropomyosin-type actin-binding protein)		5756
ENSG00000085491	SLC25A24	solute carrier family 25 member 24 [Source:HGNC Symbol;Acc:HGNC:20662]	4249	1802.89	767.81	22.77	9.15	2.20936	1.14363	0	2.13e-80	yes	up	NP_037518(calcium-binding mitochondrial carrier protein SCaMC-1 isoform 1 [Homo sapiens])	GO:0005347(molecular_function:ATP transmembrane transporter activity); GO:0015867(biological_process:ATP transport); GO:0016021(cellular_component:integral component of membrane); GO:0071277(biological_process:cellular response to calcium ion); GO:0005743(cellular_component:mitochondrial inner membrane); GO:0005739(cellular_component:mitochondrion); GO:0005509(molecular_function:calcium ion bindi…	K14684	SLC25A23S		3J9PY(C:Energy production and conversion)	3J9PY(ATP transmembrane transporter activity)	PF13499(EF-hand_7:EF-hand domain pair); PF00153(Mito_carr:Mitochondrial carrier protein); PF00036(EF-hand_1:EF hand); PF13405(EF-hand_6:EF-hand domain); PF13202(EF-hand_5:EF hand); PF13833(EF-hand_8:EF-hand domain pair); PF10591(SPARC_Ca_bdg:Secreted protein acidic and rich in cysteine Ca binding region); PF12763(EF-hand_4:Cytoskeletal-regulatory complex EF hand); PF14788(EF-hand_10:EF hand); PF0…		29957
ENSG00000128708	HAT1	histone acetyltransferase 1 [Source:HGNC Symbol;Acc:HGNC:4821]	1634	2601	1108	83.26	34.23	2.20878	1.14325	0	#######	yes	up	NP_003633(histone acetyltransferase type B catalytic subunit [Homo sapiens])	GO:0005737(cellular_component:cytoplasm); GO:0006348(biological_process:chromatin silencing at telomere); GO:0032991(cellular_component:macromolecular complex); GO:0043231(cellular_component:intracellular membrane-bounded organelle); GO:0043967(biological_process:histone H4 acetylation); GO:0006336(biological_process:DNA replication-independent nucleosome assembly); GO:0006475(biological_process:…	K11303	HAT1, KAT1	map05034(Alcoholism)	3J4SF(B:Chromatin structure and dynamics)	3J4SF(Acetylates soluble but not nucleosomal histone H4 at 'Lys-5' (H4K5ac) and 'Lys-12' (H4K12ac) and, to a lesser extent, acetylates histone H2A at 'Lys-5' (H2AK5ac). Has intrinsic substrate specificity that modifies lysine in recognition sequence GXGKXG)	PF10394(Hat1_N:Histone acetyl transferase HAT1 N-terminus)		8520
ENSG00000054267	ARID4B	AT-rich interaction domain 4B [Source:HGNC Symbol;Acc:HGNC:15550]	6022	1596.88	681.22	15.03	7.7	2.20565	1.1412	0	5.09e-71	yes	up	NP_057458(AT-rich interactive domain-containing protein 4B isoform 1 [Homo sapiens])	GO:0005737(cellular_component:cytoplasm); GO:0044212(molecular_function:transcription regulatory region DNA binding); GO:0006349(biological_process:regulation of gene expression by genetic imprinting); GO:0097368(biological_process:establishment of Sertoli cell barrier); GO:0036124(biological_process:histone H3-K9 trimethylation); GO:0005634(cellular_component:nucleus); GO:0005654(cellular_compon…	K19195	ARID4B		3JE4B(K:Transcription)	3JE4B(histone H3-K9 trimethylation)	PF01388(ARID:ARID/BRIGHT DNA binding domain); PF08169(RBB1NT:RBB1NT (NUC162) domain); PF11717(Tudor-knot:RNA binding activity-knot of a chromodomain ); PF11717(Tudor-knot:RNA binding activity-knot of a chromodomain); PF18104(Tudor_2:Jumonji domain-containing protein 2A Tudor domain)		51742
ENSG00000203791	EEF1AKMT2	EEF1A lysine methyltransferase 2 [Source:HGNC Symbol;Acc:HGNC:33787]	3599	396.16	169.09	13.97	4.1	2.20447	1.14043	0	4.85e-18	yes	up	NP_001291396(EEF1A lysine methyltransferase 2 isoform 2 [Homo sapiens])	GO:0006479(biological_process:protein methylation); GO:0005737(cellular_component:cytoplasm); GO:0018027(biological_process:peptidyl-lysine dimethylation); GO:0018026(biological_process:peptidyl-lysine monomethylation); GO:0018022(biological_process:peptidyl-lysine methylation); GO:0005829(cellular_component:cytosol); GO:0016279(molecular_function:protein-lysine N-methyltransferase activity); GO:…	K22856	EEF1AKMT2, EFM4, METTL10		3JC7H(J:Translation, ribosomal structure and biogenesis)	3JC7H(lysine N-methyltransferase activity)	PF13847(Methyltransf_31:Methyltransferase domain); PF13649(Methyltransf_25:Methyltransferase domain); PF08241(Methyltransf_11:Methyltransferase domain); PF13489(Methyltransf_23:Methyltransferase domain); PF08242(Methyltransf_12:Methyltransferase domain); PF06325(PrmA:Ribosomal protein L11 methyltransferase (PrmA)); PF05175(MTS:Methyltransferase small domain); PF02390(Methyltransf_4:Putative methy…		399818
ENSG00000230453	ANKRD18B	ankyrin repeat domain 18B [Source:HGNC Symbol;Acc:HGNC:23644]	4160	274.97	117.42	4.27	3.59	2.20341	1.13974	0	1.08e-12	yes	up	NP_001380540.1(ankyrin repeat domain-containing protein 18B isoform 2 [Homo sapiens])	GO:0005515(molecular_function:protein binding)				3J46R(V:Defense mechanisms)	3J46R(ankyrin repeat domain-containing protein)	PF14915(CCDC144C:CCDC144C protein coiled-coil region); PF12001(DUF3496:Domain of unknown function (DUF3496)); PF13637(Ank_4:Ankyrin repeats (many copies)); PF12796(Ank_2:Ankyrin repeats (3 copies)); PF13857(Ank_5:Ankyrin repeats (many copies)); PF00023(Ank:Ankyrin repeat); PF13606(Ank_3:Ankyrin repeat)
ENSG00000125814	NAPB	NSF attachment protein beta [Source:HGNC Symbol;Acc:HGNC:15751]	3883	302.03	129	3.99	1.71	2.20299	1.13946	0	7.08e-14	yes	up	NP_001269947(beta-soluble NSF attachment protein isoform a [Homo sapiens])	GO:0070062(cellular_component:extracellular exosome); GO:0010807(biological_process:regulation of synaptic vesicle priming); GO:0070044(cellular_component:synaptobrevin 2-SNAP-25-syntaxin-1a complex); GO:0006886(biological_process:intracellular protein transport); GO:0031201(cellular_component:SNARE complex); GO:0019905(molecular_function:syntaxin binding); GO:0035494(biological_process:SNARE com…				3J480(U:Intracellular trafficking, secretion, and vesicular transport)	3J480(soluble NSF attachment protein activity)	PF14938(SNAP:Soluble NSF attachment protein, SNAP); PF13424(TPR_12:Tetratricopeptide repeat)		63908
ENSG00000270069	MIR222HG	miR222/221 cluster host gene [Source:HGNC Symbol;Acc:HGNC:49555]	1758	110	47	6.85	2.82	2.20215	1.13891	2.2e-06	2.17e-05	yes	up
ENSG00000026103	FAS	Fas cell surface death receptor [Source:HGNC Symbol;Acc:HGNC:11920]	16484	666.36	284.73	15.79	7.69	2.20205	1.13885	0	7.18e-30	yes	up	XP_006717882.1(tumor necrosis factor receptor superfamily member 6 isoform X3 [Homo sapiens])	GO:0016020(cellular_component:membrane); GO:0045121(cellular_component:membrane raft); GO:0006915(biological_process:apoptotic process); GO:0050794(biological_process:regulation of cellular process); GO:0004888(molecular_function:transmembrane signaling receptor activity); GO:0005516(molecular_function:calmodulin binding); GO:0005515(molecular_function:protein binding); GO:0006955(biological_proc…				3J9SQ(T:Signal transduction mechanisms); 3J9CR(T:Signal transduction mechanisms)	3J9SQ(tumor necrosis factor binding); 3J9CR(metallopeptidase activity)	PF00020(TNFR_c6:TNFR/NGFR cysteine-rich region); PF00531(Death:Death domain)
ENSG00000233527	ZNF529-AS1	ZNF529 antisense RNA 1 [Source:HGNC Symbol;Acc:HGNC:51275]	2080	74.93	32.02	2.73	1.4	2.20184	1.13871	9.34e-05	0.000792	yes	up	EAX05523.1(hCG1655607 [Homo sapiens])	GO:0006355(biological_process:regulation of transcription, DNA-templated); GO:0003690(molecular_function:double-stranded DNA binding)				3JK6F(S:Function unknown); 3JMHZ(S:Function unknown); 3JMEM(S:Function unknown); 3JANQ(Z:Cytoskeleton)	3JK6F(); 3JMHZ(); 3JMEM(); 3JANQ(nuclear matrix anchoring at nuclear membrane)
ENSG00000120647	CCDC77	coiled-coil domain containing 77 [Source:HGNC Symbol;Acc:HGNC:28203]	2300	1017	435	27.6	10.89	2.1998	1.13737	0	3.52e-45	yes	up	NP_115734(coiled-coil domain-containing protein 77 isoform a [Homo sapiens])	GO:0005813(cellular_component:centrosome); GO:0016020(cellular_component:membrane)	K16757	CCDC77		3J9VK(S:Function unknown)	3J9VK(Coiled-coil domain-containing protein 77)			84318
ENSG00000159256	MORC3	MORC family CW-type zinc finger 3 [Source:HGNC Symbol;Acc:HGNC:23572]	4224	858	367	15.67	4.48	2.19975	1.13734	0	3.23e-38	yes	up	NP_001307374(MORC family CW-type zinc finger protein 3 isoform 2 [Homo sapiens])	GO:0050821(biological_process:protein stabilization); GO:0006468(biological_process:protein phosphorylation); GO:0018105(biological_process:peptidyl-serine phosphorylation); GO:0007569(biological_process:cell aging); GO:0048147(biological_process:negative regulation of fibroblast proliferation); GO:0005654(cellular_component:nucleoplasm); GO:0016605(cellular_component:PML body); GO:0009791(biolog…	K24135	MORC		3JFBA(D:Cell cycle control, cell division, chromosome partitioning)	3JFBA(maintenance of protein location in nucleus)	PF07496(zf-CW:CW-type Zinc Finger); PF13589(HATPase_c_3:Histidine kinase-, DNA gyrase B-, and HSP90-like ATPase); PF17942(Morc6_S5:Morc6 ribosomal protein S5 domain 2-like); PF02518(HATPase_c:Histidine kinase-, DNA gyrase B-, and HSP90-like ATPase)		23515
ENSG00000254206	NPIPB11	nuclear pore complex interacting protein family member B11 [Source:HGNC Symbol;Acc:HGNC:37453]	3653	100.72	43.09	1.36	0.56	2.19933	1.13707	6.05e-06	5.74e-05	yes	up	NP_001297066(nuclear pore complex-interacting protein family member B11 [Homo sapiens])	GO:0005654(cellular_component:nucleoplasm); GO:0016021(cellular_component:integral component of membrane)				3JPDT(S:Function unknown)	3JPDT(nuclear pore)	PF06409(NPIP:Nuclear pore complex interacting protein (NPIP))		728888
ENSG00000139618	BRCA2	BRCA2 DNA repair associated [Source:HGNC Symbol;Acc:HGNC:1101]	11954	390	167	7.22	2.98	2.19735	1.13577	0	1.18e-17	yes	up	NP_000050.2()	GO:0000722(biological_process:telomere maintenance via recombination); GO:0008022(molecular_function:protein C-terminus binding); GO:0033593(cellular_component:BRCA2-MAGE-D1 complex); GO:0008585(biological_process:female gonad development); GO:0010484(molecular_function:H3 histone acetyltransferase activity); GO:0000784(cellular_component:nuclear chromosome, telomeric region); GO:0010485(molecula…	K08775	BRCA2, FANCD1	map05224(Breast cancer); map03460(Fanconi anemia pathway); map03440(Homologous recombination); map05212(Pancreatic cancer); map05200(Pathways in cancer)	3JECW(L:Replication, recombination and repair)	3JECW(homologous chromosome orientation involved in meiotic metaphase I plate congression)	PF00634(BRCA2:BRCA2 repeat); PF09103(BRCA-2_OB1:BRCA2, oligonucleotide/oligosaccharide-binding, domain 1); PF09104(BRCA-2_OB3:BRCA2, oligonucleotide/oligosaccharide-binding, domain 3); PF09169(BRCA-2_helical:BRCA2, helical); PF09121(Tower:Tower); PF17288(Terminase_3C:Terminase RNAseH like domain)		675
ENSG00000198554	WDHD1	WD repeat and HMG-box DNA binding protein 1 [Source:HGNC Symbol;Acc:HGNC:23170]	6019	1957	838	20.51	6.7	2.19735	1.13576	0	2.79e-86	yes	up	NP_009017(WD repeat and HMG-box DNA-binding protein 1 isoform 1 [Homo sapiens])	GO:0005737(cellular_component:cytoplasm); GO:0005654(cellular_component:nucleoplasm); GO:0000278(biological_process:mitotic cell cycle); GO:0006281(biological_process:DNA repair); GO:0006974(biological_process:cellular response to DNA damage stimulus); GO:0031298(cellular_component:replication fork protection complex); GO:0043596(cellular_component:nuclear replication fork); GO:0006261(biological…	K11274	WDHD1, CTF4		3J5CV(S:Function unknown)	3J5CV(WD repeat and HMG-box)	PF00400(WD40:WD domain, G-beta repeat); PF12894(ANAPC4_WD40:Anaphase-promoting complex subunit 4 WD40 domain); PF12341(Mcl1_mid:Minichromosome loss protein, Mcl1, middle region); PF08662(eIF2A:Eukaryotic translation initiation factor eIF2A); PF00505(HMG_box:HMG (high mobility group) box)		11169
ENSG00000185697	MYBL1	MYB proto-oncogene like 1 [Source:HGNC Symbol;Acc:HGNC:7547]	5161	850	364	9.8	4.01	2.1972	1.13566	0	8.92e-38	yes	up	NP_001073885(myb-related protein A isoform 1 [Homo sapiens])	GO:0000278(biological_process:mitotic cell cycle); GO:0005634(cellular_component:nucleus); GO:0030154(biological_process:cell differentiation); GO:0001228(molecular_function:transcriptional activator activity, RNA polymerase II transcription regulatory region sequence-specific binding); GO:0007283(biological_process:spermatogenesis); GO:0045944(biological_process:positive regulation of transcript…	K09421	MYBL1, A-MYB		3JDSI(K:Transcription)	3JDSI(V-myb avian myeloblastosis viral oncogene homolog-like 1)	PF13921(Myb_DNA-bind_6:Myb-like DNA-binding domain); PF07988(LMSTEN:LMSTEN motif); PF09316(Cmyb_C:C-myb, C-terminal); PF00249(Myb_DNA-binding:Myb-like DNA-binding domain); PF15963(Myb_DNA-bind_7:Myb DNA-binding like); PF09111(SLIDE:SLIDE)		4603
ENSG00000204262	COL5A2	collagen type V alpha 2 chain [Source:HGNC Symbol;Acc:HGNC:2210]	6829	91	39	1.46	1.17	2.19548	1.13453	1.76e-05	0.00016	yes	up	XP_011508875(collagen alpha-2(V) chain isoform X1 [Homo sapiens])	GO:0001503(biological_process:ossification); GO:0005201(molecular_function:extracellular matrix structural constituent); GO:0071230(biological_process:cellular response to amino acid stimulus); GO:0062023(cellular_component:collagen-containing extracellular matrix); GO:0005615(cellular_component:extracellular space); GO:0048592(biological_process:eye morphogenesis); GO:0005588(cellular_component:…	K19721	COL5AS	map04974(Protein digestion and absorption)	3J28A(W:Extracellular structures)	3J28A(negative regulation of endodermal cell differentiation)	PF01391(Collagen:Collagen triple helix repeat (20 copies)); PF01410(COLFI:Fibrillar collagen C-terminal domain); PF00093(VWC:von Willebrand factor type C domain)		1290
ENSG00000204116	CHIC1	cysteine rich hydrophobic domain 1 [Source:HGNC Symbol;Acc:HGNC:1934]	6869	506	217	3.55	1.44	2.19403	1.13358	0	1.17e-22	yes	up	NP_001034929(cysteine-rich hydrophobic domain-containing protein 1 isoform 1 [Homo sapiens])	GO:0031410(cellular_component:cytoplasmic vesicle); GO:0005886(cellular_component:plasma membrane)				3JPWC(S:Function unknown)	3JPWC(Golgin subfamily A member 7/ERF4 family)	PF10256(Erf4:Golgin subfamily A member 7/ERF4 family)		53344
ENSG00000122008	POLK	DNA polymerase kappa [Source:HGNC Symbol;Acc:HGNC:9183]	5911	865	371	10.6	4.37	2.19378	1.13342	0	2.59e-38	yes	up	NP_001332851(DNA polymerase kappa isoform 3 [Homo sapiens])	GO:0006974(biological_process:cellular response to DNA damage stimulus); GO:0006297(biological_process:nucleotide-excision repair, DNA gap filling); GO:0006296(biological_process:nucleotide-excision repair, DNA incision, 5'-to lesion); GO:0042276(biological_process:error-prone translesion synthesis); GO:0006281(biological_process:DNA repair); GO:0005634(cellular_component:nucleus); GO:0005654(cel…	K03511	POLK	map05214(Glioma); map05216(Thyroid cancer); map05217(Basal cell carcinoma); map05210(Colorectal cancer); map05202(Transcriptional misregulation in cancer); map05212(Pancreatic cancer); map05213(Endometrial cancer); map05200(Pathways in cancer); map05218(Melanoma); map05169(Epstein-Barr virus infection); map03460(Fanconi anemia pathway); map05225(Hepatocellular carcinoma); map05224(Breast cancer);…	3JA1T(L:Replication, recombination and repair)	3JA1T(error-prone translesion synthesis)	PF11799(IMS_C:impB/mucB/samB family C-terminal domain); PF11798(IMS_HHH:IMS family HHH motif); PF00817(IMS:impB/mucB/samB family); PF03477(ATP-cone:ATP cone domain)		51426
ENSG00000055044	NOP58	NOP58 ribonucleoprotein [Source:HGNC Symbol;Acc:HGNC:29926]	1994	3299.46	1416	106.2	44.02	2.19246	1.13255	0	#######	yes	up	NP_057018(nucleolar protein 58 [Homo sapiens])	GO:0005654(cellular_component:nucleoplasm); GO:0001094(molecular_function:TFIID-class transcription factor binding); GO:0032040(cellular_component:small-subunit processome); GO:0031428(cellular_component:box C/D snoRNP complex); GO:0070761(cellular_component:pre-snoRNP complex); GO:0005730(cellular_component:nucleolus); GO:0051117(molecular_function:ATPase binding); GO:0005829(cellular_component:…	K14565	NOP58	map03008(Ribosome biogenesis in eukaryotes)	3J8D0(A:RNA processing and modification); 3J8D0(J:Translation, ribosomal structure and biogenesis)	3J8D0(snoRNA localization); 3J8D0(snoRNA localization)	PF08156(NOP5NT:NOP5NT (NUC127) domain); PF01798(Nop:snoRNA binding domain, fibrillarin)		51602
ENSG00000167384	ZNF180	zinc finger protein 180 [Source:HGNC Symbol;Acc:HGNC:12970]	4335	219	94	3.36	2.03	2.19214	1.13234	0	4.03e-10	yes	up	NP_001275688(zinc finger protein 180 isoform 4 [Homo sapiens])	GO:0005634(cellular_component:nucleus); GO:0046872(molecular_function:metal ion binding); GO:0000981(molecular_function:RNA polymerase II transcription factor activity, sequence-specific DNA binding); GO:0003677(molecular_function:DNA binding)	K09228	KRAB	map05168(Herpes simplex virus 1 infection)	3J6VI(S:Function unknown)	3J6VI(C2H2-type zinc finger)	PF00096(zf-C2H2:Zinc finger, C2H2 type); PF01352(KRAB:KRAB box); PF13465(zf-H2C2_2:Zinc-finger double domain); PF13894(zf-C2H2_4:C2H2-type zinc finger); PF13912(zf-C2H2_6:C2H2-type zinc finger); PF09723(Zn-ribbon_8:Zinc ribbon domain); PF12171(zf-C2H2_jaz:Zinc-finger double-stranded RNA-binding); PF14353(CpXC:CpXC protein); PF08790(zf-LYAR:LYAR-type C2HC zinc finger); PF19148(DUF5830:Family of un…		7733
ENSG00000249395	CASC9	cancer susceptibility 9 [Source:HGNC Symbol;Acc:HGNC:48906]	1704	181.69	78	7.09	2.88	2.19173	1.13207	1.4e-09	1.74e-08	yes	up	EAW87039.1(hCG1645339 [Homo sapiens])	GO:0030154(biological_process:cell differentiation); GO:0001525(biological_process:angiogenesis); GO:0030971(molecular_function:receptor tyrosine kinase binding); GO:0048014(biological_process:Tie signaling pathway)				3J8NZ(S:Function unknown); 3JE8W(I:Lipid transport and metabolism); 3JPHC(S:Function unknown)	3J8NZ(Zinc finger DHHC-type containing 15); 3JE8W(Plasma-membrane choline transporter); 3JPHC()
ENSG00000079257	LXN	latexin [Source:HGNC Symbol;Acc:HGNC:13347]	1071	3498	1502	187.6	78.83	2.1913	1.13179	0	#######	yes	up	NP_064554(latexin [Homo sapiens])	GO:0005737(cellular_component:cytoplasm); GO:0005615(cellular_component:extracellular space); GO:0006954(biological_process:inflammatory response); GO:0008191(molecular_function:metalloendopeptidase inhibitor activity); GO:0008201(molecular_function:heparin binding); GO:0050965(biological_process:detection of temperature stimulus involved in sensory perception of pain)	K23594	LXN		3JAPZ(S:Function unknown)	3JAPZ(detection of temperature stimulus involved in sensory perception of pain)	PF06907(Latexin:Latexin)		56925
ENSG00000153922	CHD1	chromodomain helicase DNA binding protein 1 [Source:HGNC Symbol;Acc:HGNC:1915]	8145	1748	751	19.92	8.94	2.19005	1.13096	0	1.37e-76	yes	up	NP_001261.2(chromodomain-helicase-DNA-binding protein 1 isoform 2 [Homo sapiens])	GO:0005737(cellular_component:cytoplasm); GO:0005654(cellular_component:nucleoplasm); GO:0035064(molecular_function:methylated histone binding); GO:0006338(biological_process:chromatin remodeling); GO:0004003(molecular_function:ATP-dependent DNA helicase activity); GO:0005634(cellular_component:nucleus); GO:0043923(biological_process:positive regulation by host of viral transcription); GO:0001650…	K11367	CHD1		3J51T(B:Chromatin structure and dynamics)	3J51T(positive regulation by host of viral transcription)	PF18375(CDH1_2_SANT_HL1:CDH1/2 SANT-Helical linker 1); PF00385(Chromo:Chromo (CHRromatin Organisation MOdifier) domain); PF13907(DUF4208:Domain of unknown function (DUF4208)); PF00271(Helicase_C:Helicase conserved C-terminal domain); PF00176(SNF2_N:SNF2 family N-terminal domain); PF00176(SNF2-rel_dom:SNF2-related domain); PF04851(ResIII:Type III restriction enzyme, res subunit)		1105
ENSG00000077458	FAM76B	family with sequence similarity 76 member B [Source:HGNC Symbol;Acc:HGNC:28492]	3932	321	138	10.52	4.44	2.18866	1.13005	0	1.6e-14	yes	up	NP_653265(protein FAM76B isoform 1 [Homo sapiens])	GO:0016607(cellular_component:nuclear speck)				3JDMM(S:Function unknown)	3JDMM(FAM76 protein)	PF16046(FAM76:FAM76 protein)		143684
ENSG00000151414	NEK7	NIMA related kinase 7 [Source:HGNC Symbol;Acc:HGNC:13386]	4114	6021	2590	76.65	30.4	2.18736	1.12919	0	#######	yes	up	NP_598001(serine/threonine-protein kinase Nek7 [Homo sapiens])	GO:0005737(cellular_component:cytoplasm); GO:0006468(biological_process:protein phosphorylation); GO:1904355(biological_process:positive regulation of telomere capping); GO:0000922(cellular_component:spindle pole); GO:0032212(biological_process:positive regulation of telomere maintenance via telomerase); GO:0007346(biological_process:regulation of mitotic cell cycle); GO:0005815(cellular_componen…	K20876	NEK7	map04621(NOD-like receptor signaling pathway)	3JFR8(T:Signal transduction mechanisms)	3JFR8(positive regulation of telomere capping)	PF00069(Pkinase:Protein kinase domain); PF07714(PK_Tyr_Ser-Thr:Protein tyrosine and serine/threonine kinase); PF14531(Kinase-like:Kinase-like); PF17667(Pkinase_fungal:Fungal protein kinase); PF03109(ABC1:ABC1 atypical kinase-like domain)		140609
ENSG00000122484	RPAP2	RNA polymerase II associated protein 2 [Source:HGNC Symbol;Acc:HGNC:25791]	16899	784.72	337.62	12.09	4.45	2.18695	1.12892	0	1.37e-34	yes	up	NP_079089(putative RNA polymerase II subunit B1 CTD phosphatase RPAP2 [Homo sapiens])	GO:0005737(cellular_component:cytoplasm); GO:0070940(biological_process:dephosphorylation of RNA polymerase II C-terminal domain); GO:0005730(cellular_component:nucleolus); GO:0005634(cellular_component:nucleus); GO:0043175(molecular_function:RNA polymerase core enzyme binding); GO:0008420(molecular_function:CTD phosphatase activity); GO:0004722(molecular_function:protein serine/threonine phospha…	K20827	RPAP2		3JBY6(K:Transcription)	3JBY6(dephosphorylation of RNA polymerase II C-terminal domain)	PF04181(RPAP2_Rtr1:Rtr1/RPAP2 family)		79871
ENSG00000177888	ZBTB41	zinc finger and BTB domain containing 41 [Source:HGNC Symbol;Acc:HGNC:24819]	8595	934	402	5.19	2.15	2.18611	1.12837	0	4.94e-41	yes	up	NP_919290(zinc finger and BTB domain-containing protein 41 [Homo sapiens])	GO:0005634(cellular_component:nucleus); GO:0046872(molecular_function:metal ion binding); GO:0000981(molecular_function:RNA polymerase II transcription factor activity, sequence-specific DNA binding); GO:0003677(molecular_function:DNA binding)	K10513	ZBTB41		3JEKE(K:Transcription)	3JEKE(nucleic acid-templated transcription)	PF00096(zf-C2H2:Zinc finger, C2H2 type); PF12874(zf-met:Zinc-finger of C2H2 type); PF00651(BTB:BTB/POZ domain); PF13465(zf-H2C2_2:Zinc-finger double domain); PF13894(zf-C2H2_4:C2H2-type zinc finger); PF13912(zf-C2H2_6:C2H2-type zinc finger); PF12171(zf-C2H2_jaz:Zinc-finger double-stranded RNA-binding)		360023
ENSG00000029363	BCLAF1	BCL2 associated transcription factor 1 [Source:HGNC Symbol;Acc:HGNC:16863]	7494	3780	1627	55.58	18.86	2.18603	1.12831	0	#######	yes	up	NP_055554(bcl-2-associated transcription factor 1 isoform 1 [Homo sapiens])	GO:0005737(cellular_component:cytoplasm); GO:0016607(cellular_component:nuclear speck); GO:1990830(biological_process:cellular response to leukemia inhibitory factor); GO:0043620(biological_process:regulation of DNA-templated transcription in response to stress); GO:0005634(cellular_component:nucleus); GO:0006915(biological_process:apoptotic process); GO:0043065(biological_process:positive regula…	K13087	BCLAF1		3JFA7(K:Transcription)	3JFA7(BCL2-associated transcription factor 1)	PF15440(THRAP3_BCLAF1:THRAP3/BCLAF1 family)		9774
ENSG00000000419	DPM1	dolichyl-phosphate mannosyltransferase subunit 1, catalytic [Source:HGNC Symbol;Acc:HGNC:3005]	1084	1305.7	562.5	71.23	29.92	2.1841	1.12704	0	5.31e-57	yes	up	NP_001303963(dolichol-phosphate mannosyltransferase subunit 1 isoform 1 [Homo sapiens])	GO:0005783(cellular_component:endoplasmic reticulum); GO:0005789(cellular_component:endoplasmic reticulum membrane); GO:0005634(cellular_component:nucleus); GO:0016020(cellular_component:membrane); GO:0004169(molecular_function:dolichyl-phosphate-mannose-protein mannosyltransferase activity); GO:0004582(molecular_function:dolichyl-phosphate beta-D-mannosyltransferase activity); GO:0033185(cellula…	K00721	DPM1	map00510(N-Glycan biosynthesis)	3JCDJ(M:Cell wall/membrane/envelope biogenesis)	3JCDJ(Dolichyl-phosphate mannosyltransferase polypeptide 1, catalytic subunit)	PF00535(Glycos_transf_2:Glycosyl transferase family 2); PF13641(Glyco_tranf_2_3:Glycosyltransferase like family 2); PF10111(Glyco_tranf_2_2:Glycosyltransferase like family 2)		8813
ENSG00000164346	NSA2	NSA2 ribosome biogenesis factor [Source:HGNC Symbol;Acc:HGNC:30728]	4337	3713.75	1601.91	172.9	76.15	2.18135	1.12522	0	#######	yes	up	NP_055701(ribosome biogenesis protein NSA2 homolog isoform 1 [Homo sapiens])	GO:0005730(cellular_component:nucleolus); GO:0030687(cellular_component:preribosome, large subunit precursor); GO:0003723(molecular_function:RNA binding); GO:0006364(biological_process:rRNA processing)	K14842	NSA2		3J29H(J:Translation, ribosomal structure and biogenesis)	3J29H(maturation of LSU-rRNA)	PF01201(Ribosomal_S8e:Ribosomal protein S8e)		10412
ENSG00000126838	PZP	PZP alpha-2-macroglobulin like [Source:HGNC Symbol;Acc:HGNC:9750]	4635	1970.58	850.02	8.27	3.5	2.18131	1.12519	0	1.38e-85	yes	up	NP_002855(pregnancy zone protein precursor [Homo sapiens])	GO:0004866(molecular_function:endopeptidase inhibitor activity); GO:0070062(cellular_component:extracellular exosome); GO:0007565(biological_process:female pregnancy); GO:0072562(cellular_component:blood microparticle); GO:0005576(cellular_component:extracellular region); GO:0002020(molecular_function:protease binding); GO:0004867(molecular_function:serine-type endopeptidase inhibitor activity)	K23589	PZP		3J4AF(O:Posttranslational modification, protein turnover, chaperones)	3J4AF(alpha-2-macroglobulin)	PF07703(A2M_BRD:Alpha-2-macroglobulin bait region domain); PF01835(MG2:MG2 domain); PF17789(MG4:Macroglobulin domain MG4); PF07677(A2M_recep:A-macroglobulin receptor binding domain); PF17791(MG3:Macroglobulin domain MG3); PF07678(TED_complement:A-macroglobulin TED domain); PF00207(A2M:Alpha-2-macroglobulin family); PF05326(SVA:Seminal vesicle autoantigen (SVA))		5858
ENSG00000155545	MIER3	MIER family member 3 [Source:HGNC Symbol;Acc:HGNC:26678]	5210	663	286	6.15	2.53	2.18122	1.12513	0	3.7e-29	yes	up	NP_001284527(mesoderm induction early response protein 3 isoform 1 [Homo sapiens])	GO:0005654(cellular_component:nucleoplasm); GO:0032991(cellular_component:macromolecular complex); GO:0000122(biological_process:negative regulation of transcription from RNA polymerase II promoter); GO:0005634(cellular_component:nucleus); GO:0003714(molecular_function:transcription corepressor activity); GO:0003677(molecular_function:DNA binding); GO:0016575(biological_process:histone deacetylat…				3JB8K(K:Transcription)	3JB8K(nucleic acid-templated transcription)	PF00249(Myb_DNA-binding:Myb-like DNA-binding domain); PF01448(ELM2:ELM2 domain); PF19426(MIER1_beta_C:Mesoderm induction early response protein 1 beta C-terminal)		166968
ENSG00000073605	GSDMB	gasdermin B [Source:HGNC Symbol;Acc:HGNC:23690]	1468	88.07	38	2.84	1.09	2.1807	1.12479	2.74e-05	0.000244	yes	up	NP_001159430.1(gasdermin-B isoform 3 [Homo sapiens])	GO:0005737(cellular_component:cytoplasm); GO:0019835(biological_process:cytolysis); GO:0070273(molecular_function:phosphatidylinositol-4-phosphate binding); GO:0016021(cellular_component:integral component of membrane); GO:0016020(cellular_component:membrane); GO:0070269(biological_process:pyroptosis); GO:0005546(molecular_function:phosphatidylinositol-4,5-bisphosphate binding); GO:0005575(cellul…	K22142	GSDMB		3JEC1(S:Function unknown)	3JEC1(Gasdermin B)	PF04598(Gasdermin:Gasdermin pore forming domain); PF17708(Gasdermin_C:Gasdermin PUB domain)		55876
ENSG00000254535	PABPC4L	poly(A) binding protein cytoplasmic 4 like [Source:HGNC Symbol;Acc:HGNC:31955]	4985	556	240	5.13	2.14	2.17979	1.12419	0	1.62e-24	yes	up	NP_001108206(polyadenylate-binding protein 4-like [Homo sapiens])	GO:0010494(cellular_component:cytoplasmic stress granule); GO:0005737(cellular_component:cytoplasm); GO:0008143(molecular_function:poly(A) binding); GO:0005829(cellular_component:cytosol); GO:1990904(cellular_component:ribonucleoprotein complex); GO:0008266(molecular_function:poly(U) RNA binding); GO:0003730(molecular_function:mRNA 3'-UTR binding); GO:0005634(cellular_component:nucleus); GO:00037…	K13126	PABPC	map03018(RNA degradation); map03015(mRNA surveillance pathway)	3JA28(A:RNA processing and modification)	3JA28(polyadenylate-binding protein 4-like)	PF00076(RRM_1:RNA recognition motif. (a.k.a. RRM, RBD, or RNP domain)); PF13893(RRM_5:RNA recognition motif. (a.k.a. RRM, RBD, or RNP domain)); PF16367(RRM_7:RNA recognition motif); PF11608(Limkain-b1:Limkain b1); PF16842(RRM_occluded:Occluded RNA-recognition motif); PF05172(Nup35_RRM:Nup53/35/40-type RNA recognition motif); PF14605(Nup35_RRM_2:Nup53/35/40-type RNA recognition motif); PF08777(RRM…		132430
ENSG00000123609	NMI	N-myc and STAT interactor [Source:HGNC Symbol;Acc:HGNC:7854]	1229	403	174	26.48	12.05	2.17925	1.12383	0	6.28e-18	yes	up	NP_004679(N-myc-interactor [Homo sapiens])	GO:0005737(cellular_component:cytoplasm); GO:0045355(biological_process:negative regulation of interferon-alpha biosynthetic process); GO:0045358(biological_process:negative regulation of interferon-beta biosynthetic process); GO:0005829(cellular_component:cytosol); GO:0003712(molecular_function:transcription cofactor activity); GO:0007259(biological_process:JAK-STAT cascade); GO:0005654(cellular…				3J8WT(S:Function unknown)	3J8WT(N-myc (And STAT) interactor)	PF07292(NID:Nmi/IFP 35 domain (NID)); PF07334(IFP_35_N:Interferon-induced 35 kDa protein (IFP 35) N-terminus)		9111
ENSG00000144061	NPHP1	nephrocystin 1 [Source:HGNC Symbol;Acc:HGNC:7905]	3756	88	38	4.57	1.65	2.17897	1.12365	2.8e-05	0.00025	yes	up	XP_006712615(nephrocystin-1 isoform X8 [Homo sapiens])	GO:0005923(cellular_component:bicellular tight junction); GO:0005856(cellular_component:cytoskeleton); GO:0007632(biological_process:visual behavior); GO:0005829(cellular_component:cytosol); GO:0007588(biological_process:excretion); GO:0030030(biological_process:cell projection organization); GO:1903348(biological_process:positive regulation of bicellular tight junction assembly); GO:0016020(cell…	K19657	NPHP1		3J7WH(T:Signal transduction mechanisms)	3J7WH(positive regulation of bicellular tight junction assembly)	PF00018(SH3_1:SH3 domain); PF07653(SH3_2:Variant SH3 domain); PF14604(SH3_9:Variant SH3 domain)		4867
ENSG00000169203	NPIPB12	nuclear pore complex interacting protein family member B12 [Source:HGNC Symbol;Acc:HGNC:37491]	1861	119.61	51.68	7.94	4.52	2.17769	1.1228	1.06e-06	1.07e-05	yes	up	NP_001342330(nuclear pore complex interacting protein family, member B12 [Homo sapiens])	GO:0005654(cellular_component:nucleoplasm); GO:0016021(cellular_component:integral component of membrane); GO:0016020(cellular_component:membrane)				3JPDT(S:Function unknown)	3JPDT(nuclear pore)	PF06409(NPIP:Nuclear pore complex interacting protein (NPIP))		440353
ENSG00000213186	TRIM59	tripartite motif containing 59 [Source:HGNC Symbol;Acc:HGNC:30834]	3824	99.27	42.9	1.12	0.46	2.17727	1.12252	8.77e-06	8.17e-05	yes	up	NP_775107(tripartite motif-containing protein 59 [Homo sapiens])	GO:0005783(cellular_component:endoplasmic reticulum); GO:0045087(biological_process:innate immune response); GO:0005789(cellular_component:endoplasmic reticulum membrane); GO:0046597(biological_process:negative regulation of viral entry into host cell); GO:0008270(molecular_function:zinc ion binding); GO:0043124(biological_process:negative regulation of I-kappaB kinase/NF-kappaB signaling); GO:00…	K12028	TRIM59		3J68H(O:Posttranslational modification, protein turnover, chaperones)	3J68H(negative regulation of viral entry into host cell)	PF00643(zf-B_box:B-box zinc finger); PF13445(zf-RING_UBOX:RING-type zinc-finger); PF13923(zf-C3HC4_2:Zinc finger, C3HC4 type (RING finger)); PF00097(zf-C3HC4:Zinc finger, C3HC4 type (RING finger)); PF13639(zf-RING_2:Ring finger domain); PF15227(zf-C3HC4_4:zinc finger of C3HC4-type, RING); PF13920(zf-C3HC4_3:Zinc finger, C3HC4 type (RING finger)); PF14634(zf-RING_5:zinc-RING finger domain); PF0456…		286827
ENSG00000238105	GOLGA2P5	GOLGA2 pseudogene 5 [Source:HGNC Symbol;Acc:HGNC:25315]	5266	617.67	266.99	9.92	4.15	2.17677	1.12219	0	4.33e-27	yes	up	BAD18490.1(unnamed protein product [Homo sapiens])	GO:0005801(cellular_component:cis-Golgi network); GO:0000137(cellular_component:Golgi cis cisterna); GO:0007030(biological_process:Golgi organization); GO:0032580(cellular_component:Golgi cisterna membrane); GO:0051225(biological_process:spindle assembly)				3JNQ9(S:Function unknown); 3J8AB(S:Function unknown)	3JNQ9(Putative golgin subfamily A member 2-like protein 5); 3J8AB(Golgin subfamily A member)
ENSG00000198000	NOL8	nucleolar protein 8 [Source:HGNC Symbol;Acc:HGNC:23387]	4075	1167	505	22.86	9.91	2.17436	1.12059	0	1.51e-50	yes	up	NP_060418(nucleolar protein 8 isoform a [Homo sapiens])	GO:0005730(cellular_component:nucleolus); GO:1990904(cellular_component:ribonucleoprotein complex); GO:0003723(molecular_function:RNA binding); GO:1902570(biological_process:protein localization to nucleolus); GO:0006364(biological_process:rRNA processing)	K14836	NOP8, NOL8, NOP132		3JEXE(A:RNA processing and modification)	3JEXE(protein localization to nucleolus)	PF00076(RRM_1:RNA recognition motif. (a.k.a. RRM, RBD, or RNP domain)); PF16367(RRM_7:RNA recognition motif)		55035
ENSG00000117226	GBP3	guanylate binding protein 3 [Source:HGNC Symbol;Acc:HGNC:4184]	3037	238	103	5	2.03	2.17416	1.12046	0	8.94e-11	yes	up	NP_001306109(guanylate-binding protein 3 isoform 3 [Homo sapiens])	GO:0005737(cellular_component:cytoplasm); GO:0051607(biological_process:defense response to virus); GO:0071356(biological_process:cellular response to tumor necrosis factor); GO:0031410(cellular_component:cytoplasmic vesicle); GO:0071347(biological_process:cellular response to interleukin-1); GO:0071346(biological_process:cellular response to interferon-gamma); GO:0003924(molecular_function:GTPas…	K20899	GBP1_3_4_7	map04621(NOD-like receptor signaling pathway)	3J29Q(S:Function unknown)	3J29Q(GTPase activity)	PF02263(GBP:Guanylate-binding protein, N-terminal domain); PF02841(GBP_C:Guanylate-binding protein, C-terminal domain)		2635
ENSG00000196199	MPHOSPH8	M-phase phosphoprotein 8 [Source:HGNC Symbol;Acc:HGNC:29810]	4239	743.99	322	13.63	5.02	2.17402	1.12036	0	1.96e-32	yes	up	NP_059990(M-phase phosphoprotein 8 [Homo sapiens])	GO:0005737(cellular_component:cytoplasm); GO:0005720(cellular_component:nuclear heterochromatin); GO:0035064(molecular_function:methylated histone binding); GO:0005730(cellular_component:nucleolus); GO:0005829(cellular_component:cytosol); GO:0005886(cellular_component:plasma membrane); GO:0005634(cellular_component:nucleus); GO:0000792(cellular_component:heterochromatin); GO:0045869(biological_pr…	K21871	MPHOSPH8, MPP8		3J9Q2(B:Chromatin structure and dynamics)	3J9Q2(regulation of DNA methylation)	PF12796(Ank_2:Ankyrin repeats (3 copies)); PF00385(Chromo:Chromo (CHRromatin Organisation MOdifier) domain); PF13857(Ank_5:Ankyrin repeats (many copies)); PF13637(Ank_4:Ankyrin repeats (many copies)); PF13606(Ank_3:Ankyrin repeat); PF00023(Ank:Ankyrin repeat)		54737
ENSG00000118482	PHF3	PHD finger protein 3 [Source:HGNC Symbol;Acc:HGNC:8921]	18797	2804.98	1214	17	7.19	2.17402	1.12036	0	#######	yes	up	NP_001357278(PHD finger protein 3 isoform 2 [Homo sapiens])	GO:0046872(molecular_function:metal ion binding); GO:0007275(biological_process:multicellular organism development); GO:0006351(biological_process:transcription, DNA-templated)				3JEGK(K:Transcription)	3JEGK(Domain in the central regions of transcription elongation factor S-II (and elsewhere))	PF07500(TFIIS_M:Transcription factor S-II (TFIIS), central domain); PF07744(SPOC:SPOC domain); PF00628(PHD:PHD-finger)		23469
ENSG00000089335	ZNF302	zinc finger protein 302 [Source:HGNC Symbol;Acc:HGNC:13848]	2635	514.53	223	11.01	4.77	2.17099	1.11835	0	1.51e-22	yes	up	NP_001276110(zinc finger protein 302 isoform a [Homo sapiens])	GO:0006355(biological_process:regulation of transcription, DNA-templated); GO:0003676(molecular_function:nucleic acid binding)	K09228	KRAB	map05168(Herpes simplex virus 1 infection)	3J4IB(K:Transcription)	3J4IB(nucleic acid-templated transcription)	PF01352(KRAB:KRAB box); PF00096(zf-C2H2:Zinc finger, C2H2 type); PF13465(zf-H2C2_2:Zinc-finger double domain); PF13894(zf-C2H2_4:C2H2-type zinc finger); PF13912(zf-C2H2_6:C2H2-type zinc finger); PF09723(Zn-ribbon_8:Zinc ribbon domain); PF12171(zf-C2H2_jaz:Zinc-finger double-stranded RNA-binding); PF01363(FYVE:FYVE zinc finger)		55900
ENSG00000196504	PRPF40A	pre-mRNA processing factor 40 homolog A [Source:HGNC Symbol;Acc:HGNC:16463]	8048	4684.94	2030.69	44.65	19.39	2.17076	1.1182	0	#######	yes	up	XP_011509749(pre-mRNA-processing factor 40 homolog A isoform X5 [Homo sapiens])	GO:0016607(cellular_component:nuclear speck); GO:0045292(biological_process:mRNA cis splicing, via spliceosome); GO:0005829(cellular_component:cytosol)	K12821	PRPF40, PRP40	map03040(Spliceosome)	3JA2E(A:RNA processing and modification)	3JA2E(proline-rich region binding)	PF01846(FF:FF domain); PF00397(WW:WW domain)		55660
ENSG00000245694	CRNDE	colorectal neoplasia differentially expressed [Source:HGNC Symbol;Acc:HGNC:37078]	6325	842	365	18.33	11.2	2.17056	1.11806	0	1.64e-36	yes	up	XP_021520673.1(colorectal neoplasia differentially expressed peptide [Aotus nancymaae])					3JP8F(S:Function unknown)	3JP8F()			643911
ENSG00000086300	SNX10	sorting nexin 10 [Source:HGNC Symbol;Acc:HGNC:14974]	2491	166	72	3.23	1.55	2.16934	1.11726	1.02e-08	1.2e-07	yes	up	NP_001305128(sorting nexin-10 isoform 1 [Homo sapiens])	GO:0005783(cellular_component:endoplasmic reticulum); GO:0061512(biological_process:protein localization to cilium); GO:0055074(biological_process:calcium ion homeostasis); GO:0044691(biological_process:tooth eruption); GO:0030282(biological_process:bone mineralization); GO:1990830(biological_process:cellular response to leukemia inhibitory factor); GO:0071539(biological_process:protein localizat…	K17924	SNX10_11		3J593(U:Intracellular trafficking, secretion, and vesicular transport)	3J593(tooth eruption)	PF00787(PX:PX domain)		29887
ENSG00000175105	ZNF654	zinc finger protein 654 [Source:HGNC Symbol;Acc:HGNC:25612]	6460	567	246	4.42	1.99	2.1687	1.11683	0	9.83e-25	yes	up	NP_001337065(zinc finger protein 654 isoform 3 [Homo sapiens])	GO:0005634(cellular_component:nucleus); GO:0046872(molecular_function:metal ion binding); GO:0000981(molecular_function:RNA polymerase II transcription factor activity, sequence-specific DNA binding); GO:0003677(molecular_function:DNA binding)				3J2U6(S:Function unknown)	3J2U6(nucleic acid-templated transcription)	PF00096(zf-C2H2:Zinc finger, C2H2 type); PF13894(zf-C2H2_4:C2H2-type zinc finger)		55279
ENSG00000163029	SMC6	structural maintenance of chromosomes 6 [Source:HGNC Symbol;Acc:HGNC:20466]	5240	1060	460	10.51	4.74	2.1682	1.1165	0	1.07e-45	yes	up	NP_001135758(structural maintenance of chromosomes protein 6 [Homo sapiens])	GO:0016607(cellular_component:nuclear speck); GO:0000722(biological_process:telomere maintenance via recombination); GO:0016605(cellular_component:PML body); GO:0031625(molecular_function:ubiquitin protein ligase binding); GO:0006281(biological_process:DNA repair); GO:0035861(cellular_component:site of double-strand break); GO:0000781(cellular_component:chromosome, telomeric region); GO:0090398(b…	K22804	SMC6		3JFUT(L:Replication, recombination and repair)	3JFUT(telomere maintenance via recombination)	PF13476(AAA_23:AAA domain); PF02463(SMC_N:RecF/RecN/SMC N terminal domain); PF13175(AAA_15:AAA ATPase domain)		79677
ENSG00000183814	LIN9	lin-9 DREAM MuvB core complex component [Source:HGNC Symbol;Acc:HGNC:30830]	3567	1253	544	21.49	8.98	2.16722	1.11585	0	7.34e-54	yes	up	XP_011542475(protein lin-9 homolog isoform X5 [Homo sapiens])	GO:0005654(cellular_component:nucleoplasm); GO:0006351(biological_process:transcription, DNA-templated); GO:0017053(cellular_component:transcriptional repressor complex)	K21773	LIN9	map04218(Cellular senescence)	3J6AG(B:Chromatin structure and dynamics); 3J6AG(D:Cell cycle control, cell division, chromosome partitioning); 3J6AG(T:Signal transduction mechanisms)	3J6AG(Lin-9 DREAM MuvB core complex component); 3J6AG(Lin-9 DREAM MuvB core complex component); 3J6AG(Lin-9 DREAM MuvB core complex component)	PF06584(DIRP:DIRP); PF19438(LIN9_C:LIN9 C-terminal)		286826
ENSG00000143353	LYPLAL1	lysophospholipase like 1 [Source:HGNC Symbol;Acc:HGNC:20440]	1857	131	57	5.88	1.58	2.16246	1.11267	3.96e-07	4.16e-06	yes	up	NP_001287700(lysophospholipase-like protein 1 isoform d [Homo sapiens])	GO:0005737(cellular_component:cytoplasm); GO:0005829(cellular_component:cytosol); GO:0052689(molecular_function:carboxylic ester hydrolase activity); GO:0002084(biological_process:protein depalmitoylation); GO:0004622(molecular_function:lysophospholipase activity); GO:0008474(molecular_function:palmitoyl-(protein) hydrolase activity)	K06999	K06999		3J8Z6(I:Lipid transport and metabolism)	3J8Z6(Lysophospholipase-like protein 1)	PF02230(Abhydrolase_2:Phospholipase/Carboxylesterase); PF12146(Hydrolase_4:Serine aminopeptidase, S33); PF01738(DLH:Dienelactone hydrolase family); PF07859(Abhydrolase_3:alpha/beta hydrolase fold); PF00756(Esterase:Putative esterase); PF12695(Abhydrolase_5:Alpha/beta hydrolase family); PF00326(Peptidase_S9:Prolyl oligopeptidase family); PF00561(Abhydrolase_1:alpha/beta hydrolase fold); PF03959(FS…		127018
ENSG00000148516	ZEB1	zinc finger E-box binding homeobox 1 [Source:HGNC Symbol;Acc:HGNC:11642]	5937	749	326	7.07	2.86	2.1618	1.11223	0	2.83e-32	yes	up	NP_001167565.1(zinc finger E-box-binding homeobox 1 isoform d [Homo sapiens])	GO:0019221(biological_process:cytokine-mediated signaling pathway); GO:0008285(biological_process:negative regulation of cell proliferation); GO:0048752(biological_process:semicircular canal morphogenesis); GO:0033081(biological_process:regulation of T cell differentiation in thymus); GO:0008270(molecular_function:zinc ion binding); GO:0070888(molecular_function:E-box binding); GO:0007417(biologi…	K09299	ZEB1	map05206(MicroRNAs in cancer); map05202(Transcriptional misregulation in cancer); map05215(Prostate cancer)	3J8B6(K:Transcription)	3J8B6(semicircular canal morphogenesis)	PF00096(zf-C2H2:Zinc finger, C2H2 type); PF05605(zf-Di19:Drought induced 19 protein (Di19), zinc-binding); PF13465(zf-H2C2_2:Zinc-finger double domain); PF13894(zf-C2H2_4:C2H2-type zinc finger); PF12874(zf-met:Zinc-finger of C2H2 type); PF12171(zf-C2H2_jaz:Zinc-finger double-stranded RNA-binding); PF00046(Homeodomain:Homeodomain)		6935
ENSG00000133641	C12orf29	chromosome 12 open reading frame 29 [Source:HGNC Symbol;Acc:HGNC:25322]	2829	769.58	335	19.98	9.33	2.16153	1.11205	0	3.91e-33	yes	up	NP_001009894(uncharacterized protein C12orf29 [Homo sapiens])	GO:0002244(biological_process:hematopoietic progenitor cell differentiation)				3J5JU(S:Function unknown)	3J5JU(protein C12orf29 homolog)	PF17720(DUF5565:Family of unknown function (DUF5565))		91298
ENSG00000137831	UACA	uveal autoantigen with coiled-coil domains and ankyrin repeats [Source:HGNC Symbol;Acc:HGNC:15947]	6904	891	388	6.86	3.43	2.16072	1.11151	0	3.03e-38	yes	up	NP_060473(uveal autoantigen with coiled-coil domains and ankyrin repeats isoform 1 [Homo sapiens])	GO:0005856(cellular_component:cytoskeleton); GO:0070062(cellular_component:extracellular exosome); GO:0005829(cellular_component:cytosol); GO:0097190(biological_process:apoptotic signaling pathway); GO:0005576(cellular_component:extracellular region); GO:1901222(biological_process:regulation of NIK/NF-kappaB signaling); GO:0005634(cellular_component:nucleus)				3J609(S:Function unknown)	3J609(uveal autoantigen with coiled-coil domains and ankyrin repeats)	PF12796(Ank_2:Ankyrin repeats (3 copies)); PF13857(Ank_5:Ankyrin repeats (many copies)); PF13637(Ank_4:Ankyrin repeats (many copies)); PF13606(Ank_3:Ankyrin repeat); PF00023(Ank:Ankyrin repeat); PF05557(MAD:Mitotic checkpoint protein); PF15619(Lebercilin:Ciliary protein causing Leber congenital amaurosis disease)		55075
ENSG00000142856	ITGB3BP	integrin subunit beta 3 binding protein [Source:HGNC Symbol;Acc:HGNC:6157]	1044	1098.01	478.75	66.57	29.02	2.15799	1.10969	0	7.38e-47	yes	up	NP_001193668(centromere protein R isoform 1 [Homo sapiens])	GO:0005737(cellular_component:cytoplasm); GO:0034080(biological_process:CENP-A containing nucleosome assembly); GO:0008022(molecular_function:protein C-terminus binding); GO:0016020(cellular_component:membrane); GO:0005829(cellular_component:cytosol); GO:0006915(biological_process:apoptotic process); GO:0043065(biological_process:positive regulation of apoptotic process); GO:0006355(biological_pr…	K11510	ITGB3BP, CENPR		3JGQG(K:Transcription)	3JGQG(CENP-A containing nucleosome assembly)	PF06729(CENP-R:Kinetochore component, CENP-R)		23421
ENSG00000149231	CCDC82	coiled-coil domain containing 82 [Source:HGNC Symbol;Acc:HGNC:26282]	2880	793.03	346	14.06	4.78	2.15658	1.10874	0	5.77e-34	yes	up	NP_001305665(coiled-coil domain-containing protein 82 isoform a [Homo sapiens])	GO:0005634(cellular_component:nucleus)				3J5PU(S:Function unknown)	3J5PU(Coiled-coil domain-containing protein 82)	PF13846(DUF4196:Domain of unknown function (DUF4196)); PF13926(DUF4211:Domain of unknown function (DUF4211))		79780
ENSG00000104497	SNX16	sorting nexin 16 [Source:HGNC Symbol;Acc:HGNC:14980]	3452	110	48	2.87	1.01	2.15627	1.10854	3.61e-06	3.5e-05	yes	up	NP_071416(sorting nexin-16 isoform a [Homo sapiens])	GO:0005737(cellular_component:cytoplasm); GO:0042391(biological_process:regulation of membrane potential); GO:0005770(cellular_component:late endosome); GO:0043231(cellular_component:intracellular membrane-bounded organelle); GO:0043271(biological_process:negative regulation of ion transport); GO:0035091(molecular_function:phosphatidylinositol binding); GO:0005829(cellular_component:cytosol); GO:…	K17928	SNX16		3JD6C(U:Intracellular trafficking, secretion, and vesicular transport)	3JD6C(Sorting nexin-16)	PF00787(PX:PX domain); PF04859(DUF641:Plant protein of unknown function (DUF641))		64089
ENSG00000121858	TNFSF10	TNF superfamily member 10 [Source:HGNC Symbol;Acc:HGNC:11925]	1876	401	175	14.53	7.59	2.15605	1.10839	0	1.84e-17	yes	up	NP_003801(tumor necrosis factor ligand superfamily member 10 isoform 1 [Homo sapiens])	GO:1902042(biological_process:negative regulation of extrinsic apoptotic signaling pathway via death domain receptors); GO:0005125(molecular_function:cytokine activity); GO:2001238(biological_process:positive regulation of extrinsic apoptotic signaling pathway); GO:0090200(biological_process:positive regulation of release of cytochrome c from mitochondria); GO:0005164(molecular_function:tumor nec…	K04721	TNFSF10, TRAIL, CD253	map05164(Influenza A); map04650(Natural killer cell mediated cytotoxicity); map04068(FoxO signaling pathway); map05130(Pathogenic Escherichia coli infection); map05132(Salmonella infection); map04060(Cytokine-cytokine receptor interaction); map04061(Viral protein interaction with cytokine and cytokine receptor); map04210(Apoptosis); map04217(Necroptosis)	3J78B(T:Signal transduction mechanisms)	3J78B(TRAIL binding)	PF00229(TNF:TNF(Tumour Necrosis Factor) family ); PF00229(TNF:TNF(Tumour Necrosis Factor) family)		8743
ENSG00000176208	ATAD5	ATPase family AAA domain containing 5 [Source:HGNC Symbol;Acc:HGNC:25752]	6873	979	428	6.84	2.83	2.15224	1.10584	0	1.27e-41	yes	up	NP_079133(ATPase family AAA domain-containing protein 5 [Homo sapiens])	GO:0061860(molecular_function:DNA clamp unloader activity); GO:0090618(biological_process:DNA clamp unloading); GO:0048304(biological_process:positive regulation of isotype switching to IgG isotypes); GO:0030890(biological_process:positive regulation of B cell proliferation); GO:1902166(biological_process:negative regulation of intrinsic apoptotic signaling pathway in response to DNA damage by p5…				3JCDV(L:Replication, recombination and repair)	3JCDV(negative regulation of intrinsic apoptotic signaling pathway in response to DNA damage by p53 class mediator)	PF00004(AAA:ATPase family associated with various cellular activities (AAA)); PF13401(AAA_22:AAA domain)		79915
ENSG00000123636	BAZ2B	bromodomain adjacent to zinc finger domain 2B [Source:HGNC Symbol;Acc:HGNC:963]	8145	714.02	312.18	14.37	5.08	2.15207	1.10573	0	1.66e-30	yes	up	NP_001316786(bromodomain adjacent to zinc finger domain protein 2B isoform c [Homo sapiens])	GO:0005634(cellular_component:nucleus); GO:0046872(molecular_function:metal ion binding); GO:0006357(biological_process:regulation of transcription from RNA polymerase II promoter); GO:0006338(biological_process:chromatin remodeling); GO:0003677(molecular_function:DNA binding)				3J7I1(B:Chromatin structure and dynamics)	3J7I1(Bromodomain adjacent to zinc finger domain)	PF15613(WSD:Williams-Beuren syndrome DDT (WSD), D-TOX E motif); PF00628(PHD:PHD-finger); PF02791(DDT:DDT domain); PF01429(MBD:Methyl-CpG binding domain); PF00439(Bromodomain:Bromodomain)		29994
ENSG00000189423	USP32P3	ubiquitin specific peptidase 32 pseudogene 3 [Source:HGNC Symbol;Acc:HGNC:43576]	6715	339.4	148.4	5.03	2.17	2.15194	1.10564	0	8.23e-15	yes	up	KMQ91611.1(i38588 reverse transcriptase-like protein [Lasius niger])	GO:0005737(cellular_component:cytoplasm); GO:0007569(biological_process:cell aging); GO:0030308(biological_process:negative regulation of cell growth); GO:0005730(cellular_component:nucleolus); GO:0097252(biological_process:oligodendrocyte apoptotic process); GO:0005634(cellular_component:nucleus); GO:0000733(biological_process:DNA strand renaturation); GO:0005739(cellular_component:mitochondrion…				3JJ16(S:Function unknown); 3JJ5B(S:Function unknown); 3JF0N(S:Function unknown); 3J2FV(O:Posttranslational modification, protein turnover, chaperones)	3JJ16(Endonuclease-reverse transcriptase); 3JJ5B(Reverse transcriptase (RNA-dependent DNA polymerase)); 3JF0N(); 3J2FV(ubiquitin carboxyl-terminal hydrolase)
ENSG00000282826	FRG1CP	FSHD region gene 1 family member C, pseudogene [Source:HGNC Symbol;Acc:HGNC:51762]	2344	425.08	186	14.11	6.77	2.15035	1.10457	0	2.24e-18	yes	up	BAB71366.1(unnamed protein product [Homo sapiens])	GO:0015030(cellular_component:Cajal body); GO:0007517(biological_process:muscle organ development); GO:0005730(cellular_component:nucleolus)				3J2VD(Z:Cytoskeleton)	3J2VD(actin filament binding)
ENSG00000244754	N4BP2L2	NEDD4 binding protein 2 like 2 [Source:HGNC Symbol;Acc:HGNC:26916]	2873	1484.92	650.02	27.09	11.24	2.14945	1.10397	0	1.18e-62	yes	up	NP_001307765.1(NEDD4-binding protein 2-like 2 isoform 4 [Homo sapiens])					3JE6W(L:Replication, recombination and repair); 3JPYT(L:Replication, recombination and repair)	3JE6W(blastocyst development); 3JPYT(AAA domain)	PF13671(AAA_33:AAA domain); PF06414(Zeta_toxin:Zeta toxin); PF13238(AAA_18:AAA domain)
ENSG00000175305	CCNE2	cyclin E2 [Source:HGNC Symbol;Acc:HGNC:1590]	2674	946.85	414.53	18.49	8.07	2.1492	1.1038	0	3.69e-40	yes	up	NP_477097(G1/S-specific cyclin-E2 [Homo sapiens])	GO:0000723(biological_process:telomere maintenance); GO:1903827(biological_process:regulation of cellular protein localization); GO:0006468(biological_process:protein phosphorylation); GO:0005829(cellular_component:cytosol); GO:0005813(cellular_component:centrosome); GO:0000079(biological_process:regulation of cyclin-dependent protein serine/threonine kinase activity); GO:0006270(biological_proce…	K06626	CCNE	map04110(Cell cycle); map05166(Human T-cell leukemia virus 1 infection); map05206(MicroRNAs in cancer); map05165(Human papillomavirus infection); map04114(Oocyte meiosis); map04115(p53 signaling pathway); map04391(Hippo signaling pathway - fly); map05161(Hepatitis B); map05169(Epstein-Barr virus infection); map05215(Prostate cancer); map04218(Cellular senescence); map05200(Pathways in cancer); ma…	3J7TU(D:Cell cycle control, cell division, chromosome partitioning)	3J7TU(cell cycle G1/S phase transition)	PF00134(Cyclin_N:Cyclin, N-terminal domain); PF02984(Cyclin_C:Cyclin, C-terminal domain)		9134
ENSG00000124813	RUNX2	RUNX family transcription factor 2 [Source:HGNC Symbol;Acc:HGNC:10472]	2256	121	53	1.11	0.48	2.14813	1.10308	1.3e-06	1.31e-05	yes	up	PNI77565.1(RUNX2 isoform 6 [Pan troglodytes])	GO:0048469(biological_process:cell maturation); GO:0030509(biological_process:BMP signaling pathway); GO:0001503(biological_process:ossification); GO:0043425(molecular_function:bHLH transcription factor binding); GO:0001649(biological_process:osteoblast differentiation); GO:0070491(molecular_function:repressing transcription factor binding); GO:0048863(biological_process:stem cell differentiation…	K09278	RUNX2, AML3	map04928(Parathyroid hormone synthesis, secretion and action); map05202(Transcriptional misregulation in cancer)	3J2DZ(K:Transcription)	3J2DZ(osteoblast fate commitment)	PF00853(Runt:Runt domain); PF10846(DUF2722:Protein of unknown function (DUF2722))		860
ENSG00000136051	WASHC4	WASH complex subunit 4 [Source:HGNC Symbol;Acc:HGNC:29174]	3623	2276	998	21.51	9.73	2.14582	1.10153	0	1.83e-95	yes	up	NP_001280569(WASH complex subunit 4 isoform 1 [Homo sapiens])	GO:0016197(biological_process:endosomal transport); GO:0007032(biological_process:endosome organization); GO:0005654(cellular_component:nucleoplasm); GO:0015031(biological_process:protein transport); GO:0071203(cellular_component:WASH complex); GO:0005768(cellular_component:endosome); GO:0005769(cellular_component:early endosome)	K18465	MRT43, SWIP	map04144(Endocytosis)	3J2T3(S:Function unknown)	3J2T3(WASH complex subunit)	PF14746(WASH-7_C:WASH complex subunit 7, C-terminal); PF14744(WASH-7_mid:WASH complex subunit 7); PF14745(WASH-7_N:WASH complex subunit 7, N-terminal)		23325
ENSG00000243244	STON1	stonin 1 [Source:HGNC Symbol;Acc:HGNC:17003]	5606	228	100	2.07	0.85	2.14529	1.10118	0	4.47e-10	yes	up	NP_006864.2(stonin-1 [Homo sapiens])	GO:0005737(cellular_component:cytoplasm); GO:0030100(biological_process:regulation of endocytosis); GO:0016020(cellular_component:membrane); GO:0006897(biological_process:endocytosis)	K20067	STON1_2		3J3M5(U:Intracellular trafficking, secretion, and vesicular transport)	3J3M5(regulation of endocytosis)	PF00928(Adap_comp_sub:Adaptor complexes medium subunit family)		11037
ENSG00000092108	SCFD1	sec1 family domain containing 1 [Source:HGNC Symbol;Acc:HGNC:20726]	2190	1466	644.01	35.95	14.95	2.14187	1.09887	0	2.1e-61	yes	up	XP_005267526(sec1 family domain-containing protein 1 isoform X1 [Homo sapiens])	GO:0048208(biological_process:COPII vesicle coating); GO:0006892(biological_process:post-Golgi vesicle-mediated transport); GO:0001666(biological_process:response to hypoxia); GO:0000902(biological_process:cell morphogenesis); GO:0047485(molecular_function:protein N-terminus binding); GO:0005801(cellular_component:cis-Golgi network); GO:0006904(biological_process:vesicle docking involved in exocy…	K19998	SCFD1, SLY1		3J648(U:Intracellular trafficking, secretion, and vesicular transport)	3J648(negative regulation of autophagosome assembly)	PF00995(Sec1:Sec1 family)		23256
ENSG00000104408	EIF3E	eukaryotic translation initiation factor 3 subunit E [Source:HGNC Symbol;Acc:HGNC:3277]	4044	14320	6293.89	502.48	205.85	2.14079	1.09814	0	0	yes	up	XP_003903117.1(eukaryotic translation initiation factor 3 subunit E isoform X1 [Papio anubis])	GO:0005737(cellular_component:cytoplasm); GO:0016605(cellular_component:PML body); GO:0005852(cellular_component:eukaryotic translation initiation factor 3 complex); GO:0016282(cellular_component:eukaryotic 43S preinitiation complex); GO:0005634(cellular_component:nucleus); GO:0071540(cellular_component:eukaryotic translation initiation factor 3 complex, eIF3e); GO:0032991(cellular_component:macr…				3J5SI(J:Translation, ribosomal structure and biogenesis)	3J5SI(positive regulation of mRNA binding)	PF09440(eIF3_N:eIF3 subunit 6 N terminal domain); PF01399(PCI:PCI domain)
ENSG00000173597	SULT1B1	sulfotransferase family 1B member 1 [Source:HGNC Symbol;Acc:HGNC:17845]	7018	187.5	82.41	1.27	0.53	2.14079	1.09814	1.9e-09	2.39e-08	yes	up	NP_055280(sulfotransferase family cytosolic 1B member 1 [Homo sapiens])	GO:0006576(biological_process:cellular biogenic amine metabolic process); GO:0051923(biological_process:sulfation); GO:0005829(cellular_component:cytosol); GO:0009812(biological_process:flavonoid metabolic process); GO:0008146(molecular_function:sulfotransferase activity); GO:0006805(biological_process:xenobiotic metabolic process); GO:0042403(biological_process:thyroid hormone metabolic process)…	K01025	SULT1		3J9FH(S:Function unknown)	3J9FH(aryl sulfotransferase activity)	PF00685(Sulfotransfer_1:Sulfotransferase domain); PF13469(Sulfotransfer_3:Sulfotransferase family)		27284
ENSG00000114120	SLC25A36	solute carrier family 25 member 36 [Source:HGNC Symbol;Acc:HGNC:25554]	5697	3524	1549	39.7	18.1	2.1406	1.09802	0	#######	yes	up	NP_001098117(solute carrier family 25 member 36 isoform a [Homo sapiens])	GO:0000002(biological_process:mitochondrial genome maintenance); GO:0015218(molecular_function:pyrimidine nucleotide transmembrane transporter activity); GO:0006864(biological_process:pyrimidine nucleotide transport); GO:0005739(cellular_component:mitochondrion); GO:0005743(cellular_component:mitochondrial inner membrane); GO:1990519(biological_process:mitochondrial pyrimidine nucleotide import);…	K15116	SLC25A33_36, RIM2		3JBDE(C:Energy production and conversion)	3JBDE(pyrimidine nucleotide transmembrane transporter activity)	PF00153(Mito_carr:Mitochondrial carrier protein)		55186
ENSG00000078018	MAP2	microtubule associated protein 2 [Source:HGNC Symbol;Acc:HGNC:6839]	10012	91	40	1.08	0.48	2.14059	1.09801	2.9e-05	0.000258	yes	up	XP_016859612.1()	GO:1901953(biological_process:positive regulation of anterograde dense core granule transport); GO:0031113(biological_process:regulation of microtubule polymerization); GO:1904527(biological_process:negative regulation of microtubule binding); GO:0031115(biological_process:negative regulation of microtubule polymerization); GO:0150001(cellular_component:primary dendrite); GO:0016358(biological_pr…	K10430	MAP2		3J20U(Z:Cytoskeleton)	3J20U(positive regulation of anterograde synaptic vesicle transport)	PF08377(MAP2_projctn:MAP2/Tau projection domain); PF00418(Tubulin-binding:Tau and MAP protein, tubulin-binding repeat)		4133
ENSG00000167635	ZNF146	zinc finger protein 146 [Source:HGNC Symbol;Acc:HGNC:12931]	3347	2525	1110	48.94	23.63	2.14038	1.09786	0	#######	yes	up	NP_009076(zinc finger protein OZF [Homo sapiens])	GO:0005730(cellular_component:nucleolus); GO:0005829(cellular_component:cytosol); GO:0006355(biological_process:regulation of transcription, DNA-templated); GO:0008270(molecular_function:zinc ion binding); GO:0003677(molecular_function:DNA binding); GO:0005634(cellular_component:nucleus); GO:0008201(molecular_function:heparin binding); GO:0000981(molecular_function:RNA polymerase II transcription…				3JEVP(K:Transcription)	3JEVP(DNA binding)	PF00096(zf-C2H2:Zinc finger, C2H2 type); PF13465(zf-H2C2_2:Zinc-finger double domain); PF13894(zf-C2H2_4:C2H2-type zinc finger); PF13912(zf-C2H2_6:C2H2-type zinc finger); PF12171(zf-C2H2_jaz:Zinc-finger double-stranded RNA-binding); PF09723(Zn-ribbon_8:Zinc ribbon domain); PF18439(zf_UBZ:Ubiquitin-Binding Zinc Finger); PF17032(zinc_ribbon_15:zinc-ribbon family); PF00412(LIM:LIM domain); PF01155(H…		7705
ENSG00000155868	MED7	mediator complex subunit 7 [Source:HGNC Symbol;Acc:HGNC:2378]	2071	232	102	5.81	2.79	2.14013	1.0977	0	3.41e-10	yes	up	NP_004261(mediator of RNA polymerase II transcription subunit 7 [Homo sapiens])	GO:0019827(biological_process:stem cell population maintenance); GO:0016604(cellular_component:nuclear body); GO:0005667(cellular_component:transcription factor complex); GO:0003713(molecular_function:transcription coactivator activity); GO:0000151(cellular_component:ubiquitin ligase complex); GO:0005654(cellular_component:nucleoplasm); GO:0006357(biological_process:regulation of transcription fr…	K15148	MED7		3J9MJ(K:Transcription)	3J9MJ(transcription coactivator activity)	PF05983(Med7:MED7 protein)		9443
ENSG00000122565	CBX3	chromobox 3 [Source:HGNC Symbol;Acc:HGNC:1553]	2061	5123.07	2254.02	137.34	59.51	2.13857	1.09665	0	#######	yes	up	XP_005249668(chromobox protein homolog 3 isoform X1 [Homo sapiens])	GO:1990226(molecular_function:histone methyltransferase binding); GO:0019899(molecular_function:enzyme binding); GO:0000785(cellular_component:chromatin); GO:0000784(cellular_component:nuclear chromosome, telomeric region); GO:0070317(biological_process:negative regulation of G0 to G1 transition); GO:0031618(cellular_component:nuclear pericentric heterochromatin); GO:0090734(cellular_component:si…	K11586	CBX3, HP1G	map05131(Shigellosis)	3JBWF(B:Chromatin structure and dynamics); 3JPTK(B:Chromatin structure and dynamics); 3J8NF(B:Chromatin structure and dynamics)	3JBWF(Chromo shadow domain); 3JPTK(histone methyltransferase binding); 3J8NF(Chromobox protein homolog)	PF01393(Chromo_shadow:Chromo shadow domain); PF00385(Chromo:Chromo (CHRromatin Organisation MOdifier) domain)		11335
ENSG00000168116	KIAA1586	KIAA1586 [Source:HGNC Symbol;Acc:HGNC:21360]	2789	543.14	239	10.7	5.24	2.13829	1.09645	0	4.86e-23	yes	up	NP_001273205(E3 SUMO-protein ligase KIAA1586 isoform c [Homo sapiens])	GO:0061665(molecular_function:SUMO ligase activity); GO:0016925(biological_process:protein sumoylation)				3JA1K(S:Function unknown)	3JA1K(deleted 1 base in 1 codon)			57691
ENSG00000254004	ZNF260	zinc finger protein 260 [Source:HGNC Symbol;Acc:HGNC:13499]	5285	490.85	216	4.47	1.88	2.13819	1.09639	0	7.12e-21	yes	up	NP_001159510(zinc finger protein 260 [Homo sapiens])	GO:0005829(cellular_component:cytosol); GO:0005654(cellular_component:nucleoplasm); GO:0003677(molecular_function:DNA binding); GO:0046872(molecular_function:metal ion binding); GO:0007275(biological_process:multicellular organism development); GO:0000981(molecular_function:RNA polymerase II transcription factor activity, sequence-specific DNA binding)				3JAKU(K:Transcription)	3JAKU(DNA-binding transcription factor activity)	PF13912(zf-C2H2_6:C2H2-type zinc finger); PF00096(zf-C2H2:Zinc finger, C2H2 type); PF13465(zf-H2C2_2:Zinc-finger double domain); PF13894(zf-C2H2_4:C2H2-type zinc finger); PF09723(Zn-ribbon_8:Zinc ribbon domain); PF17032(zinc_ribbon_15:zinc-ribbon family); PF18439(zf_UBZ:Ubiquitin-Binding Zinc Finger); PF00130(C1_1:Phorbol esters/diacylglycerol binding domain (C1 domain)); PF12171(zf-C2H2_jaz:Zinc…		339324
ENSG00000128609	NDUFA5	NADH:ubiquinone oxidoreductase subunit A5 [Source:HGNC Symbol;Acc:HGNC:7688]	5180	1317.79	580	41.18	14.71	2.13781	1.09614	0	5.03e-55	yes	up	XP_034820793.1(NADH dehydrogenase [ubiquinone] 1 alpha subcomplex subunit 5 isoform X1 [Pan paniscus])	GO:0005743(cellular_component:mitochondrial inner membrane); GO:0016020(cellular_component:membrane); GO:0005739(cellular_component:mitochondrion); GO:0022904(biological_process:respiratory electron transport chain)				3JH29(C:Energy production and conversion)	3JH29(mitochondrial respiratory chain complex I assembly)	PF04716(ETC_C1_NDUFA5:ETC complex I subunit conserved region)
ENSG00000180479	ZNF571	zinc finger protein 571 [Source:HGNC Symbol;Acc:HGNC:25000]	2904	90.39	39.79	2.89	0.88	2.13746	1.0959	3.17e-05	0.000282	yes	up	NP_001308201(zinc finger protein 571 [Homo sapiens])	GO:0006355(biological_process:regulation of transcription, DNA-templated); GO:0005634(cellular_component:nucleus); GO:0046872(molecular_function:metal ion binding); GO:0003677(molecular_function:DNA binding)	K09228	KRAB	map05168(Herpes simplex virus 1 infection)	3J6ME(S:Function unknown); 3J3K8(K:Transcription)	3J6ME(C2H2-type zinc finger); 3J3K8(nucleic acid-templated transcription)	PF00096(zf-C2H2:Zinc finger, C2H2 type); PF01352(KRAB:KRAB box); PF13465(zf-H2C2_2:Zinc-finger double domain); PF13894(zf-C2H2_4:C2H2-type zinc finger); PF13912(zf-C2H2_6:C2H2-type zinc finger); PF12171(zf-C2H2_jaz:Zinc-finger double-stranded RNA-binding); PF09723(Zn-ribbon_8:Zinc ribbon domain); PF18439(zf_UBZ:Ubiquitin-Binding Zinc Finger); PF13451(zf-trcl:Probable zinc-ribbon domain); PF07975(…		51276
ENSG00000164985	PSIP1	PC4 and SFRS1 interacting protein 1 [Source:HGNC Symbol;Acc:HGNC:9527]	3342	3671	1616	83	38.05	2.13744	1.09589	0	#######	yes	up	NP_150091(PC4 and SFRS1-interacting protein isoform 2 [Homo sapiens])	GO:0005720(cellular_component:nuclear heterochromatin); GO:0034399(cellular_component:nuclear periphery); GO:0051169(biological_process:nuclear transport); GO:0000395(biological_process:mRNA 5'-splice site recognition); GO:0033613(molecular_function:activating transcription factor binding); GO:0035327(cellular_component:transcriptionally active chromatin); GO:0075713(biological_process:establishm…	K25057	PSIP1, LEDGF		3J9NM(K:Transcription)	3J9NM(PC4 and SFRS1 interacting protein 1)	PF00855(PWWP:PWWP domain); PF11467(LEDGF:Lens epithelium-derived growth factor (LEDGF) ); PF11467(LEDGF:Lens epithelium-derived growth factor (LEDGF))		11168
ENSG00000125676	THOC2	THO complex 2 [Source:HGNC Symbol;Acc:HGNC:19073]	4930	4247.09	1870.06	67.37	27.93	2.13692	1.09553	0	#######	yes	up	XP_016885152(THO complex subunit 2 isoform X1 [Homo sapiens])	GO:0048666(biological_process:neuron development); GO:0016607(cellular_component:nuclear speck); GO:0048699(biological_process:generation of neurons); GO:0031124(biological_process:mRNA 3'-end processing); GO:0016973(biological_process:poly(A)+ mRNA export from nucleus); GO:0008380(biological_process:RNA splicing); GO:0005654(cellular_component:nucleoplasm); GO:0046784(biological_process:viral mR…	K12879	THOC2	map03013(RNA transport); map03040(Spliceosome)	3JFJW(K:Transcription)	3JFJW(regulation of mRNA export from nucleus)	PF11732(Thoc2:Transcription- and export-related complex subunit); PF11262(Tho2:Transcription factor/nuclear export subunit protein 2); PF16134(THOC2_N:THO complex subunit 2 N-terminus)		57187
ENSG00000225914	TSBP1-AS1	TSBP1 and BTNL2 antisense RNA 1 [Source:HGNC Symbol;Acc:HGNC:39756]	3458	116.6	51.39	1.73	0.74	2.13487	1.09415	2.37e-06	2.33e-05	yes	up	AAA88038.1(unknown protein, partial [Homo sapiens])	GO:0006310(biological_process:DNA recombination); GO:0032199(biological_process:reverse transcription involved in RNA-mediated transposition); GO:0032197(biological_process:transposition, RNA-mediated); GO:0009036(molecular_function:Type II site-specific deoxyribonuclease activity); GO:0090305(biological_process:nucleic acid phosphodiester bond hydrolysis); GO:0003964(molecular_function:RNA-direc…				3JQBZ(K:Transcription); 3JJ5B(S:Function unknown); 3JF0N(S:Function unknown)	3JQBZ(Reverse transcriptase (RNA-dependent DNA polymerase)); 3JJ5B(Reverse transcriptase (RNA-dependent DNA polymerase)); 3JF0N()
ENSG00000179583	CIITA	class II major histocompatibility complex transactivator [Source:HGNC Symbol;Acc:HGNC:7067]	4657	85.28	37.59	0.9	0.37	2.13465	1.094	5.45e-05	0.000472	yes	up	NP_001273331(MHC class II transactivator isoform 1 [Homo sapiens])	GO:0006355(biological_process:regulation of transcription, DNA-templated); GO:0005524(molecular_function:ATP binding)	K08060	CIITA	map05152(Tuberculosis); map05164(Influenza A); map04612(Antigen processing and presentation); map05145(Toxoplasmosis); map05340(Primary immunodeficiency)	3J97H(S:Function unknown)	3J97H(Class II)	PF13516(LRR_6:Leucine Rich repeat); PF17776(NLRC4_HD2:NLRC4 helical domain HD2); PF05729(NACHT:NACHT domain); PF12799(LRR_4:Leucine Rich repeats (2 copies)); PF13855(LRR_8:Leucine rich repeat)		4261
ENSG00000261652	C15orf65	chromosome 15 open reading frame 65 [Source:HGNC Symbol;Acc:HGNC:44654]	868	93	41	6.85	2.99	2.13428	1.09375	2.51e-05	0.000225	yes	up	NP_001185713(uncharacterized protein C15orf65 [Homo sapiens])	GO:0005515(molecular_function:protein binding)				3JH04(S:Function unknown)	3JH04(Domain of unknown function (DUF4490))	PF14892(DUF4490:Domain of unknown function (DUF4490))		145788
ENSG00000177200	CHD9	chromodomain helicase DNA binding protein 9 [Source:HGNC Symbol;Acc:HGNC:25701]	11337	1336	589	10.66	4.83	2.13424	1.09372	0	1.4e-55	yes	up	NP_001295248(chromodomain-helicase-DNA-binding protein 9 isoform 1 [Homo sapiens])	GO:0005737(cellular_component:cytoplasm); GO:0019216(biological_process:regulation of lipid metabolic process); GO:0006325(biological_process:chromatin organization); GO:0004386(molecular_function:helicase activity); GO:0005654(cellular_component:nucleoplasm); GO:0003677(molecular_function:DNA binding); GO:0005524(molecular_function:ATP binding)	K14438	CHD9		3J2A8(K:Transcription)	3J2A8(helicase activity)	PF00385(Chromo:Chromo (CHRromatin Organisation MOdifier) domain); PF00176(SNF2_N:SNF2 family N-terminal domain); PF07533(BRK:BRK domain); PF00271(Helicase_C:Helicase conserved C-terminal domain); PF00176(SNF2-rel_dom:SNF2-related domain); PF04851(ResIII:Type III restriction enzyme, res subunit); PF00270(DEAD:DEAD/DEAH box helicase)		80205
ENSG00000185127	C6orf120	chromosome 6 open reading frame 120 [Source:HGNC Symbol;Acc:HGNC:21247]	2667	524.35	231.26	9.92	4.21	2.1334	1.09316	0	3.7e-22	yes	up	NP_001025034(UPF0669 protein C6orf120 isoform 1 precursor [Homo sapiens])	GO:0035578(cellular_component:azurophil granule lumen); GO:0006915(biological_process:apoptotic process); GO:0043312(biological_process:neutrophil degranulation); GO:0005576(cellular_component:extracellular region)				3J5P0(S:Function unknown)	3J5P0(apoptotic process)	PF17065(UPF0669:Putative cytokine, C6ORF120)		387263
ENSG00000235043	TECRP1	trans-2,3-enoyl-CoA reductase pseudogene 1 [Source:HGNC Symbol;Acc:HGNC:44050]	445	95.66	42.2	20.67	9.9	2.1329	1.09281	1.95e-05	0.000176	yes	up	EAX05975.1(hCG16318, isoform CRA_a [Homo sapiens])	GO:0016021(cellular_component:integral component of membrane); GO:0102758(molecular_function:very-long-chain enoyl-CoA reductase activity); GO:0006629(biological_process:lipid metabolic process); GO:0005789(cellular_component:endoplasmic reticulum membrane)				3J9YD(I:Lipid transport and metabolism)	3J9YD(Very-long-chain enoyl-CoA reductase)
ENSG00000198919	DZIP3	DAZ interacting zinc finger protein 3 [Source:HGNC Symbol;Acc:HGNC:30938]	4246	247	109	2.45	1	2.13217	1.09232	0	9.8e-11	yes	up	XP_005247973.1(E3 ubiquitin-protein ligase DZIP3 isoform X1 [Homo sapiens])	GO:0005737(cellular_component:cytoplasm); GO:0061630(molecular_function:ubiquitin protein ligase activity); GO:0019902(molecular_function:phosphatase binding); GO:0003723(molecular_function:RNA binding); GO:0031593(molecular_function:polyubiquitin binding); GO:0046872(molecular_function:metal ion binding); GO:0004842(molecular_function:ubiquitin-protein transferase activity); GO:0000209(biologica…	K10642	DZIP3		3JF8F(O:Posttranslational modification, protein turnover, chaperones)	3JF8F(ubiquitin-specific protease binding)	PF18738(HEPN_DZIP3:DZIP3/ hRUL138-like HEPN); PF13639(zf-RING_2:Ring finger domain); PF19179(DUF5861:Domain of unknown function (DUF5861)); PF12678(zf-rbx1:RING-H2 zinc finger domain); PF13923(zf-C3HC4_2:Zinc finger, C3HC4 type (RING finger)); PF13920(zf-C3HC4_3:Zinc finger, C3HC4 type (RING finger)); PF00097(zf-C3HC4:Zinc finger, C3HC4 type (RING finger)); PF17123(zf-RING_11:RING-like zinc finge…		9666
ENSG00000115271	GCA	grancalcin [Source:HGNC Symbol;Acc:HGNC:15990]	3651	283	125	12.81	3.95	2.13024	1.09102	0	3.4e-12	yes	up	NP_036330(grancalcin isoform b [Homo sapiens])	GO:0005737(cellular_component:cytoplasm); GO:0070062(cellular_component:extracellular exosome); GO:0005829(cellular_component:cytosol); GO:0043312(biological_process:neutrophil degranulation); GO:0061025(biological_process:membrane fusion); GO:0035578(cellular_component:azurophil granule lumen); GO:0005576(cellular_component:extracellular region); GO:0005509(molecular_function:calcium ion binding…	K23923	GCA		3J5JF(T:Signal transduction mechanisms)	3J5JF(calcium-dependent cysteine-type endopeptidase activity)	PF13833(EF-hand_8:EF-hand domain pair); PF00036(EF-hand_1:EF hand); PF13405(EF-hand_6:EF-hand domain); PF13499(EF-hand_7:EF-hand domain pair); PF13202(EF-hand_5:EF hand)		25801
ENSG00000186132	C2orf76	chromosome 2 open reading frame 76 [Source:HGNC Symbol;Acc:HGNC:27017]	1150	86	38	8.9	4.11	2.12945	1.09048	5.3e-05	0.00046	yes	up	NP_001309258(UPF0538 protein C2orf76 isoform 1 [Homo sapiens])	GO:0005515(molecular_function:protein binding)				3JGRK(S:Function unknown)	3JGRK(Uncharacterized conserved protein (DUF2340))	PF10209(DUF2340:Uncharacterized conserved protein (DUF2340))		130355
ENSG00000165209	STRBP	spermatid perinuclear RNA binding protein [Source:HGNC Symbol;Acc:HGNC:16462]	6161	742	328	10.14	4.46	2.12854	1.08986	0	5.83e-31	yes	up	NP_060857.2(spermatid perinuclear RNA-binding protein isoform 1 [Homo sapiens])	GO:0005737(cellular_component:cytoplasm); GO:0007638(biological_process:mechanosensory behavior); GO:0008017(molecular_function:microtubule binding); GO:0007286(biological_process:spermatid development); GO:0003727(molecular_function:single-stranded RNA binding); GO:0003725(molecular_function:double-stranded RNA binding); GO:0003723(molecular_function:RNA binding); GO:0003677(molecular_function:D…	K13200	STRBP		3JA91(A:RNA processing and modification)	3JA91(mechanosensory behavior)	PF07528(DZF:DZF domain); PF00035(dsrm:Double-stranded RNA binding motif)		55342
ENSG00000122970	IFT81	intraflagellar transport 81 [Source:HGNC Symbol;Acc:HGNC:14313]	2710	588	260	11.23	4.27	2.12792	1.08944	0	1.21e-24	yes	up	NP_001334876(intraflagellar transport protein 81 homolog isoform 3 [Homo sapiens])	GO:0036064(cellular_component:ciliary basal body); GO:0008589(biological_process:regulation of smoothened signaling pathway); GO:0097228(cellular_component:sperm principal piece); GO:0060271(biological_process:cilium assembly); GO:0030992(cellular_component:intraciliary transport particle B); GO:0031514(cellular_component:motile cilium); GO:0005813(cellular_component:centrosome); GO:0097225(cellu…	K19677	IFT81		3JDBT(S:Function unknown)	3JDBT(intraciliary transport involved in cilium assembly)	PF18383(IFT81_CH:Intraflagellar transport 81 calponin homology domain)		28981
ENSG00000132485	ZRANB2	zinc finger RANBP2-type containing 2 [Source:HGNC Symbol;Acc:HGNC:13058]	2816	4628.94	2047	87.36	36.55	2.12772	1.08931	0	#######	yes	up	NP_976225(zinc finger Ran-binding domain-containing protein 2 isoform 1 [Homo sapiens])	GO:0003700(molecular_function:transcription factor activity, sequence-specific DNA binding); GO:0005634(cellular_component:nucleus); GO:0001530(molecular_function:lipopolysaccharide binding); GO:0005654(cellular_component:nucleoplasm); GO:0003723(molecular_function:RNA binding); GO:0046872(molecular_function:metal ion binding); GO:0008380(biological_process:RNA splicing); GO:0006397(biological_pr…				3JAY8(S:Function unknown)	3JAY8(RNA splicing)	PF00641(zf-RanBP:Zn-finger in Ran binding protein and others)		9406
ENSG00000104412	EMC2	ER membrane protein complex subunit 2 [Source:HGNC Symbol;Acc:HGNC:28963]	3527	906.65	401	54.93	23.9	2.12739	1.08908	0	1.16e-37	yes	up	NP_001316422(ER membrane protein complex subunit 2 isoform 1 [Homo sapiens])	GO:0005737(cellular_component:cytoplasm); GO:0072546(cellular_component:ER membrane protein complex); GO:0005634(cellular_component:nucleus); GO:0034975(biological_process:protein folding in endoplasmic reticulum); GO:0005783(cellular_component:endoplasmic reticulum)	K23563	EMC2, TTC35		3JBN3(S:Function unknown)	3JBN3(ER membrane protein complex subunit 2)	PF14559(TPR_19:Tetratricopeptide repeat); PF13428(TPR_14:Tetratricopeptide repeat); PF07719(TPR_2:Tetratricopeptide repeat); PF13432(TPR_16:Tetratricopeptide repeat); PF13181(TPR_8:Tetratricopeptide repeat); PF00515(TPR_1:Tetratricopeptide repeat); PF11846(Wzy_C_2:Virulence factor membrane-bound polymerase, C-terminal); PF13174(TPR_6:Tetratricopeptide repeat); PF12569(NARP1:NMDA receptor-regulate…		9694
ENSG00000251141	MRPS30-DT	MRPS30 divergent transcript [Source:HGNC Symbol;Acc:HGNC:53420]	3144	104	46	12.27	16.95	2.12729	1.08902	8.99e-06	8.36e-05	yes	up
ENSG00000116678	LEPR	leptin receptor [Source:HGNC Symbol;Acc:HGNC:6554]	8211	255.55	113.07	2.61	1.1	2.12657	1.08853	0	4.99e-11	yes	up	NP_002294(leptin receptor isoform 1 precursor [Homo sapiens])	GO:0017046(molecular_function:peptide hormone binding); GO:0009897(cellular_component:external side of plasma membrane); GO:0006909(biological_process:phagocytosis); GO:0038021(molecular_function:leptin receptor activity); GO:0019955(molecular_function:cytokine binding); GO:0019953(biological_process:sexual reproduction); GO:0042593(biological_process:glucose homeostasis); GO:0007166(biological_p…	K05062	LEPR, CD295	map04920(Adipocytokine signaling pathway); map04080(Neuroactive ligand-receptor interaction); map04630(Jak-STAT signaling pathway); map04060(Cytokine-cytokine receptor interaction); map04932(Non-alcoholic fatty liver disease (NAFLD)); map04152(AMPK signaling pathway)	3JE9X(T:Signal transduction mechanisms)	3JE9X(leptin receptor activity)	PF18589(ObR_Ig:Obesity receptor immunoglobulin like domain); PF06328(Lep_receptor_Ig:Ig-like C2-type domain); PF00041(fn3:Fibronectin type III domain)		3953
ENSG00000113240	CLK4	CDC like kinase 4 [Source:HGNC Symbol;Acc:HGNC:13659]	2504	555.86	246	12.62	6.62	2.12609	1.0882	0	2.76e-23	yes	up	NP_065717(dual specificity protein kinase CLK4 [Homo sapiens])	GO:0005634(cellular_component:nucleus); GO:0043484(biological_process:regulation of RNA splicing); GO:0004674(molecular_function:protein serine/threonine kinase activity); GO:0004712(molecular_function:protein serine/threonine/tyrosine kinase activity); GO:0004713(molecular_function:protein tyrosine kinase activity); GO:0046777(biological_process:protein autophosphorylation); GO:0005524(molecular…	K23561	CLK1_4	map05134(Legionellosis)	3J98V(T:Signal transduction mechanisms)	3J98V(protein serine/threonine/tyrosine kinase activity)	PF00069(Pkinase:Protein kinase domain); PF07714(PK_Tyr_Ser-Thr:Protein tyrosine and serine/threonine kinase)		57396
ENSG00000112739	PRPF4B	pre-mRNA processing factor 4B [Source:HGNC Symbol;Acc:HGNC:17346]	6775	3929	1739	39.45	16.46	2.12586	1.08804	0	#######	yes	up	XP_016866908.1()	GO:0016607(cellular_component:nuclear speck); GO:0006468(biological_process:protein phosphorylation); GO:0071013(cellular_component:catalytic step 2 spliceosome); GO:0000398(biological_process:mRNA splicing, via spliceosome); GO:0004674(molecular_function:protein serine/threonine kinase activity); GO:0003723(molecular_function:RNA binding); GO:0004672(molecular_function:protein kinase activity); …	K08827	PRPF4B		3JDRV(T:Signal transduction mechanisms)	3JDRV(RNA splicing)	PF00069(Pkinase:Protein kinase domain); PF07714(PK_Tyr_Ser-Thr:Protein tyrosine and serine/threonine kinase)		8899
ENSG00000241058	NSUN6	NOP2/Sun RNA methyltransferase 6 [Source:HGNC Symbol;Acc:HGNC:23529]	2166	192	85	4.81	2.05	2.12537	1.08771	1.7e-09	2.06e-08	yes	up	XP_011517685(tRNA (cytosine(72)-C(5))-methyltransferase NSUN6 isoform X1 [Homo sapiens])	GO:0006400(biological_process:tRNA modification); GO:0005737(cellular_component:cytoplasm); GO:0005829(cellular_component:cytosol); GO:0000049(molecular_function:tRNA binding); GO:0016428(molecular_function:tRNA (cytosine-5-)-methyltransferase activity)	K21971	NSUN6		3J35I(A:RNA processing and modification)	3J35I(Belongs to the class I-like SAM-binding methyltransferase superfamily. RsmB NOP family)	PF01189(Methyltr_RsmB-F:16S rRNA methyltransferase RsmB/F); PF13847(Methyltransf_31:Methyltransferase domain); PF01728(FtsJ:FtsJ-like methyltransferase); PF01472(PUA:PUA domain)		221078
ENSG00000137776	SLTM	SAFB like transcription modulator [Source:HGNC Symbol;Acc:HGNC:20709]	4168	2087	924	49.7	20.3	2.12521	1.08761	0	8.46e-86	yes	up	NP_001013865(SAFB-like transcription modulator isoform b [Homo sapiens])	GO:0043565(molecular_function:sequence-specific DNA binding); GO:0016604(cellular_component:nuclear body); GO:0050684(biological_process:regulation of mRNA processing); GO:0005634(cellular_component:nucleus); GO:0006915(biological_process:apoptotic process); GO:0005654(cellular_component:nucleoplasm); GO:0006357(biological_process:regulation of transcription from RNA polymerase II promoter); GO:0…	K25093	SLTM		3J45A(A:RNA processing and modification)	3J45A(regulation of mRNA processing)	PF00076(RRM_1:RNA recognition motif. (a.k.a. RRM, RBD, or RNP domain)); PF02037(SAP:SAP domain); PF13893(RRM_5:RNA recognition motif. (a.k.a. RRM, RBD, or RNP domain))		79811
ENSG00000101972	STAG2	stromal antigen 2 [Source:HGNC Symbol;Acc:HGNC:11355]	6179	9357	4143	90.9	38.57	2.12507	1.08751	0	0	yes	up	NP_001036215(cohesin subunit SA-2 isoform a [Homo sapiens])	GO:0016020(cellular_component:membrane); GO:0051321(biological_process:meiotic cell cycle); GO:0016363(cellular_component:nuclear matrix); GO:0005829(cellular_component:cytosol); GO:1901673(biological_process:regulation of mitotic spindle assembly); GO:0005634(cellular_component:nucleus); GO:0097431(cellular_component:mitotic spindle pole); GO:0008278(cellular_component:cohesin complex); GO:00056…	K06671	STAG1_2, SCC3, IRR1	map04110(Cell cycle)	3J4XA(D:Cell cycle control, cell division, chromosome partitioning)	3J4XA(negative regulation of DNA endoreduplication)	PF08514(STAG:STAG domain ); PF08514(STAG:STAG domain)		10735
ENSG00000075292	ZNF638	zinc finger protein 638 [Source:HGNC Symbol;Acc:HGNC:17894]	6487	2936	1300	53.16	22.99	2.12503	1.08748	0	#######	yes	up	NP_001239542(zinc finger protein 638 isoform 2 [Homo sapiens])	GO:0005737(cellular_component:cytoplasm); GO:0016607(cellular_component:nuclear speck); GO:0043231(cellular_component:intracellular membrane-bounded organelle); GO:0005654(cellular_component:nucleoplasm); GO:0003723(molecular_function:RNA binding); GO:0003690(molecular_function:double-stranded DNA binding); GO:0008380(biological_process:RNA splicing); GO:0008270(molecular_function:zinc ion bindin…	K24692	ZNF638		3JC9U(A:RNA processing and modification)	3JC9U(RNA splicing)	PF12171(zf-C2H2_jaz:Zinc-finger double-stranded RNA-binding); PF00076(RRM_1:RNA recognition motif. (a.k.a. RRM, RBD, or RNP domain)); PF13893(RRM_5:RNA recognition motif. (a.k.a. RRM, RBD, or RNP domain))		27332
ENSG00000249709	ZNF564	zinc finger protein 564 [Source:HGNC Symbol;Acc:HGNC:31106]	2885	116.12	51.43	2.43	0.86	2.12443	1.08708	2.8e-06	2.74e-05	yes	up	NP_659413(zinc finger protein 564 [Homo sapiens])	GO:0044212(molecular_function:transcription regulatory region DNA binding); GO:0000122(biological_process:negative regulation of transcription from RNA polymerase II promoter); GO:0003700(molecular_function:transcription factor activity, sequence-specific DNA binding); GO:0005654(cellular_component:nucleoplasm); GO:0045944(biological_process:positive regulation of transcription from RNA polymeras…	K09228	KRAB	map05168(Herpes simplex virus 1 infection)	3JG03(K:Transcription)	3JG03(C2H2-type zinc finger)	PF13912(zf-C2H2_6:C2H2-type zinc finger); PF00096(zf-C2H2:Zinc finger, C2H2 type); PF01352(KRAB:KRAB box); PF13894(zf-C2H2_4:C2H2-type zinc finger); PF13465(zf-H2C2_2:Zinc-finger double domain); PF12171(zf-C2H2_jaz:Zinc-finger double-stranded RNA-binding); PF17283(Zn_ribbon_SprT:SprT-like zinc ribbon domain); PF09723(Zn-ribbon_8:Zinc ribbon domain); PF12874(zf-met:Zinc-finger of C2H2 type); PF134…		163050
ENSG00000078399	HOXA9	homeobox A9 [Source:HGNC Symbol;Acc:HGNC:5109]	2064	171.93	76.19	2.14	1.44	2.12327	1.08629	1.22e-08	1.42e-07	yes	up	NP_689952(homeobox protein Hox-A9 [Homo sapiens])	GO:0048706(biological_process:embryonic skeletal system development); GO:0009952(biological_process:anterior/posterior pattern specification); GO:0042118(biological_process:endothelial cell activation); GO:0005634(cellular_component:nucleus); GO:0060065(biological_process:uterus development); GO:0007283(biological_process:spermatogenesis); GO:0019899(molecular_function:enzyme binding); GO:0008584…	K21950	HOXA9	map05202(Transcriptional misregulation in cancer)	3J5RY(K:Transcription)	3J5RY(endothelial cell activation)	PF00046(Homeodomain:Homeodomain); PF04617(Hox9_act:Hox9 activation region ); PF04617(Hox9_act:Hox9 activation region)		3205
ENSG00000165244	ZNF367	zinc finger protein 367 [Source:HGNC Symbol;Acc:HGNC:18320]	3687	1058	469	14.1	5.98	2.12258	1.08582	0	1.23e-43	yes	up	NP_710162(zinc finger protein 367 [Homo sapiens])	GO:0003700(molecular_function:transcription factor activity, sequence-specific DNA binding); GO:0005634(cellular_component:nucleus); GO:0005654(cellular_component:nucleoplasm); GO:0006357(biological_process:regulation of transcription from RNA polymerase II promoter); GO:0003677(molecular_function:DNA binding); GO:0046872(molecular_function:metal ion binding); GO:0000981(molecular_function:RNA po…				3JFPX(K:Transcription)	3JFPX(DNA-binding transcription factor activity)	PF00096(zf-C2H2:Zinc finger, C2H2 type); PF13912(zf-C2H2_6:C2H2-type zinc finger); PF13465(zf-H2C2_2:Zinc-finger double domain); PF13894(zf-C2H2_4:C2H2-type zinc finger); PF12874(zf-met:Zinc-finger of C2H2 type)		195828
ENSG00000182923	CEP63	centrosomal protein 63 [Source:HGNC Symbol;Acc:HGNC:25815]	5779	573.69	254.35	11.05	4.77	2.12225	1.0856	0	6.39e-24	yes	up	XP_032000116.1(centrosomal protein of 63 kDa isoform X1 [Hylobates moloch])	GO:0005737(cellular_component:cytoplasm); GO:0005856(cellular_component:cytoskeleton); GO:0000077(biological_process:DNA damage checkpoint); GO:0098535(biological_process:de novo centriole assembly involved in multi-ciliated epithelial cell differentiation); GO:0051301(biological_process:cell division); GO:0042770(biological_process:signal transduction in response to DNA damage); GO:0005813(cellu…				3JB91(S:Function unknown)	3JB91(Centrosomal protein)	PF17045(CEP63:Centrosomal protein of 63 kDa)
ENSG00000197841	ZNF181	zinc finger protein 181 [Source:HGNC Symbol;Acc:HGNC:12971]	2791	191.47	85	4.43	1.59	2.1195	1.08372	2e-09	2.41e-08	yes	up	XP_016882229(zinc finger protein 181 isoform X5 [Homo sapiens])	GO:0005634(cellular_component:nucleus); GO:0046872(molecular_function:metal ion binding); GO:0000981(molecular_function:RNA polymerase II transcription factor activity, sequence-specific DNA binding); GO:0003677(molecular_function:DNA binding)	K09228	KRAB	map05168(Herpes simplex virus 1 infection)	3J4IB(K:Transcription)	3J4IB(nucleic acid-templated transcription)	PF13912(zf-C2H2_6:C2H2-type zinc finger); PF00096(zf-C2H2:Zinc finger, C2H2 type); PF01352(KRAB:KRAB box); PF13465(zf-H2C2_2:Zinc-finger double domain); PF13894(zf-C2H2_4:C2H2-type zinc finger); PF09723(Zn-ribbon_8:Zinc ribbon domain); PF12171(zf-C2H2_jaz:Zinc-finger double-stranded RNA-binding)		339318
ENSG00000137965	IFI44	interferon induced protein 44 [Source:HGNC Symbol;Acc:HGNC:16938]	1682	3154	1401	108.95	46.72	2.11824	1.08287	0	#######	yes	up	NP_006408(interferon-induced protein 44 [Homo sapiens])	GO:0005737(cellular_component:cytoplasm); GO:0009615(biological_process:response to virus); GO:0009617(biological_process:response to bacterium); GO:0006955(biological_process:immune response)				3JD7G(S:Function unknown)	3JD7G(response to bacterium)	PF07534(TLD:TLD)		10561
ENSG00000188994	ZNF292	zinc finger protein 292 [Source:HGNC Symbol;Acc:HGNC:18410]	12341	1175	522	6.22	2.54	2.11797	1.08268	0	3.65e-48	yes	up	NP_001338373(zinc finger protein 292 isoform 2 [Homo sapiens])	GO:0005634(cellular_component:nucleus); GO:0046872(molecular_function:metal ion binding); GO:0001228(molecular_function:transcriptional activator activity, RNA polymerase II transcription regulatory region sequence-specific binding); GO:0000981(molecular_function:RNA polymerase II transcription factor activity, sequence-specific DNA binding); GO:0003677(molecular_function:DNA binding)				3JCCS(K:Transcription)	3JCCS(proximal promoter DNA-binding transcription activator activity, RNA polymerase II-specific)	PF00096(zf-C2H2:Zinc finger, C2H2 type); PF13894(zf-C2H2_4:C2H2-type zinc finger); PF16159(FOXP-CC:FOXP coiled-coil domain)		23036
ENSG00000067334	DNTTIP2	deoxynucleotidyltransferase terminal interacting protein 2 [Source:HGNC Symbol;Acc:HGNC:24013]	5896	1494.56	664.03	26.77	10.31	2.11776	1.08254	0	4.23e-61	yes	up	NP_055412(deoxynucleotidyltransferase terminal-interacting protein 2 [Homo sapiens])	GO:0005634(cellular_component:nucleus); GO:0003723(molecular_function:RNA binding); GO:0005730(cellular_component:nucleolus)				3J5N3(S:Function unknown)	3J5N3(nucleic acid-templated transcription)	PF08698(Fcf2:Fcf2 pre-rRNA processing)		30836
ENSG00000248508	SRP14-DT	SRP14 divergent transcript [Source:HGNC Symbol;Acc:HGNC:48619]	2560	81	36	3.95	1.78	2.11707	1.08207	9.69e-05	0.000819	yes	up	BAC86879.1(unnamed protein product [Homo sapiens])	GO:0016021(cellular_component:integral component of membrane)				3JMY7(S:Function unknown)	3JMY7()
ENSG00000011405	PIK3C2A	phosphatidylinositol-4-phosphate 3-kinase catalytic subunit type 2 alpha [Source:HGNC Symbol;Acc:HGNC:8971]	8227	2070	920	11.93	5.13	2.11707	1.08207	0	2.1e-84	yes	up	XP_011518488(phosphatidylinositol 4-phosphate 3-kinase C2 domain-containing subunit alpha isoform X2 [Homo sapiens])	GO:0016020(cellular_component:membrane); GO:0061024(biological_process:membrane organization); GO:0048008(biological_process:platelet-derived growth factor receptor signaling pathway); GO:0035004(molecular_function:phosphatidylinositol 3-kinase activity); GO:0035005(molecular_function:1-phosphatidylinositol-4-phosphate 3-kinase activity); GO:0030136(cellular_component:clathrin-coated vesicle); GO…	K00923	PIK3C2	map04070(Phosphatidylinositol signaling system); map05132(Salmonella infection); map00562(Inositol phosphate metabolism)	3JF6Y(T:Signal transduction mechanisms)	3JF6Y(Phosphatidylinositol 4-phosphate 3-kinase C2 domain-containing subunit alpha)	PF00792(PI3K_C2:Phosphoinositide 3-kinase C2); PF00794(PI3K_rbd:PI3-kinase family, ras-binding domain); PF00168(C2:C2 domain); PF00787(PX:PX domain); PF00613(PI3Ka:Phosphoinositide 3-kinase family, accessory domain (PIK domain)); PF00454(PI3_PI4_kinase:Phosphatidylinositol 3- and 4-kinase)		5286
ENSG00000136122	BORA	BORA aurora kinase A activator [Source:HGNC Symbol;Acc:HGNC:24724]	3034	496.6	220.8	9.84	4.24	2.11621	1.08149	0	1.16e-20	yes	up	NP_001273675.1()	GO:0000086(biological_process:G2/M transition of mitotic cell cycle); GO:0005829(cellular_component:cytosol); GO:0060236(biological_process:regulation of mitotic spindle organization); GO:0019901(molecular_function:protein kinase binding); GO:0007088(biological_process:regulation of mitotic nuclear division); GO:0051301(biological_process:cell division); GO:0032880(biological_process:regulation o…	K16831	BORA		3J1WN(S:Function unknown)	3J1WN(Bora, aurora kinase A activator)	PF15280(BORA_N:Protein aurora borealis N-terminus)		79866
ENSG00000114209	PDCD10	programmed cell death 10 [Source:HGNC Symbol;Acc:HGNC:8761]	1360	1583	704	79.57	32.77	2.11573	1.08116	0	1.5e-64	yes	up	NP_665858(programmed cell death protein 10 [Homo sapiens])	GO:0033138(biological_process:positive regulation of peptidyl-serine phosphorylation); GO:0050821(biological_process:protein stabilization); GO:0043406(biological_process:positive regulation of MAP kinase activity); GO:0010629(biological_process:negative regulation of gene expression); GO:0010628(biological_process:positive regulation of gene expression); GO:0071902(biological_process:positive re…	K18269	PDCD10		3JEXX(S:Function unknown)	3JEXX(hydrogen peroxide-mediated programmed cell death)	PF06840(DUF1241:Protein of unknown function (DUF1241))		11235
ENSG00000115267	IFIH1	interferon induced with helicase C domain 1 [Source:HGNC Symbol;Acc:HGNC:18873]	3581	2453	1091	38.7	17.94	2.11556	1.08104	0	#######	yes	up	NP_071451(interferon-induced helicase C domain-containing protein 1 [Homo sapiens])	GO:0009597(biological_process:detection of virus); GO:0008270(molecular_function:zinc ion binding); GO:0003677(molecular_function:DNA binding); GO:0039528(biological_process:cytoplasmic pattern recognition receptor signaling pathway in response to virus); GO:0005634(cellular_component:nucleus); GO:0032728(biological_process:positive regulation of interferon-beta production); GO:0043021(molecular_…	K12647	IFIH1, MDA5	map05164(Influenza A); map05162(Measles); map05161(Hepatitis B); map05168(Herpes simplex virus 1 infection); map04622(RIG-I-like receptor signaling pathway)	3JBWA(A:RNA processing and modification)	3JBWA(Interferon induced with helicase C domain 1)	PF00271(Helicase_C:Helicase conserved C-terminal domain); PF16739(CARD_2:Caspase recruitment domain); PF18119(RIG-I_C:RIG-I receptor C-terminal domain); PF11648(RIG-I_C-RD:C-terminal domain of RIG-I); PF04851(ResIII:Type III restriction enzyme, res subunit); PF00270(DEAD:DEAD/DEAH box helicase); PF00619(CARD:Caspase recruitment domain); PF18766(SWI2_SNF2:SWI2/SNF2 ATPase)		64135
ENSG00000135046	ANXA1	annexin A1 [Source:HGNC Symbol;Acc:HGNC:533]	2209	7208	3206	286.18	124.32	2.11545	1.08096	0	#######	yes	up	NP_000691.1(annexin A1 [Homo sapiens])	GO:0048306(molecular_function:calcium-dependent protein binding); GO:0031532(biological_process:actin cytoskeleton reorganization); GO:0009986(cellular_component:cell surface); GO:0005544(molecular_function:calcium-dependent phospholipid binding); GO:0046632(biological_process:alpha-beta T cell differentiation); GO:0050482(biological_process:arachidonic acid secretion); GO:0016324(cellular_compon…	K17091	ANXA1		3JB3G(U:Intracellular trafficking, secretion, and vesicular transport)	3JB3G(Annexin A1)	PF00191(Annexin:Annexin); PF15963(Myb_DNA-bind_7:Myb DNA-binding like)		301
ENSG00000155959	VBP1	VHL binding protein 1 [Source:HGNC Symbol;Acc:HGNC:12662]	1616	2043	909	68.05	29.45	2.11474	1.08048	0	4.14e-83	yes	up	NP_001290474(prefoldin subunit 3 isoform 4 [Homo sapiens])	GO:0007021(biological_process:tubulin complex assembly); GO:0005737(cellular_component:cytoplasm); GO:0015631(molecular_function:tubulin binding); GO:0007017(biological_process:microtubule-based process); GO:0006457(biological_process:protein folding); GO:0043231(cellular_component:intracellular membrane-bounded organelle); GO:0005844(cellular_component:polysome); GO:0005829(cellular_component:cy…				3J42Z(O:Posttranslational modification, protein turnover, chaperones)	3J42Z(tubulin complex assembly)	PF02996(Prefoldin:Prefoldin subunit); PF01920(Prefoldin_2:Prefoldin subunit)		7411
ENSG00000189266	PNRC2	proline rich nuclear receptor coactivator 2 [Source:HGNC Symbol;Acc:HGNC:23158]	814	2274	1012	52.84	22.37	2.11428	1.08016	0	2.05e-92	yes	up	NP_060231.1(proline-rich nuclear receptor coactivator 2 [Homo sapiens])	GO:0031087(biological_process:deadenylation-independent decapping of nuclear-transcribed mRNA); GO:0000184(biological_process:nuclear-transcribed mRNA catabolic process, nonsense-mediated decay); GO:0005794(cellular_component:Golgi apparatus); GO:0005829(cellular_component:cytosol); GO:0000932(cellular_component:cytoplasmic mRNA processing body); GO:0005654(cellular_component:nucleoplasm); GO:000…	K18751	PNRC2		3JGGX(K:Transcription)	3JGGX(deadenylation-independent decapping of nuclear-transcribed mRNA)	PF15365(PNRC:Proline-rich nuclear receptor coactivator motif)		55629
ENSG00000164023	SGMS2	sphingomyelin synthase 2 [Source:HGNC Symbol;Acc:HGNC:28395]	6149	687.54	306	5.93	4	2.11411	1.08005	0	2.56e-28	yes	up	NP_001129730(phosphatidylcholine:ceramide cholinephosphotransferase 2 isoform 1 [Homo sapiens])	GO:0030148(biological_process:sphingolipid biosynthetic process); GO:0005794(cellular_component:Golgi apparatus); GO:0030173(cellular_component:integral component of Golgi membrane); GO:0016301(molecular_function:kinase activity); GO:0047493(molecular_function:ceramide cholinephosphotransferase activity); GO:0030176(cellular_component:integral component of endoplasmic reticulum membrane); GO:0006…	K04714	SGMS	map00600(Sphingolipid metabolism); map04071(Sphingolipid signaling pathway)	3J67W(S:Function unknown)	3J67W(sphingomyelin synthase activity)	PF14360(PAP2_C:PAP2 superfamily C-terminal); PF01569(PAP2:PAP2 superfamily)		166929
ENSG00000174405	LIG4	DNA ligase 4 [Source:HGNC Symbol;Acc:HGNC:6601]	3987	411	183	4.42	2.06	2.11321	1.07943	0	3.72e-17	yes	up	NP_001091738.1(DNA ligase 4 isoform 1 [Homo sapiens])	GO:0006310(biological_process:DNA recombination); GO:0006974(biological_process:cellular response to DNA damage stimulus); GO:0036464(cellular_component:cytoplasmic ribonucleoprotein granule); GO:0071897(biological_process:DNA biosynthetic process); GO:0006281(biological_process:DNA repair); GO:0005634(cellular_component:nucleus); GO:0051103(biological_process:DNA ligation involved in DNA repair)…				3J3MB(L:Replication, recombination and repair)	3J3MB(DNA ligation involved in DNA recombination)	PF01068(DNA_ligase_A_M:ATP dependent DNA ligase domain); PF04675(DNA_ligase_A_N:DNA ligase N terminus); PF00533(BRCT:BRCA1 C Terminus (BRCT) domain); PF11411(DNA_ligase_IV:DNA ligase IV); PF04679(DNA_ligase_A_C:ATP dependent DNA ligase C terminal region); PF16589(BRCT_2:BRCT domain, a BRCA1 C-terminus domain); PF09414(RNA_ligase:RNA ligase)
ENSG00000078124	ACER3	alkaline ceramidase 3 [Source:HGNC Symbol;Acc:HGNC:16066]	4495	526.08	234.41	5.65	2.35	2.11168	1.07839	0	9.34e-22	yes	up	NP_060837.3(alkaline ceramidase 3 isoform a [Homo sapiens])	GO:0016021(cellular_component:integral component of membrane); GO:0016811(molecular_function:hydrolase activity, acting on carbon-nitrogen (but not peptide) bonds, in linear amides); GO:0006672(biological_process:ceramide metabolic process)				3J930(I:Lipid transport and metabolism)	3J930(phytosphingosine metabolic process)	PF05875(Ceramidase:Ceramidase)
ENSG00000155657	TTN	titin [Source:HGNC Symbol;Acc:HGNC:12403]	109224	218.33	97.3	0.12	0.05	2.11131	1.07814	2e-10	2.31e-09	yes	up	NP_001254479(titin isoform IC [Homo sapiens])	GO:0071688(biological_process:striated muscle myosin thick filament assembly); GO:0030241(biological_process:skeletal muscle myosin thick filament assembly); GO:0030240(biological_process:skeletal muscle thin filament assembly); GO:0019899(molecular_function:enzyme binding); GO:0006941(biological_process:striated muscle contraction); GO:0030017(cellular_component:sarcomere); GO:0010628(biological…	K12567	TTN	map05414(Dilated cardiomyopathy (DCM)); map05410(Hypertrophic cardiomyopathy (HCM))	3J1H6(T:Signal transduction mechanisms)	3J1H6(skeletal muscle myosin thick filament assembly)	PF07679(I-set:Immunoglobulin I-set domain); PF09042(Titin_Z:Titin Z); PF00041(fn3:Fibronectin type III domain); PF02818(PPAK:PPAK motif); PF18362(THB:Tri-helix bundle domain); PF00069(Pkinase:Protein kinase domain); PF13927(Ig_3:Immunoglobulin domain); PF00047(ig:Immunoglobulin domain); PF13895(Ig_2:Immunoglobulin domain); PF07686(V-set:Immunoglobulin V-set domain); PF16656(Pur_ac_phosph_N:Purple…		7273
ENSG00000174628	IQCK	IQ motif containing K [Source:HGNC Symbol;Acc:HGNC:28556]	3482	104.2	46.44	4.27	1.6	2.11119	1.07806	1.04e-05	9.64e-05	yes	up	XP_011544038(IQ domain-containing protein K isoform X1 [Homo sapiens])					3J3ZK(S:Function unknown)	3J3ZK(Short calmodulin-binding motif containing conserved Ile and Gln residues.)			124152
ENSG00000169139	UBE2V2	ubiquitin conjugating enzyme E2 V2 [Source:HGNC Symbol;Acc:HGNC:12495]	735	2272	1013	68.72	25.32	2.11033	1.07747	0	5.83e-92	yes	up	NP_003341.1(ubiquitin-conjugating enzyme E2 variant 2 [Homo sapiens])	GO:0006282(biological_process:regulation of DNA repair); GO:0005737(cellular_component:cytoplasm); GO:0006303(biological_process:double-strand break repair via nonhomologous end joining); GO:0006301(biological_process:postreplication repair); GO:0042275(biological_process:error-free postreplication DNA repair); GO:0000729(biological_process:DNA double-strand break processing); GO:0070534(biologic…	K10704	UBE2V	map05131(Shigellosis); map04624(Toll and Imd signaling pathway)	3JDJ2(O:Posttranslational modification, protein turnover, chaperones)	3JDJ2(error-free postreplication DNA repair)	PF00179(UQ_con:Ubiquitin-conjugating enzyme)		7336
ENSG00000198677	TTC37	tetratricopeptide repeat domain 37 [Source:HGNC Symbol;Acc:HGNC:23639]	5677	3820	1704	38.28	15.62	2.10934	1.07679	0	#######	yes	up	NP_055454(tetratricopeptide repeat protein 37 [Homo sapiens])	GO:0005737(cellular_component:cytoplasm); GO:0005829(cellular_component:cytosol); GO:0005654(cellular_component:nucleoplasm); GO:0035327(cellular_component:transcriptionally active chromatin); GO:0043928(biological_process:exonucleolytic nuclear-transcribed mRNA catabolic process involved in deadenylation-dependent decay); GO:0005634(cellular_component:nucleus); GO:0055087(cellular_component:Ski …	K12600	SKI3, TTC37	map03018(RNA degradation)	3J22U(A:RNA processing and modification)	3J22U(Tetratricopeptide repeat)	PF13432(TPR_16:Tetratricopeptide repeat); PF13181(TPR_8:Tetratricopeptide repeat); PF00515(TPR_1:Tetratricopeptide repeat); PF07719(TPR_2:Tetratricopeptide repeat); PF14559(TPR_19:Tetratricopeptide repeat); PF13428(TPR_14:Tetratricopeptide repeat); PF13414(TPR_11:TPR repeat); PF13431(TPR_17:Tetratricopeptide repeat); PF13424(TPR_12:Tetratricopeptide repeat); PF12895(ANAPC3:Anaphase-promoting comp…		9652
ENSG00000068885	IFT80	intraflagellar transport 80 [Source:HGNC Symbol;Acc:HGNC:29262]	3999	654.44	292	10.69	4.29	2.10882	1.07643	0	7.72e-27	yes	up	NP_065851(intraflagellar transport protein 80 homolog isoform a [Homo sapiens])	GO:0005737(cellular_component:cytoplasm); GO:0030992(cellular_component:intraciliary transport particle B); GO:0060271(biological_process:cilium assembly); GO:2000051(biological_process:negative regulation of non-canonical Wnt signaling pathway); GO:0007224(biological_process:smoothened signaling pathway); GO:0005813(cellular_component:centrosome); GO:0050680(biological_process:negative regulatio…	K19678	IFT80		3J87R(O:Posttranslational modification, protein turnover, chaperones)	3J87R(negative regulation of non-canonical Wnt signaling pathway)	PF00400(WD40:WD domain, G-beta repeat); PF12894(ANAPC4_WD40:Anaphase-promoting complex subunit 4 WD40 domain); PF04053(Coatomer_WDAD:Coatomer WD associated region)		57560
ENSG00000067900	ROCK1	Rho associated coiled-coil containing protein kinase 1 [Source:HGNC Symbol;Acc:HGNC:10251]	9446	2287.44	1020.85	16.23	5.82	2.10833	1.0761	0	2.15e-92	yes	up	NP_005397(rho-associated protein kinase 1 [Homo sapiens])	GO:0005737(cellular_component:cytoplasm); GO:0010494(cellular_component:cytoplasmic stress granule); GO:0031032(biological_process:actomyosin structure organization); GO:0003383(biological_process:apical constriction); GO:0030036(biological_process:actin cytoskeleton organization); GO:0017049(molecular_function:GTP-Rho binding); GO:0005814(cellular_component:centriole); GO:0003180(biological_proc…	K04514	ROCK1	map04921(Oxytocin signaling pathway); map05205(Proteoglycans in cancer); map04510(Focal adhesion); map04810(Regulation of actin cytoskeleton); map05206(MicroRNAs in cancer); map04062(Chemokine signaling pathway); map04350(TGF-beta signaling pathway); map05200(Pathways in cancer); map04270(Vascular smooth muscle contraction); map05135(Yersinia infection); map05131(Shigellosis); map05130(Pathogenic…	3JB1E(T:Signal transduction mechanisms)	3JB1E(Rho-associated, coiled-coil containing protein kinase 1)	PF08912(Rho_Binding:Rho Binding); PF00069(Pkinase:Protein kinase domain); PF07714(PK_Tyr_Ser-Thr:Protein tyrosine and serine/threonine kinase); PF00169(PH:PH domain); PF02185(HR1:Hr1 repeat); PF00130(C1_1:Phorbol esters/diacylglycerol binding domain (C1 domain))		6093
ENSG00000128923	MINDY2	MINDY lysine 48 deubiquitinase 2 [Source:HGNC Symbol;Acc:HGNC:26954]	9250	634.12	283	3.29	1.55	2.10832	1.0761	0	5.16e-26	yes	up	NP_001035540(ubiquitin carboxyl-terminal hydrolase MINDY-2 isoform a [Homo sapiens])	GO:0071108(biological_process:protein K48-linked deubiquitination); GO:0005829(cellular_component:cytosol); GO:1990380(molecular_function:Lys48-specific deubiquitinase activity); GO:0036435(molecular_function:K48-linked polyubiquitin binding); GO:0016807(molecular_function:cysteine-type carboxypeptidase activity); GO:0005654(cellular_component:nucleoplasm); GO:0071796(molecular_function:K6-linked…	K01309	MINDY1_2		3J9BA(S:Function unknown)	3J9BA(K11-linked polyubiquitin modification-dependent protein binding)	PF04424(MINDY_DUB:MINDY deubiquitinase)		54629
ENSG00000122482	ZNF644	zinc finger protein 644 [Source:HGNC Symbol;Acc:HGNC:29222]	5702	1196	534	16.55	7.06	2.10737	1.07545	0	1.72e-48	yes	up	XP_011540563(zinc finger protein 644 isoform X1 [Homo sapiens])	GO:0003700(molecular_function:transcription factor activity, sequence-specific DNA binding); GO:0005634(cellular_component:nucleus); GO:0006355(biological_process:regulation of transcription, DNA-templated); GO:0003677(molecular_function:DNA binding); GO:0046872(molecular_function:metal ion binding); GO:0000981(molecular_function:RNA polymerase II transcription factor activity, sequence-specific …	K24374	ZNF644		3JETZ(S:Function unknown)	3JETZ(C2H2-type zinc finger)	PF13894(zf-C2H2_4:C2H2-type zinc finger); PF00096(zf-C2H2:Zinc finger, C2H2 type)		84146
ENSG00000251003	ZFPM2-AS1	ZFPM2 antisense RNA 1 [Source:HGNC Symbol;Acc:HGNC:50698]	987	94	42	7.35	3.15	2.10586	1.07441	2.98e-05	0.000265	yes	up	EAW91900.1(hCG2045549, partial [Homo sapiens])	GO:1990221(cellular_component:L-cysteine desulfurase complex); GO:0005739(cellular_component:mitochondrion); GO:0016226(biological_process:iron-sulfur cluster assembly)
ENSG00000260916	CCPG1	cell cycle progression 1 [Source:HGNC Symbol;Acc:HGNC:24227]	3553	3020.36	1349.93	43.31	17.74	2.10523	1.07398	0	#######	yes	up	NP_001191379(cell cycle progression protein 1 isoform 2 [Homo sapiens])	GO:0008284(biological_process:positive regulation of cell proliferation); GO:0045787(biological_process:positive regulation of cell cycle); GO:0016021(cellular_component:integral component of membrane); GO:0016020(cellular_component:membrane); GO:0045944(biological_process:positive regulation of transcription from RNA polymerase II promoter); GO:2001106(biological_process:regulation of Rho guanyl…				3JCPE(S:Function unknown)	3JCPE(regulation of Rho guanyl-nucleotide exchange factor activity)			9236
ENSG00000235652	FBXO30-DT	FBXO30 divergent transcript [Source:HGNC Symbol;Acc:HGNC:48990]	4881	187.08	83.63	6.18	4.22	2.10483	1.0737	3.9e-09	4.74e-08	yes	up	EAW47840.1(hCG2044940 [Homo sapiens])	GO:0016787(molecular_function:hydrolase activity); GO:0031625(molecular_function:ubiquitin protein ligase binding); GO:0070615(molecular_function:nucleosome-dependent ATPase activity); GO:0006281(biological_process:DNA repair); GO:0061630(molecular_function:ubiquitin protein ligase activity); GO:0006334(biological_process:nucleosome assembly); GO:0003677(molecular_function:DNA binding); GO:001656…				3J68B(L:Replication, recombination and repair)	3J68B(SNF2 histone linker PHD RING helicase, E3 ubiquitin protein ligase)
ENSG00000077097	TOP2B	DNA topoisomerase II beta [Source:HGNC Symbol;Acc:HGNC:11990]	5814	3946	1765	50.76	21.57	2.1036	1.07286	0	#######	yes	up	XP_011532359(DNA topoisomerase 2-beta isoform X1 [Homo sapiens])	GO:0008022(molecular_function:protein C-terminus binding); GO:0005080(molecular_function:protein kinase C binding); GO:0019899(molecular_function:enzyme binding); GO:0001764(biological_process:neuron migration); GO:0003677(molecular_function:DNA binding); GO:0003918(molecular_function:DNA topoisomerase type II (ATP-hydrolyzing) activity); GO:0005634(cellular_component:nucleus); GO:0005654(cellula…	K03164	TOP2	map01524(Platinum drug resistance)	3J4X2(B:Chromatin structure and dynamics)	3J4X2(DNA topoisomerase II activity)	PF01751(Toprim:Toprim domain); PF16898(TOPRIM_C:C-terminal associated domain of TOPRIM); PF00204(DNA_gyraseB:DNA gyrase B); PF02518(HATPase_c:Histidine kinase-, DNA gyrase B-, and HSP90-like ATPase); PF00521(DNA_topoisoIV:DNA gyrase/topoisomerase IV, subunit A); PF08070(DTHCT:DTHCT (NUC029) region)		7155
ENSG00000178691	SUZ12	SUZ12 polycomb repressive complex 2 subunit [Source:HGNC Symbol;Acc:HGNC:17101]	4495	2992.09	1338.72	33.13	14.16	2.10299	1.07244	0	#######	yes	up	XP_006721857(polycomb protein SUZ12 isoform X1 [Homo sapiens])	GO:0042054(molecular_function:histone methyltransferase activity); GO:0035064(molecular_function:methylated histone binding); GO:0070317(biological_process:negative regulation of G0 to G1 transition); GO:0031490(molecular_function:chromatin DNA binding); GO:0016604(cellular_component:nuclear body); GO:0000122(biological_process:negative regulation of transcription from RNA polymerase II promoter)…	K11463	SUZ12		3J9BZ(S:Function unknown)	3J9BZ(histone H3-K27 methylation)	PF09733(VEFS-Box:VEFS-Box of polycomb protein)		23512
[truncated: 191 more rows]

## Sheet: GSE130605
GSE130605
Table S5. Differentially expressed mRNAs in LSCC tissues (log2(fold change >0.5, p < 0.001).
ID	genename	genetype	description	log2foldchange (LSCC/ANM)	pvalue	padj
ENSG00000196305	IARS	protein_coding	isoleucyl-tRNA synthetase [Source:HGNC Symbol;Acc:5330]	0.50016	4.48187e-15	3.42807e-14
[truncated: 3,185 more rows]

## Sheet: GSE127165
GSE127165
[truncated: 2,469 more rows]

[truncated: 1 more sheets: TCGA]
